# Supplementary material for: Eukaryotic cell biology is temporally coordinated to support the energetic demands of protein homeostasis
Source: Nat Commun. 2020 Sep 17;11:4706. doi: 10.1038/s41467-020-18330-x (PMC7499178; doi:10.1038/s41467-020-18330-x)
Supplement: Supplementary file 3 — Supplementary Data 1 [file 41467_2020_18330_MOESM3_ESM.xlsx]

## Sheet: Fold change
Detected in all 3 conditions		Condition1 fold change	Condition2 fold change	Condition3 fold change
gene name	Dilution rate:	0.08h-1	0.06h-1	0.045h-1		Average fold change
PRI2		2.31539	1.97783	11.4881		5.26045
HSL1		2.04603	4.71675	4.42653		3.72977
MCD1		1.98381	4.76546	4.37573		3.70834
AAH1		2.97608	2.79279	3.69012		3.153
TMA10		2.62968	3.02076	3.15167		2.93403
OLE1		2.45348	3.18712	3.00446		2.88169
HSF1		5.29453	1.29707	1.22164		2.60441
HEM1		2.41091	2.3912	2.89277		2.56496
RPS26B		1.39091	2.36013	3.15861		2.30322
STB1		1.61808	3.45942	1.66482		2.24744
RDH54		2.28288	1.54076	2.72955		2.1844
NBP35		1.22518	1.85865	3.37566		2.15316
ITR1		2.3692	1.53937	2.51043		2.13966
AXL2		1.40249	2.52372	2.46625		2.13082
SPC105		1.27512	2.79267	2.17579		2.08119
YOR283W		1.79779	1.85227	2.32278		1.99094
YJL133C-A		1.85853	2.39974	1.70345		1.98724
KNS1		2.03792	2.04479	1.83977		1.97416
MGR2		1.77177	1.86442	2.13126		1.92248
MTG1		2.06882	1.14768	2.44208		1.88619
SVP26		2.93322	1.3317	1.29979		1.8549
SLX9		1.30929	2.49141	1.67919		1.82663
FCY2		1.5442	1.98572	1.9038		1.81124
PRY2		1.97023	1.81077	1.64192		1.80764
ALB1		1.51655	2.47324	1.42855		1.80611
PIR1		1.77314	1.79904	1.84188		1.80469
THI7		1.79854	1.74406	1.78339		1.77533
IRA2		2.55783	1.39297	1.32111		1.7573
SWC3		1.43059	1.33872	2.4893		1.75287
NAF1		1.3101	1.96233	1.94969		1.74071
RPS26A		1.80411	1.74728	1.62569		1.7257
MLC2		1.97121	1.59959	1.57857		1.71646
FAB1		1.34501	2.31407	1.48128		1.71345
TSC10		1.59845	2.36543	1.1573		1.70706
IFH1		1.73405	1.86107	1.5179		1.70434
CUE1		1.87971	1.21435	2.01765		1.7039
YAP1802		1.47402	1.98015	1.64389		1.69936
GLY1		1.89116	1.49838	1.67575		1.68843
SHR3		1.37917	1.20907	2.4746		1.68761
ZEO1		1.35913	1.86375	1.7987		1.67386
SIC1		2.11469	1.2329	1.66964		1.67241
TDA11		1.64879	1.97445	1.36999		1.66441
ROX1		1.30342	1.95407	1.72576		1.66108
DRE2		1.81368	1.54637	1.62209		1.66072
CIT2		1.53248	1.87897	1.56969		1.66038
YIL156W-B		1.81096	1.57453	1.59255		1.65935
SUA7		2.49224	1.18562	1.26617		1.64801
LTP1		1.60068	1.88686	1.45504		1.64753
YKU80		1.5548	1.97215	1.4148		1.64725
DPP1		1.67373	1.40048	1.86677		1.64699
PDE2		1.07484	2.75218	1.10699		1.64467
MRP10		1.80627	1.71427	1.40903		1.64319
TOA1		1.35688	1.41109	2.14226		1.63674
FUS3		1.18856	1.34626	2.36212		1.63231
HIP1		1.78463	1.53994	1.56643		1.63034
MDH2		1.73326	1.67696	1.47327		1.62783
SET3		1.20936	1.35552	2.29252		1.61913
YIL002W-A		1.52629	1.66858	1.633		1.60929
SML1		1.60058	1.43605	1.78021		1.60561
RPP1A		1.32649	1.58606	1.90361		1.60539
CAN1		1.29113	1.82314	1.69988		1.60471
FYV4		1.6221	1.8624	1.32631		1.6036
TDA2		2.13306	1.24732	1.41144		1.59728
SLN1		1.30659	1.62205	1.85596		1.59487
NOG2		1.64748	1.60968	1.52581		1.59432
WWM1		1.26371	1.86853	1.63171		1.58798
SEN54		2.1735	1.17797	1.404		1.58516
DIG2		1.64686	1.71758	1.38537		1.58327
PEX25		1.41751	1.83183	1.49676		1.58203
ATG33		1.84121	1.37552	1.52558		1.58077
NCE103		1.55775	1.70857	1.47391		1.58008
PEX10		1.89804	1.3295	1.50844		1.57866
TVP18		1.46891	1.91039	1.34915		1.57615
RPO41		1.53343	1.3791	1.81448		1.57567
RPA14		1.60064	1.82232	1.30013		1.57437
DAP1		1.81776	1.45553	1.44402		1.57243
ATO3		1.65227	1.56676	1.4933		1.57078
KRE6		1.34196	1.71489	1.65296		1.56994
RRP36		1.45042	1.98447	1.27444		1.56977
CIS3		1.51874	1.62837	1.56096		1.56936
YAP1		1.326	1.93892	1.44142		1.56878
SLG1		2.0596	1.40281	1.24199		1.56813
COG1		1.5405	1.2796	1.86218		1.56076
STF2		1.34351	1.57496	1.74992		1.55613
ENA1		1.42438	1.75373	1.48985		1.55599
SPO14		2.2308	1.18024	1.2476		1.55288
YHC1		1.59303	1.79477	1.26385		1.55055
BAP2		1.41353	1.2505	1.98576		1.54993
VTS1		1.40782	1.59074	1.64876		1.54911
CDC14		2.04298	1.31061	1.29064		1.54808
BUD32		2.1622	1.26392	1.21234		1.54615
VPS20		1.97754	1.27196	1.36721		1.5389
RTN2		1.74368	1.32153	1.55059		1.5386
STU2		1.93659	1.47262	1.20232		1.53718
CPA1		1.57126	1.4205	1.61704		1.53627
YSH1		1.89022	1.5326	1.18488		1.5359
ERG1		1.58407	1.4793	1.53173		1.5317
GIS2		1.40563	1.63469	1.54837		1.52956
RHB1		1.8389	1.39195	1.35469		1.52851
TOA2		1.64286	1.55242	1.38733		1.52754
DSE4		1.52731	1.45027	1.60392		1.52717
RTC3		1.47659	1.3689	1.73396		1.52649
COX14		1.58743	1.28489	1.6972		1.52317
PAI3		1.70745	1.46704	1.39119		1.52189
HSP12		1.51306	1.49505	1.54833		1.51881
SGD1		1.82185	1.11933	1.61095		1.51738
ATG16		1.60535	1.6567	1.2846		1.51555
FZF1		2.03685	1.3483	1.16021		1.51512
OM14		1.57338	1.34216	1.62723		1.51425
DLD3		1.29795	1.60783	1.63328		1.51302
SCW10		1.59556	1.56111	1.38211		1.51293
PEP7		1.17812	2.01869	1.33993		1.51225
EFG1		1.37124	1.57333	1.58668		1.51042
NGL2		1.43579	1.72976	1.36352		1.50969
IES1		1.21561	1.49745	1.81071		1.50792
KEX1		2.00764	1.28705	1.22701		1.50724
MAG2		1.37287	1.8349	1.30999		1.50592
COA1		1.59389	1.32969	1.59325		1.50561
BGL2		1.37781	1.44893	1.68656		1.50443
RGI1		1.72898	1.45338	1.32687		1.50308
ASK1		1.42155	1.3067	1.77755		1.50194
TIM8		1.43972	1.49675	1.56206		1.49951
NUD1		1.22637	1.69102	1.57917		1.49885
PRP6		1.4788	1.57287	1.4322		1.49463
STE18		1.26752	1.7249	1.48716		1.49319
SIP5		1.41474	1.83929	1.22173		1.49192
SCY1		1.86174	1.1736	1.4352		1.49018
YBR126W-A		1.49674	1.46237	1.51022		1.48978
MTC4		1.44423	1.36989	1.65394		1.48935
ATP17		1.37841	1.51871	1.56916		1.48876
VPS30		1.4967	1.58791	1.37865		1.48775
BDP1		1.59766	1.39652	1.46491		1.48636
GEA1		1.3566	1.25454	1.84407		1.48507
CCW14		1.35043	1.44336	1.65798		1.48392
YAP1801		1.43387	1.57087	1.4332		1.47931
ATG13		1.86201	1.16635	1.40657		1.47831
COX17		1.29058	1.4943	1.64838		1.47775
GNP1		1.62704	1.52133	1.26467		1.47102
PRP31		1.48561	1.51298	1.41408		1.47089
SMM1		2.04522	1.20332	1.16096		1.46983
PXL1		1.18412	1.30967	1.90826		1.46735
QCR10		1.60444	1.38566	1.40507		1.46506
REI1		1.41294	1.67075	1.30963		1.46444
RPL34B		1.30617	1.76023	1.32233		1.46291
URE2		1.66456	1.41156	1.31222		1.46278
CRH1		1.36582	1.51886	1.50354		1.46274
DIG1		1.47231	1.18686	1.72671		1.46196
XPT1		1.70479	1.11729	1.55414		1.45874
CDC123		1.77313	1.22135	1.37664		1.45704
YLR407W		1.43298	1.52382	1.40599		1.45426
TOF2		1.57934	1.49786	1.27572		1.45097
SIM1		1.48513	1.40444	1.46121		1.45026
TMA16		1.27659	1.70824	1.36512		1.44998
SKG1		1.67848	1.167	1.49533		1.44694
PNG1		1.61076	1.142	1.58298		1.44525
MNN10		1.68616	1.51691	1.11537		1.43948
CNB1		1.47652	1.32313	1.5179		1.43918
VRP1		1.09537	1.30125	1.92023		1.43895
PRP3		1.18275	1.6965	1.43419		1.43782
COX1		1.57934	1.4821	1.24671		1.43605
NSG2		1.16968	1.44048	1.69379		1.43465
RPL21B		1.36875	1.34982	1.58468		1.43442
MED6		1.74343	1.24095	1.316		1.43346
HTL1		1.26226	1.56143	1.47202		1.4319
YPR114W		1.44923	1.36864	1.47555		1.43114
MAK3		1.83208	1.15787	1.30154		1.43049
PRP4		1.16281	1.83801	1.28566		1.42882
SRP40		1.26009	1.65994	1.36589		1.42864
SCW11		1.4839	1.44491	1.35688		1.42856
BNI4		1.62822	1.35181	1.30452		1.42818
DBP2		1.40736	1.41811	1.4572		1.42756
POP4		1.70168	1.25869	1.31723		1.42587
YPT10		1.34039	1.35332	1.58217		1.42529
MSN2		1.12595	1.41455	1.718		1.4195
YML020W		1.07969	1.91991	1.25862		1.41941
RPL37B		1.36349	1.55427	1.34019		1.41932
CKB1		1.19834	1.82777	1.23035		1.41882
RTR1		1.79054	1.2561	1.2059		1.41751
TFC8		1.75899	1.32897	1.16293		1.41697
ATX1		1.29154	1.52493	1.43336		1.41661
INH1		1.22486	1.42221	1.59793		1.415
PNO1		1.50343	1.46867	1.26761		1.41324
TMA17		1.42822	1.50636	1.30454		1.41304
PRP24		1.60927	1.18759	1.43981		1.41222
IBD2		1.30437	1.56869	1.36361		1.41222
HSH49		1.49054	1.37786	1.36771		1.41204
GAL83		1.74257	1.1626	1.32916		1.41144
SNC1		1.54502	1.29661	1.39106		1.4109
YER034W		1.7787	1.10613	1.34711		1.41065
TSA2		1.14094	1.58157	1.50765		1.41005
BUG1		1.4892	1.22226	1.51858		1.41001
PRP46		1.43173	1.59502	1.20206		1.40961
LTV1		1.34614	1.55161	1.32977		1.40918
AIM22		1.45908	1.53446	1.23137		1.4083
PSY2		1.27125	1.53672	1.41264		1.40687
SPP381		1.08675	1.2201	1.91253		1.40646
UME6		1.33263	1.38986	1.49541		1.40597
PCC1		1.51997	1.4052	1.28416		1.40311
GIN4		1.31204	1.41759	1.47661		1.40208
MUK1		1.32272	1.30696	1.57632		1.402
ESF2		1.36164	1.49976	1.344		1.4018
SAC7		1.22161	1.29772	1.68199		1.40044
NGL1		1.16344	1.63603	1.3977		1.39906
COQ8		1.35591	1.37076	1.46738		1.39802
INM2		1.52897	1.1477	1.51667		1.39778
FCF1		1.3436	1.43311	1.41574		1.39748
MSO1		1.52162	1.33207	1.33643		1.39671
PIN4		1.20885	1.67732	1.30273		1.3963
VMA7		1.36288	1.50061	1.3251		1.39619
YDR381C-A		1.16256	1.6132	1.41225		1.39601
MRP49		1.35849	1.66127	1.16079		1.39352
ALR1		1.1818	1.7192	1.27744		1.39281
YOR304C-A		1.29731	1.53617	1.34471		1.39273
RXT3		1.58732	1.20029	1.39011		1.39257
RLP24		1.39766	1.38878	1.39072		1.39238
GEP7		1.59549	1.45448	1.12695		1.39231
SDA1		1.43567	1.45364	1.28595		1.39175
PEX17		1.63438	1.22611	1.31208		1.39086
GPI13		1.2187	1.33148	1.6212		1.39046
YGL101W		1.37682	1.22478	1.56889		1.39016
MLH1		1.30777	1.51445	1.34624		1.38949
CTS1		1.28141	1.35385	1.53156		1.38894
ALG12		1.44618	1.3236	1.3966		1.38879
RPL7A		1.14372	1.89504	1.12622		1.38833
CAF4		1.88162	1.13437	1.14853		1.38817
ARF3		1.45262	1.24458	1.4642		1.38713
SNU114		1.13866	1.10893	1.9138		1.38713
TYR1		1.70637	1.16422	1.29044		1.38701
RHO4		1.21687	1.41706	1.52696		1.38696
VHS2		1.41078	1.35331	1.39596		1.38668
AIM7		1.25573	1.21591	1.68786		1.3865
MSF1		1.18175	1.29335	1.68356		1.38622
YOR020W-A		1.36658	1.4133	1.37725		1.38571
EMP24		1.52509	1.20203	1.42966		1.38559
TNA1		1.32432	1.20849	1.62173		1.38485
TFC6		1.38296	1.3354	1.434		1.38412
IKI1		1.12922	1.43902	1.58261		1.38362
PRP40		1.11958	1.27002	1.76004		1.38321
SPC98		1.33122	1.53263	1.2854		1.38308
MNN1		1.14161	1.78498	1.22234		1.38297
AEP2		1.48076	1.2217	1.44365		1.38204
PAM18		1.24572	1.30249	1.59619		1.38147
FHL1		1.11827	1.79029	1.23521		1.38126
LCB4		1.20468	1.52545	1.41282		1.38098
DAS2		1.24753	1.61567	1.27731		1.38017
SIR3		1.2403	1.33998	1.55841		1.37956
TOS1		1.45585	1.45783	1.2247		1.37946
TAZ1		1.3632	1.51376	1.2593		1.37875
AIM4		1.43726	1.25207	1.44573		1.37836
SBE22		1.4948	1.16862	1.47098		1.37813
RPS28A		1.26982	1.591	1.27198		1.3776
SFP1		1.63409	1.272	1.22573		1.37727
SWT1		1.6384	1.17123	1.31907		1.37623
LUC7		1.3046	1.1813	1.64028		1.37539
MTO1		1.3995	1.29715	1.42894		1.3752
ALT2		1.65348	1.16014	1.31118		1.37493
CMD1		1.513	1.36545	1.24589		1.37478
BUD3		1.43536	1.24083	1.44744		1.37454
UBC7		1.38904	1.3163	1.41711		1.37415
TPO3		1.8387	1.15747	1.12562		1.37393
NNT1		1.2587	1.64237	1.22041		1.37383
HNT2		1.30181	1.17732	1.64213		1.37375
VCX1		1.24312	1.3482	1.52807		1.37313
TDA1		1.25602	1.32916	1.53337		1.37285
GPI12		1.53373	1.23919	1.34267		1.37186
DYN2		1.4873	1.32517	1.30072		1.37106
PDR12		1.14937	1.4549	1.50888		1.37105
SMX2		1.36063	1.46575	1.28427		1.37022
ATM1		1.17595	1.58449	1.3493		1.36991
RRT14		1.21822	1.50086	1.39049		1.36986
EMC1		1.47062	1.28822	1.35065		1.36983
PHO86		1.39828	1.22052	1.48814		1.36898
NSA2		1.33093	1.39903	1.3766		1.36885
HUL5		1.4937	1.46281	1.14893		1.36848
NHP2		1.22256	1.2937	1.58859		1.36828
BRE2		1.3823	1.42681	1.29389		1.36767
LEO1		1.5126	1.29018	1.29946		1.36741
TRM732		1.4688	1.31203	1.3209		1.36725
COX8		1.29791	1.5051	1.29794		1.36698
RPC19		1.61788	1.22737	1.2541		1.36645
ESA1		1.36232	1.41486	1.32173		1.3663
ADR1		1.30875	1.49846	1.2916		1.36627
QRI7		1.35689	1.56395	1.1772		1.36601
TOM5		1.30021	1.42705	1.36998		1.36575
MRD1		1.33574	1.31649	1.44314		1.36512
DRN1		1.65688	1.21968	1.21746		1.36467
RPA12		1.45128	1.45814	1.18177		1.36373
KTR6		1.37569	1.13912	1.57631		1.36371
ATG8		1.26617	1.50087	1.32378		1.36361
FMT1		1.28017	1.58422	1.22623		1.36354
OCA4		1.33125	1.41388	1.345		1.36338
ALG3		1.54735	1.13756	1.40098		1.36196
MPT5		1.44329	1.40667	1.23527		1.36175
TIF6		1.13685	1.23076	1.71488		1.36083
VPS52		1.53032	1.38781	1.16373		1.36062
PLP1		1.70502	1.19945	1.17739		1.36062
CDC9		1.34947	1.27258	1.45896		1.36033
PXR1		1.39655	1.3632	1.31833		1.35936
ATP23		1.30847	1.25748	1.51177		1.35924
TIM10		1.36398	1.40991	1.30191		1.3586
SMC6		1.30589	1.33078	1.4371		1.35793
YPS1		1.5847	1.22772	1.26084		1.35775
ANT1		1.609	1.24539	1.21854		1.35765
HRQ1		1.51039	1.44439	1.118		1.35759
PCL6		1.84595	1.06219	1.16427		1.35747
KAE1		1.44481	1.16836	1.45777		1.35698
YPL191C		1.54271	1.19499	1.33243		1.35671
RPF1		1.37517	1.36286	1.33083		1.35629
CCA1		1.20433	1.39023	1.47424		1.35627
MTC5		1.27991	1.57813	1.20895		1.35567
MIT1		1.546	1.14508	1.3751		1.35539
PEX5		1.48581	1.23092	1.34909		1.35528
MAD2		1.29274	1.38276	1.38889		1.35479
NNF1		1.50771	1.26895	1.28631		1.35432
PTC6		1.7361	1.14951	1.17697		1.35419
ACK1		1.3855	1.19624	1.48055		1.3541
SKN7		1.21219	1.61825	1.23116		1.35387
PEX3		1.38891	1.3192	1.35345		1.35385
YKT6		1.44286	1.24218	1.37405		1.35303
YIP5		1.38994	1.37475	1.29205		1.35224
COX15		1.30371	1.41377	1.33848		1.35198
YKR023W		1.38562	1.25621	1.40952		1.35045
MUD1		1.32429	1.33422	1.39237		1.35029
VPS51		1.14067	1.34128	1.56715		1.3497
AIM21		1.32938	1.30769	1.40985		1.34897
TOM6		1.13687	1.39528	1.51367		1.34861
SBH2		1.37641	1.33166	1.33729		1.34845
RKM1		1.22856	1.64659	1.16885		1.348
SAM37		1.16872	1.65515	1.21935		1.34774
SNL1		1.09545	1.52275	1.42261		1.34694
ERJ5		1.24897	1.32761	1.46289		1.34649
PST1		1.27172	1.23819	1.52574		1.34522
OTU2		1.21711	1.12146	1.69687		1.34514
MET13		1.32368	1.41125	1.29996		1.34496
SDC1		1.45562	1.42137	1.15759		1.34486
YFH1		1.31832	1.16685	1.54856		1.34458
SHE3		1.30879	1.10546	1.61924		1.3445
SCT1		1.5409	1.20336	1.2891		1.34445
VTC3		1.48925	1.38637	1.15491		1.34351
HDA3		1.74073	1.17417	1.11415		1.34302
MTF1		1.2355	1.52704	1.26524		1.34259
RPL24A		1.48712	1.16436	1.37464		1.34204
CBP2		1.18596	1.28915	1.55043		1.34185
SYN8		1.27829	1.24367	1.50309		1.34169
IMG2		1.28764	1.43784	1.29792		1.34113
NUF2		1.30976	1.4242	1.2891		1.34102
BLM10		1.14886	1.1597	1.7138		1.34079
REX2		1.50039	1.33632	1.18497		1.34056
VMA10		1.22616	1.43245	1.36161		1.34007
SWP1		1.35651	1.29459	1.36875		1.33995
EBP2		1.51267	1.2584	1.24799		1.33969
COX5A		1.31893	1.31296	1.38705		1.33965
ALF1		1.2852	1.10524	1.62845		1.33963
PDC5		1.72279	1.17108	1.12443		1.33943
SYO1		1.33687	1.31848	1.36215		1.33917
GRX6		1.27147	1.37354	1.372		1.339
SKP2		1.34437	1.3282	1.34043		1.33767
CFD1		1.54635	1.2188	1.24717		1.33744
CDD1		1.19628	1.52479	1.2912		1.33743
TIM11		1.38844	1.23722	1.38628		1.33731
JJJ1		1.39377	1.22176	1.39455		1.3367
ATP15		1.34752	1.28669	1.3756		1.3366
GLN3		1.28336	1.40659	1.31961		1.33652
IGO2		1.17793	1.32209	1.50951		1.33651
ENT4		1.54777	1.26878	1.19104		1.33586
VPH2		1.33952	1.23094	1.43672		1.33573
SBH1		1.42281	1.24726	1.33531		1.33512
PGD1		1.49017	1.29257	1.22208		1.33494
HUB1		1.31501	1.33319	1.35638		1.33486
TAH18		1.35549	1.1524	1.49643		1.33477
ATG34		1.30235	1.25618	1.44399		1.33417
SEC65		1.29519	1.39217	1.31357		1.33364
COX12		1.30957	1.40437	1.28657		1.3335
YML082W		1.71519	1.13359	1.15022		1.333
CUS2		1.16055	1.236	1.60132		1.33262
FKH1		1.18825	1.39514	1.41331		1.33223
RHO5		1.32994	1.36864	1.29628		1.33162
TIM50		1.11342	1.27454	1.60603		1.33133
SKG6		1.26799	1.32018	1.40537		1.33118
MSE1		1.32942	1.22397	1.438		1.33046
ATP14		1.45663	1.2508	1.28366		1.33036
SNU66		1.57038	1.28941	1.13019		1.32999
UTR1		1.36719	1.4327	1.18916		1.32968
NBP2		1.33114	1.34562	1.31128		1.32935
CHZ1		1.31356	1.50335	1.1709		1.32927
DAM1		1.55875	1.27154	1.15716		1.32915
SSY5		1.31456	1.25985	1.41124		1.32855
TSC13		1.32208	1.39298	1.26814		1.32773
PMT3		1.59419	1.22246	1.16463		1.32709
ARL1		1.12069	1.53943	1.31751		1.32587
LAC1		1.32781	1.21098	1.43843		1.32574
RAI1		1.07001	1.67586	1.23103		1.32563
YIL161W		1.19276	1.34165	1.43828		1.32423
CHS3		1.14929	1.60358	1.2176		1.32349
TIM9		1.2335	1.3604	1.37645		1.32345
TMA23		1.20777	1.32458	1.43797		1.32344
DBP3		1.38293	1.28938	1.29667		1.32299
SSO1		1.28006	1.15011	1.53867		1.32295
NCS2		1.33876	1.2285	1.40112		1.3228
SEC6		1.22348	1.38883	1.35557		1.32263
YAF9		1.26258	1.36589	1.33852		1.32233
ATP19		1.26	1.38877	1.31721		1.32199
BIM1		1.46793	1.34274	1.15504		1.32191
RPC31		1.44288	1.36938	1.15284		1.3217
DRS2		1.45955	1.35696	1.14848		1.32166
REE1		1.30659	1.28087	1.37741		1.32162
ASG1		1.55829	1.14604	1.25972		1.32135
UBP13		1.56853	1.21432	1.18116		1.32134
ARG2		1.2002	1.13224	1.63087		1.3211
MDM36		1.18799	1.61896	1.15582		1.32092
SEC9		1.70568	1.1257	1.13054		1.32064
NOP10		1.41199	1.31591	1.23341		1.32044
DPB3		1.30096	1.21862	1.4417		1.32042
RPL37A		1.22572	1.43223	1.303		1.32032
RUD3		1.34997	1.07939	1.53135		1.32023
DUR1,2		1.30962	1.2719	1.37891		1.32015
SPC1		1.38285	1.25621	1.32075		1.31994
POM34		1.47278	1.31476	1.16885		1.31879
MEF2		1.54162	1.23341	1.1811		1.31871
SFL1		1.4567	1.3181	1.18034		1.31838
ELP4		1.52493	1.17394	1.25619		1.31835
YER079W		1.25663	1.21111	1.48529		1.31768
MRP4		1.3948	1.22566	1.33247		1.31764
YER152C		1.11749	1.22458	1.61074		1.3176
RRP15		1.4549	1.24448	1.25179		1.31705
GIM4		1.35446	1.36548	1.22962		1.31652
TFB3		1.30646	1.30163	1.34123		1.31644
RCF2		1.27339	1.34339	1.33204		1.31627
RTG3		1.20228	1.55095	1.1936		1.31561
UTH1		1.3739	1.31385	1.25886		1.31554
TEX1		1.48027	1.33552	1.13076		1.31552
OPI1		1.20015	1.26561	1.47971		1.31516
ERP2		1.34414	1.25288	1.34822		1.31508
KIC1		1.63354	1.19043	1.11973		1.31456
YPR174C		1.44281	1.12765	1.37298		1.31448
YOR352W		1.54726	1.29065	1.10523		1.31438
YIL077C		1.1946	1.40579	1.34251		1.3143
MET8		1.3986	1.34176	1.20181		1.31406
PMT4		1.262	1.251	1.42889		1.31396
TPM1		1.22772	1.41317	1.29983		1.31357
NVJ1		1.38626	1.36708	1.18626		1.3132
SNU13		1.14139	1.35628	1.44121		1.31296
GRX3		1.28667	1.33816	1.31367		1.31283
YOL019W		1.21684	1.40012	1.32053		1.3125
TDH2		1.37406	1.25547	1.30793		1.31249
ACF4		1.53678	1.22364	1.1769		1.31244
RAD51		1.2615	1.30845	1.36703		1.31233
ISD11		1.48544	1.2235	1.22761		1.31218
MET18		1.24662	1.48133	1.2085		1.31215
PAF1		1.59506	1.14312	1.19818		1.31212
MDM35		1.27023	1.26819	1.39683		1.31175
IES4		1.19566	1.31354	1.42409		1.3111
YLR455W		1.35525	1.30792	1.26943		1.31087
SPE2		1.2972	1.25259	1.38263		1.3108
MHT1		1.23972	1.38802	1.30406		1.3106
ECM1		1.32051	1.31057	1.30049		1.31052
RRP46		1.24511	1.23898	1.44726		1.31045
YKL023W		1.45903	1.23848	1.23222		1.30991
LEU9		1.48121	1.18476	1.26281		1.30959
HCS1		1.50541	1.25315	1.16814		1.3089
RUB1		1.30111	1.32731	1.29801		1.30881
RER1		1.28757	1.26273	1.37402		1.30811
EPL1		1.55605	1.13682	1.22901		1.30729
PPN1		1.23659	1.4632	1.22198		1.30726
MET4		1.26706	1.17544	1.47915		1.30722
SMD2		1.07596	1.72479	1.11971		1.30682
TMA7		1.26614	1.35022	1.30342		1.30659
NOG1		1.27825	1.31015	1.33092		1.30644
TMA22		1.09144	1.22095	1.60692		1.30644
DAD2		1.20252	1.35886	1.35682		1.30607
DHR2		1.41381	1.3272	1.17562		1.30554
SPT15		1.36125	1.34197	1.21274		1.30532
CDC21		1.32736	1.28382	1.30446		1.30521
STT3		1.29805	1.20596	1.41145		1.30515
YBR085C-A		1.3529	1.20853	1.35367		1.30503
PHO88		1.29318	1.31069	1.3109		1.30492
SOL2		1.53969	1.1128	1.26226		1.30492
SNF4		1.21341	1.19829	1.50301		1.30491
OXR1		1.51347	1.151	1.24918		1.30455
CUS1		1.53809	1.2141	1.16146		1.30455
SCW4		1.3273	1.25931	1.32584		1.30415
MNR2		1.31633	1.267	1.32673		1.30335
PSF1		1.34632	1.28315	1.27938		1.30295
RPC17		1.49563	1.14096	1.27184		1.30281
SEC20		1.23912	1.38564	1.28325		1.30267
GAS1		1.15111	1.35763	1.39776		1.30217
GIM3		1.54	1.22733	1.1381		1.30181
SPE4		1.19146	1.41592	1.29801		1.3018
FOB1		1.14593	1.46527	1.29355		1.30159
SRO9		1.29574	1.3289	1.27998		1.30154
NOT5		1.09435	1.40219	1.40704		1.3012
PKH3		1.41777	1.22659	1.2591		1.30115
CHO2		1.22396	1.44113	1.23605		1.30038
MAK32		1.21021	1.41713	1.27372		1.30035
SCO2		1.17379	1.17982	1.54627		1.29996
BCS1		1.18481	1.24643	1.46573		1.29899
GUF1		1.23821	1.31754	1.34061		1.29879
RSC1		1.33843	1.20694	1.35099		1.29879
DFR1		1.11891	1.18936	1.58722		1.29849
NPR3		1.41878	1.24727	1.22874		1.29826
URA1		1.29971	1.47277	1.12211		1.2982
DPH1		1.19257	1.34029	1.36142		1.29809
TAF4		1.20393	1.48444	1.20539		1.29792
HER2		1.28013	1.33476	1.27817		1.29769
MAK21		1.18361	1.17034	1.5379		1.29728
SEC15		1.44261	1.19587	1.25293		1.29714
PEF1		1.09436	1.69625	1.10033		1.29698
SSL1		1.61523	1.13447	1.13658		1.29543
UPF3		1.11106	1.09225	1.68293		1.29541
SKI7		1.15202	1.25532	1.47625		1.29453
SWC5		1.45866	1.26802	1.1554		1.29403
RNT1		1.15632	1.28678	1.43883		1.29398
ICL1		1.21318	1.25978	1.40803		1.29366
MOB1		1.25988	1.21331	1.40709		1.29342
MET10		1.25634	1.27984	1.34351		1.29323
SUR2		1.17417	1.40077	1.30371		1.29288
PRP22		1.35453	1.17539	1.34862		1.29284
SNU71		1.2689	1.21904	1.39041		1.29278
VTA1		1.36035	1.26878	1.24876		1.29263
NUP57		1.3049	1.36078	1.21131		1.29233
LIP1		1.31522	1.1995	1.36112		1.29194
AGC1		1.13148	1.4244	1.31946		1.29178
CDC1		1.34584	1.24576	1.28292		1.29151
GAS3		1.27866	1.35679	1.23812		1.29119
ACB1		1.24913	1.19064	1.4336		1.29112
RPN13		1.30265	1.20913	1.36129		1.29102
FAD1		1.18454	1.19146	1.49654		1.29085
RBL2		1.22382	1.37375	1.27429		1.29062
SUR7		1.17679	1.40364	1.29134		1.29059
MDM38		1.24717	1.27289	1.35094		1.29034
MRF1		1.50147	1.12401	1.24403		1.28984
SOP4		1.19576	1.33156	1.34142		1.28958
SCP1		1.307	1.2303	1.3285		1.2886
MLC1		1.42533	1.21072	1.22849		1.28818
FSH1		1.24606	1.22947	1.38838		1.28797
IDS2		1.34822	1.08037	1.43508		1.28789
NOP4		1.24727	1.43907	1.1763		1.28755
CRG1		1.12674	1.31091	1.42462		1.28743
YOP1		1.20396	1.30156	1.35674		1.28742
RPL8A		1.24351	1.32373	1.29459		1.28727
CSE2		1.23741	1.21229	1.41176		1.28715
PUF3		1.28888	1.27215	1.2998		1.28694
MGE1		1.2969	1.26267	1.30105		1.28688
MEC1		1.48468	1.24153	1.13435		1.28685
TFB5		1.23316	1.31994	1.30714		1.28675
SPC2		1.49563	1.16194	1.20124		1.28627
POP2		1.49158	1.25517	1.1106		1.28578
ROD1		1.21542	1.33567	1.30381		1.28497
ERG11		1.25411	1.27938	1.32066		1.28472
ROK1		1.39284	1.26448	1.19462		1.28398
NAB2		1.19813	1.40364	1.24988		1.28388
ERP4		1.29244	1.4158	1.14308		1.28377
RRP7		1.17305	1.19003	1.4874		1.28349
SEN1		1.55689	1.14588	1.14754		1.28344
LRP1		1.32081	1.24277	1.28617		1.28325
MUM2		1.35582	1.23826	1.25563		1.28324
TFC3		1.20117	1.22814	1.41949		1.28293
TBF1		1.40261	1.23991	1.20513		1.28255
MRH1		1.36144	1.24549	1.24039		1.28244
ARK1		1.2863	1.43132	1.12966		1.28243
QCR8		1.09818	1.37613	1.37264		1.28232
NUT1		1.47378	1.2489	1.12339		1.28202
BCK1		1.1903	1.3068	1.34894		1.28201
LSM5		1.4581	1.16465	1.22247		1.28174
YHR182W		1.27962	1.1378	1.42778		1.28173
BET2		1.2956	1.08955	1.45962		1.28159
YGR127W		1.22603	1.42274	1.19469		1.28115
JEM1		1.22087	1.35621	1.2657		1.28093
HLJ1		1.18703	1.39224	1.26215		1.28047
SSA3		1.30419	1.27347	1.26361		1.28042
ARO9		1.2835	1.29828	1.25913		1.2803
RAD3		1.25266	1.2345	1.35259		1.27992
PPM1		1.40984	1.16972	1.25857		1.27938
VPS16		1.09235	1.39489	1.34987		1.27904
VTI1		1.26541	1.37458	1.19667		1.27889
MRPL31		1.18032	1.57848	1.0778		1.27887
SCM4		1.29768	1.12652	1.41239		1.27886
GIP3		1.32071	1.33806	1.17751		1.27876
RAD4		1.4806	1.17729	1.17775		1.27855
GCD14		1.10936	1.38109	1.34456		1.27833
AIM6		1.53642	1.12209	1.17507		1.27786
AIM39		1.24849	1.27385	1.31079		1.27771
FIP1		1.33659	1.22796	1.26845		1.27767
LRS4		1.21591	1.23897	1.37808		1.27765
RFA3		1.27397	1.21051	1.34826		1.27758
MED8		1.14516	1.54714	1.13924		1.27718
RRP42		1.28594	1.21151	1.33393		1.27713
POP8		1.40803	1.22963	1.19361		1.27709
GLE1		1.24848	1.23391	1.34821		1.27687
ELF1		1.23863	1.20976	1.3814		1.2766
CIC1		1.15632	1.43264	1.23981		1.27626
POC4		1.07845	1.32831	1.42043		1.27573
RPC37		1.12194	1.29576	1.40944		1.27571
RIB3		1.1938	1.27311	1.35999		1.27563
SPB1		1.28211	1.35462	1.18939		1.27537
DEG1		1.22953	1.29722	1.29913		1.27529
YTA6		1.28262	1.09717	1.44455		1.27478
SMX3		1.2171	1.30193	1.3041		1.27438
RSM19		1.25104	1.43812	1.13383		1.27433
RPC10		1.21302	1.28741	1.32189		1.27411
RPL28		1.3489	1.19349	1.27966		1.27402
EXG1		1.37035	1.2281	1.22314		1.27386
RIB1		1.19331	1.39431	1.23315		1.27359
RPL5		1.27428	1.38518	1.1601		1.27319
DBP7		1.16678	1.33016	1.32146		1.2728
YDL085C-A		1.17513	1.42132	1.21996		1.27214
PDR5		1.26491	1.30587	1.24514		1.27197
YBL029C-A		1.2715	1.23491	1.30921		1.27187
OXA1		1.27757	1.22208	1.31594		1.27186
SLH1		1.11842	1.26813	1.42667		1.27107
TSA1		1.33664	1.24259	1.23383		1.27102
PEP5		1.2077	1.23987	1.36329		1.27029
ESF1		1.19474	1.28386	1.33203		1.27021
FAR11		1.34708	1.34528	1.11782		1.27006
TFS1		1.22563	1.3389	1.24561		1.27005
GCD7		1.35547	1.24801	1.20627		1.26992
EAF1		1.29328	1.24536	1.27098		1.26987
ADH2		1.30323	1.30989	1.19626		1.26979
YSC83		1.34552	1.15868	1.30473		1.26964
CHS1		1.3374	1.25398	1.21727		1.26955
ERV2		1.32275	1.32741	1.15842		1.26953
IRC25		1.2552	1.35551	1.19772		1.26947
SOG2		1.34071	1.15846	1.30923		1.26947
PSH1		1.20744	1.41577	1.18442		1.26921
TFG1		1.05946	1.19679	1.55099		1.26908
SIR4		1.40178	1.20621	1.19918		1.26906
TAF7		1.28141	1.2941	1.23062		1.26871
RPC34		1.45195	1.13566	1.21841		1.26867
RPF2		1.17536	1.29041	1.33953		1.26843
TRS23		1.35507	1.17698	1.27263		1.26823
IML1		1.26222	1.37737	1.16386		1.26782
YKL075C		1.23518	1.15971	1.40846		1.26778
DDR48		1.25408	1.29648	1.25196		1.26751
MRPL39		1.45475	1.20355	1.14389		1.26739
CTK3		1.11074	1.38256	1.30874		1.26734
CCL1		1.31183	1.37176	1.11831		1.2673
ASP1		1.35592	1.15523	1.28974		1.26696
IES5		1.20286	1.22103	1.3767		1.26687
MYO3		1.51201	1.13593	1.15251		1.26682
NMA2		1.2159	1.35721	1.22727		1.26679
SED5		1.28551	1.1413	1.37352		1.26678
TES1		1.33331	1.17082	1.29579		1.26664
ERG4		1.1689	1.38997	1.24019		1.26635
SWC4		1.14072	1.15541	1.50235		1.26616
NPR1		1.29082	1.27077	1.2362		1.26593
YVC1		1.38663	1.26537	1.14524		1.26574
DLS1		1.14635	1.2975	1.35302		1.26562
GRX8		1.20951	1.29599	1.29094		1.26548
SLM5		1.22387	1.33456	1.23747		1.2653
SLS1		1.19254	1.26871	1.33464		1.2653
MRE11		1.22966	1.39876	1.16715		1.26519
YOR1		1.25788	1.26283	1.27454		1.26508
PTR3		1.31042	1.24687	1.23681		1.2647
RPL15A		1.19979	1.28785	1.30633		1.26466
KGD2		1.53176	1.18357	1.07607		1.2638
URB2		1.2979	1.28456	1.20885		1.26377
CHS5		1.30926	1.30678	1.17522		1.26375
NHP6B		1.24305	1.30124	1.2465		1.2636
SPC24		1.42126	1.15897	1.20997		1.2634
CUE4		1.4527	1.11953	1.21771		1.26332
HCA4		1.30367	1.22055	1.26553		1.26325
SWI6		1.29739	1.39383	1.09846		1.26323
MTF2		1.13393	1.25477	1.40035		1.26301
RTT107		1.25981	1.20341	1.32573		1.26298
MRH4		1.11999	1.45547	1.21333		1.26293
NOP16		1.33633	1.16127	1.29098		1.26286
ARL3		1.45811	1.14504	1.18509		1.26275
APL1		1.4373	1.25641	1.09445		1.26272
PET191		1.24217	1.18641	1.35915		1.26258
UTP25		1.16885	1.40515	1.21362		1.26254
RAM1		1.28648	1.21586	1.28515		1.2625
RNQ1		1.31244	1.23991	1.235		1.26245
ABF1		1.42962	1.27564	1.08189		1.26238
BEM3		1.22051	1.12482	1.43967		1.26167
GYP6		1.07265	1.25894	1.45295		1.26152
MCM3		1.27983	1.23227	1.27126		1.26112
SDS24		1.30506	1.20931	1.26755		1.26064
YFR016C		1.24872	1.2972	1.23534		1.26042
PHO2		1.29329	1.1457	1.34209		1.26036
RCL1		1.11475	1.46976	1.19645		1.26032
CWC27		1.41439	1.21564	1.15083		1.26029
RPL16B		1.15924	1.38265	1.23886		1.26025
SSB1		1.26364	1.10188	1.41465		1.26006
ERV41		1.24665	1.36831	1.1639		1.25962
NHP6A		1.28101	1.20165	1.29592		1.25952
RLP7		1.17407	1.3035	1.30087		1.25948
HMO1		1.40886	1.14534	1.22423		1.25948
RSA4		1.34435	1.09531	1.33822		1.25929
YEF3		1.20863	1.25108	1.31706		1.25892
SRP102		1.08943	1.33082	1.35624		1.25883
RGA1		1.1177	1.15734	1.49831		1.25778
BUD27		1.27315	1.17647	1.32338		1.25767
YVH1		1.32026	1.20011	1.25148		1.25728
HHO1		1.25078	1.24149	1.27872		1.257
PAP2		1.37895	1.16968	1.22207		1.2569
PRO3		1.3169	1.21448	1.23914		1.25684
NTA1		1.39735	1.2216	1.15129		1.25675
SIN4		1.24996	1.36807	1.1514		1.25648
PET10		1.34563	1.13788	1.28516		1.25623
RPS15		1.31842	1.20859	1.24072		1.25591
MRP21		1.33755	1.19607	1.23387		1.25583
FMP30		1.17989	1.26341	1.32371		1.25567
YET1		1.22562	1.22765	1.31304		1.25544
VID28		1.3133	1.16625	1.28619		1.25525
MMS2		1.34959	1.21174	1.20414		1.25516
PEP12		1.34488	1.18195	1.23756		1.2548
LCP5		1.44372	1.13729	1.18309		1.2547
PNC1		1.19321	1.29411	1.27644		1.25458
TCB2		1.26362	1.26572	1.2337		1.25435
MAK16		1.13254	1.40913	1.2213		1.25432
TSR3		1.21365	1.22351	1.32544		1.2542
AIM24		1.39261	1.15753	1.21229		1.25415
RPB7		1.26182	1.27052	1.22934		1.2539
UIP4		1.19201	1.33803	1.23151		1.25385
DAD1		1.20544	1.3879	1.16732		1.25355
GEA2		1.1827	1.16232	1.41425		1.25309
MNP1		1.08124	1.20794	1.46839		1.25252
HEM3		1.37453	1.11307	1.26851		1.25204
OPI10		1.20642	1.2559	1.29371		1.25201
MSB3		1.41486	1.1324	1.20843		1.2519
USE1		1.40542	1.21182	1.13832		1.25185
SEC22		1.16538	1.34801	1.24213		1.25184
AIM3		1.24198	1.16259	1.35004		1.25154
HSP31		1.28086	1.31063	1.16202		1.25117
CTR86		1.3894	1.17743	1.1855		1.25078
PMU1		1.16545	1.2019	1.3843		1.25055
PCT1		1.16176	1.45845	1.13061		1.25027
TRX2		1.17747	1.32856	1.24443		1.25015
COX6		1.34491	1.19488	1.21049		1.25009
SSU72		1.16768	1.39447	1.18725		1.2498
SSS1		1.16109	1.09325	1.49414		1.24949
RPL33B		1.24162	1.14545	1.3612		1.24943
MTC1		1.2423	1.24006	1.26507		1.24914
RIM20		1.31155	1.28822	1.14765		1.24914
ALG5		1.12919	1.19432	1.42388		1.24913
RPL14A		1.40996	1.09339	1.24369		1.24901
BER1		1.16114	1.27645	1.30915		1.24891
PAN5		1.10723	1.20408	1.4354		1.2489
YRB2		1.3124	1.298	1.13573		1.24871
RPB8		1.08845	1.26097	1.39545		1.24829
IPI1		1.26203	1.09176	1.39044		1.24808
TMA46		1.2296	1.19043	1.32385		1.24796
YMR295C		1.23768	1.31264	1.192		1.24744
SKP1		1.21339	1.34216	1.18658		1.24737
YHR045W		1.278	1.21609	1.24779		1.24729
PEX1		1.19524	1.1659	1.37997		1.24703
NSR1		1.16903	1.2779	1.29417		1.24703
RDI1		1.17375	1.48817	1.07841		1.24678
RGA2		1.38714	1.22532	1.12781		1.24676
STM1		1.36718	1.14479	1.22775		1.24657
SNF6		1.37093	1.14718	1.2213		1.24647
VPS15		1.47037	1.12357	1.14533		1.24642
MET7		1.50633	1.08451	1.14844		1.24642
HAS1		1.28298	1.17041	1.28583		1.24641
CPR3		1.14022	1.29639	1.30238		1.24633
HOT1		1.21623	1.2175	1.30509		1.24627
RPS29B		1.0906	1.30933	1.33741		1.24578
GEF1		1.14379	1.307	1.28653		1.24577
YPL225W		1.25001	1.27198	1.21465		1.24554
HAT2		1.29717	1.20675	1.23265		1.24553
SOF1		1.1489	1.26242	1.32447		1.24526
SIR2		1.29159	1.27079	1.17268		1.24502
RPP2B		1.2856	1.23638	1.2126		1.24486
SPT3		1.38512	1.19986	1.14947		1.24482
DEF1		1.08059	1.29991	1.3539		1.2448
ERG9		1.13778	1.30299	1.29344		1.24474
GET1		1.19959	1.22193	1.31265		1.24472
IRC24		1.3303	1.15269	1.25036		1.24445
PBP2		1.32965	1.17852	1.22479		1.24432
MHR1		1.38226	1.15268	1.19796		1.2443
RRP8		1.31419	1.11255	1.30607		1.24427
GAS5		1.16082	1.36515	1.20672		1.24423
PIC2		1.35899	1.16198	1.21158		1.24418
MRPL50		1.39788	1.18136	1.15305		1.2441
TRZ1		1.10766	1.19032	1.4331		1.24369
MBP1		1.129	1.37703	1.225		1.24367
ALY1		1.27059	1.22741	1.23265		1.24355
IBA57		1.51693	1.09718	1.11574		1.24329
ATP3		1.19719	1.2896	1.24297		1.24325
GYP1		1.37424	1.17849	1.17694		1.24322
YDR476C		1.15678	1.15264	1.41945		1.24296
RPL15B		1.17318	1.22148	1.334		1.24289
NUP192		1.26416	1.31699	1.14742		1.24286
CUE3		1.36934	1.15343	1.2057		1.24282
BUR6		1.2607	1.22708	1.24032		1.2427
NEO1		1.43214	1.1106	1.18511		1.24262
NTC20		1.16689	1.21782	1.34296		1.24256
GLC7		1.29807	1.16435	1.26384		1.24208
SOD2		1.23526	1.25357	1.23711		1.24198
COX11		1.30572	1.15564	1.26419		1.24185
BUD14		1.21523	1.26969	1.24004		1.24165
RSR1		1.08653	1.2935	1.34412		1.24139
TIP41		1.21219	1.35575	1.15589		1.24128
NAM8		1.28854	1.1989	1.23608		1.24117
RPP1B		1.18272	1.23375	1.30695		1.24114
RPB10		1.29639	1.14091	1.28612		1.24114
SSH1		1.19865	1.23817	1.28645		1.24109
EMG1		1.28609	1.15795	1.27822		1.24075
TRX1		1.11852	1.24533	1.35792		1.24059
RRS1		1.27502	1.21018	1.23647		1.24056
FMN1		1.21144	1.14747	1.36271		1.24054
BEM1		1.27972	1.14961	1.29216		1.2405
PEX6		1.29304	1.22114	1.20713		1.24043
POL3		1.25999	1.3044	1.15607		1.24015
YHR112C		1.15219	1.43781	1.13044		1.24015
UTP8		1.31798	1.20417	1.19826		1.24014
GRC3		1.36266	1.16018	1.19743		1.24009
YPL199C		1.19855	1.20679	1.3145		1.23995
RRP17		1.19902	1.27024	1.25052		1.23993
ERG5		1.20303	1.18149	1.33416		1.23956
YGR169C-A		1.28169	1.1551	1.28147		1.23942
PFY1		1.14053	1.27143	1.30557		1.23918
SEM1		1.25314	1.2036	1.26073		1.23916
ALD3		1.17821	1.26975	1.26886		1.23894
COQ1		1.10622	1.14167	1.46806		1.23865
RTC5		1.37236	1.22224	1.11979		1.23813
SAP185		1.22695	1.18828	1.29779		1.23767
SAR1		1.31826	1.14387	1.25011		1.23742
PAM1		1.24268	1.22723	1.24154		1.23715
GPT2		1.24242	1.24647	1.22225		1.23704
YPT31		1.22474	1.19434	1.29171		1.23693
MTR10		1.40964	1.17368	1.12694		1.23675
HRT1		1.22073	1.38499	1.1042		1.23664
SSO2		1.50665	1.12555	1.07745		1.23655
PAM17		1.28674	1.14695	1.2758		1.23649
MPD1		1.18499	1.2634	1.26101		1.23646
PRC1		1.19573	1.22856	1.28499		1.23642
HIF1		1.25643	1.29483	1.15747		1.23624
NSL1		1.39925	1.16469	1.14428		1.23607
NOP6		1.08816	1.4089	1.21113		1.23606
ZDS2		1.33448	1.17327	1.20032		1.23602
YGL041W-A		1.14443	1.15297	1.41057		1.23599
GUT2		1.22567	1.26392	1.21822		1.23594
INO1		1.16226	1.27954	1.26489		1.23556
RPL9A		1.32898	1.16641	1.21073		1.23538
ATE1		1.21861	1.22409	1.26331		1.23534
BFR2		1.15756	1.19074	1.35762		1.23531
NUT2		1.10525	1.49264	1.1079		1.23526
ALD4		1.05784	1.3449	1.30243		1.23506
USO1		1.20322	1.24448	1.2574		1.23503
TRM2		1.41772	1.10743	1.17983		1.23499
SAM1		1.19782	1.31529	1.18978		1.2343
RPC53		1.30507	1.25996	1.13649		1.23384
CTP1		1.15795	1.22579	1.31743		1.23372
MDE1		1.19692	1.18294	1.32093		1.2336
CTI6		1.31278	1.20316	1.18479		1.23358
NCS6		1.27063	1.21464	1.21527		1.23351
RPS12		1.2241	1.23627	1.2395		1.23329
RBS1		1.2213	1.21616	1.2624		1.23329
ENT3		1.234	1.19573	1.26993		1.23322
MNS1		1.42197	1.1132	1.16447		1.23321
NIT2		1.05386	1.34556	1.29986		1.2331
CAB5		1.34764	1.20421	1.1461		1.23265
MBF1		1.1476	1.22136	1.32849		1.23249
SAL1		1.25971	1.21201	1.22571		1.23248
ECI1		1.27243	1.22494	1.19957		1.23231
OST3		1.27862	1.16691	1.2512		1.23225
GRX7		1.29819	1.22978	1.16859		1.23219
ELC1		1.22772	1.21072	1.25807		1.23217
SAM35		1.16261	1.22076	1.31282		1.23206
SLU7		1.09195	1.37638	1.22658		1.23164
ATG1		1.43167	1.15355	1.10961		1.23161
MCM2		1.50578	1.10765	1.08029		1.23124
ADE8		1.32673	1.13595	1.22999		1.23089
RPL4B		1.24396	1.06912	1.37882		1.23063
VHS3		1.11456	1.26134	1.31593		1.23061
COG6		1.0634	1.34336	1.28415		1.2303
RRP14		1.13935	1.32317	1.22826		1.23026
APN1		1.51027	1.08549	1.09463		1.23013
PET9		1.23011	1.24663	1.21341		1.23005
MED4		1.37192	1.15283	1.16512		1.22996
ETT1		1.24118	1.26341	1.1851		1.2299
MET12		1.27358	1.32842	1.08739		1.2298
PEX30		1.15361	1.12689	1.40857		1.22969
EUG1		1.27699	1.17032	1.24175		1.22969
HOG1		1.40673	1.14937	1.13227		1.22946
UBC1		1.32862	1.11913	1.24028		1.22934
POP5		1.18133	1.21307	1.29344		1.22928
COX13		1.31005	1.13146	1.24594		1.22915
RAS1		1.1985	1.26981	1.21849		1.22893
PAA1		1.43383	1.09819	1.15477		1.22893
NOP53		1.18206	1.2479	1.25682		1.22892
GYP5		1.12717	1.17394	1.38556		1.22889
ORM1		1.21028	1.1551	1.32068		1.22869
BNI5		1.3099	1.16921	1.20677		1.22862
RFC4		1.35425	1.14373	1.18765		1.22854
HXT2		1.34222	1.19842	1.14499		1.22854
DCR2		1.43304	1.13507	1.11729		1.22847
HAA1		1.24952	1.21694	1.21875		1.2284
NOP15		1.19991	1.24815	1.23711		1.22839
TIM12		1.29028	1.15053	1.24407		1.22829
DIP2		1.3268	1.14557	1.21207		1.22814
URK1		1.30389	1.2172	1.16308		1.22806
TSR2		1.19523	1.20205	1.28645		1.22791
TAH11		1.11939	1.39253	1.17176		1.22789
NOB1		1.34247	1.21576	1.12484		1.22769
YHR138C		1.25792	1.23143	1.19367		1.22767
PPM2		1.30612	1.17913	1.19777		1.22767
ALG2		1.12651	1.22023	1.33534		1.22736
LSM2		1.14468	1.36829	1.16893		1.2273
AIM10		1.34026	1.16574	1.17517		1.22706
PWP2		1.12704	1.1842	1.36993		1.22705
HPC2		1.05806	1.2668	1.35616		1.22701
YGR012W		1.25713	1.18721	1.23663		1.22699
NOC3		1.1996	1.39783	1.08343		1.22695
FAR3		1.23148	1.19606	1.25323		1.22692
VTC4		1.18607	1.29779	1.19611		1.22666
ACS2		1.18041	1.19952	1.2999		1.22661
OCA6		1.16437	1.20625	1.30902		1.22655
TAO3		1.39798	1.14949	1.13148		1.22632
ERG8		1.21681	1.25319	1.20807		1.22602
PEX19		1.08998	1.18881	1.39732		1.22537
PGC1		1.14234	1.15879	1.37495		1.22536
GPI16		1.25327	1.11859	1.30391		1.22526
STT4		1.27302	1.10994	1.29224		1.22506
GRX1		1.34938	1.1858	1.13996		1.22505
GAA1		1.10996	1.35006	1.21458		1.22487
TMT1		1.38002	1.17215	1.12223		1.2248
ROY1		1.18494	1.28031	1.20895		1.22473
POM33		1.29046	1.21767	1.16592		1.22468
FUN30		1.143	1.21026	1.32062		1.22462
MSC1		1.22971	1.16772	1.27621		1.22455
FAL1		1.17742	1.15839	1.33738		1.2244
UBP16		1.11691	1.27708	1.27889		1.22429
GEP4		1.11205	1.07896	1.4809		1.22397
ERG24		1.29276	1.15855	1.22029		1.22386
BUD21		1.19972	1.23173	1.23992		1.22379
NCB2		1.14074	1.18533	1.34529		1.22379
NSP1		1.23344	1.28098	1.15682		1.22374
LAA1		1.21545	1.13708	1.31749		1.22334
MMF1		1.17583	1.23834	1.25562		1.22326
AHP1		1.12481	1.27128	1.27227		1.22279
LTE1		1.15908	1.24745	1.26155		1.2227
RSM18		1.24853	1.26057	1.15858		1.22256
BIO2		1.122	1.20898	1.33633		1.22244
VAM6		1.25763	1.13587	1.27375		1.22242
MAM3		1.09489	1.25891	1.31294		1.22225
INP54		1.222	1.26907	1.17548		1.22218
TAM41		1.24001	1.20015	1.22359		1.22125
TRX3		1.22216	1.26199	1.17949		1.22121
SPB4		1.26308	1.13329	1.26718		1.22118
GPM2		1.34422	1.11694	1.20231		1.22115
YPT6		1.11167	1.36337	1.18842		1.22115
DOS2		1.25812	1.27659	1.12866		1.22113
CCM1		1.35135	1.09726	1.21469		1.2211
RDL2		1.165	1.23775	1.26024		1.221
ART10		1.15866	1.22296	1.28127		1.22096
HSM3		1.28522	1.19127	1.18577		1.22076
ACF2		1.32519	1.14589	1.19113		1.22074
DYS1		1.21595	1.24531	1.20078		1.22068
FMP10		1.39045	1.07294	1.19831		1.22057
ATP12		1.10274	1.11507	1.44385		1.22055
CPR1		1.29481	1.14941	1.21726		1.22049
VAC8		1.33836	1.21453	1.10833		1.22041
YLR345W		1.11293	1.29323	1.255		1.22039
LCB3		1.12381	1.1911	1.34545		1.22012
AFG1		1.24553	1.18355	1.23104		1.22004
RFC5		1.15322	1.22569	1.28074		1.21989
SAS10		1.27772	1.20515	1.17675		1.21987
SEC12		1.35323	1.1614	1.14497		1.21987
RPD3		1.40435	1.11767	1.13739		1.2198
MIG1		1.07531	1.20688	1.37717		1.21979
WHI3		1.10446	1.25583	1.29862		1.21964
AVL9		1.27393	1.1777	1.20723		1.21962
YOR289W		1.10446	1.1672	1.38659		1.21942
AIM46		1.17898	1.19636	1.28187		1.21907
APP1		1.2679	1.23967	1.14907		1.21888
DUT1		1.07336	1.16047	1.42249		1.21877
MRPS17		1.26405	1.21334	1.17891		1.21877
SEC39		1.22596	1.33414	1.09526		1.21845
SCC2		1.1732	1.32753	1.15447		1.2184
GET2		1.24421	1.17797	1.23297		1.21838
COX9		1.18502	1.19667	1.27345		1.21838
CDC34		1.4949	1.07075	1.08938		1.21834
RPB5		1.36151	1.14661	1.14681		1.21831
TGL4		1.28344	1.11587	1.25552		1.21828
CYC2		1.19281	1.30442	1.1573		1.21818
CIA1		1.30981	1.14599	1.19834		1.21804
YLL032C		1.3983	1.20354	1.05227		1.21804
ATG7		1.24766	1.26375	1.14187		1.21776
IKS1		1.25125	1.23046	1.17119		1.21763
MRPL33		1.04416	1.12678	1.48163		1.21752
NAS6		1.13261	1.19209	1.32744		1.21738
VPS53		1.32403	1.10849	1.21948		1.21733
NIP7		1.3231	1.18484	1.14336		1.2171
GDH2		1.19636	1.2152	1.23939		1.21698
MAM33		1.10456	1.1966	1.34971		1.21695
PDR16		1.22341	1.14302	1.28406		1.21683
MPP10		1.25837	1.15215	1.23997		1.21683
YLR257W		1.17235	1.13755	1.34052		1.21681
OTU1		1.26245	1.25645	1.13095		1.21662
ATG20		1.22533	1.16444	1.25976		1.21651
HHT1		1.28404	1.2384	1.1267		1.21638
PCD1		1.16114	1.18875	1.29899		1.2163
YDR109C		1.24122	1.14805	1.25859		1.21595
HFD1		1.19688	1.20936	1.24071		1.21565
SER3		1.14941	1.20525	1.29216		1.21561
YEL020C		1.13148	1.27431	1.24078		1.21552
GDA1		1.18915	1.31202	1.14521		1.21546
YUH1		1.1265	1.24186	1.27774		1.21537
ARP6		1.0832	1.20644	1.35643		1.21536
MRPL1		1.06939	1.21859	1.35809		1.21536
MCT1		1.30294	1.1924	1.15034		1.21523
AYR1		1.38643	1.16111	1.09814		1.21523
MPH1		1.34692	1.20336	1.09536		1.21521
UBX7		1.19393	1.28735	1.16426		1.21518
RLF2		1.19955	1.23182	1.21389		1.21508
YLF2		1.21742	1.21502	1.21264		1.21503
AIM25		1.08641	1.35866	1.19975		1.21494
DOP1		1.30977	1.10749	1.22749		1.21492
HMG2		1.11599	1.33574	1.19282		1.21485
MRPL37		1.20726	1.0788	1.35813		1.21473
VPS34		1.38743	1.16995	1.08667		1.21468
SKO1		1.32906	1.16827	1.14603		1.21445
FRQ1		1.38121	1.07711	1.18373		1.21402
RMD5		1.20738	1.23581	1.19879		1.21399
EFB1		1.18741	1.30444	1.14984		1.2139
HSP26		1.13642	1.24484	1.26035		1.21387
SEC61		1.19555	1.1964	1.24953		1.21383
YGP1		1.17244	1.35417	1.11465		1.21375
MRP2		1.23799	1.19221	1.21103		1.21374
RIB4		1.14547	1.2546	1.24109		1.21372
PDR1		1.3734	1.14377	1.12385		1.21368
BCP1		1.36714	1.08182	1.19166		1.21354
RIM2		1.22343	1.16242	1.25456		1.21347
APL5		1.33148	1.1418	1.16667		1.21331
MGR3		1.18329	1.07372	1.38286		1.21329
GAD1		1.15037	1.22572	1.26349		1.21319
MDH3		1.11683	1.2297	1.29276		1.2131
ALD2		1.20293	1.22573	1.21055		1.21307
TRM7		1.17815	1.17917	1.28163		1.21298
POL31		1.09717	1.40738	1.13438		1.21298
UTR4		1.08534	1.09266	1.4607		1.2129
ERV46		1.18688	1.09568	1.35588		1.21282
YHB1		1.28644	1.12686	1.22488		1.21273
STB3		1.17407	1.29936	1.16406		1.2125
ERG28		1.11193	1.24569	1.27932		1.21231
BMS1		1.22501	1.28911	1.12263		1.21225
EHT1		1.33537	1.14584	1.15474		1.21198
TIM13		1.11371	1.19757	1.3236		1.21163
YHR127W		1.08716	1.30427	1.24344		1.21162
EMC5		1.25722	1.14827	1.22882		1.21144
IMD4		1.08836	1.37473	1.1711		1.21139
IES2		1.22564	1.17918	1.22857		1.21113
TRR2		1.15423	1.3585	1.12028		1.211
NPP1		1.26673	1.19115	1.17477		1.21089
NOP7		1.1275	1.26599	1.23896		1.21082
RFS1		1.21053	1.14825	1.2736		1.21079
YHR202W		1.25955	1.14275	1.23003		1.21078
SUI1		1.28491	1.12574	1.22163		1.21076
DED1		1.24172	1.17335	1.21716		1.21075
MRPL7		1.17619	1.17649	1.27928		1.21065
GSY1		1.08028	1.26685	1.28458		1.21057
ORC2		1.3164	1.15961	1.15533		1.21045
SAP30		1.0736	1.24631	1.31133		1.21041
HOM3		1.10788	1.20421	1.31819		1.21009
YPR172W		1.12477	1.28636	1.2186		1.20991
IAH1		1.17625	1.23203	1.2207		1.20966
RPL26B		1.16449	1.20034	1.26411		1.20965
EDE1		1.36239	1.11608	1.15022		1.20956
RIX7		1.36891	1.12199	1.13736		1.20942
LDH1		1.24324	1.1437	1.24118		1.20937
SBP1		1.20759	1.20264	1.21759		1.20927
QCR9		1.23111	1.2319	1.16471		1.20924
FMP32		1.06458	1.25205	1.31078		1.20914
NSG1		1.27515	1.20855	1.14351		1.20907
RTT102		1.1371	1.17296	1.31584		1.20863
PHO13		1.18586	1.25396	1.18605		1.20862
LIA1		1.17273	1.29548	1.15731		1.2085
RPS9B		1.16306	1.15902	1.30265		1.20824
ELP6		1.22327	1.09687	1.30442		1.20819
RRP1		1.10418	1.14362	1.37673		1.20818
GPD1		1.34918	1.11728	1.15807		1.20817
HMG1		1.33969	1.19478	1.08991		1.20813
VID22		1.08373	1.37662	1.16342		1.20792
MRPL3		1.14698	1.11814	1.35828		1.2078
TLG2		1.18081	1.15409	1.28848		1.20779
MRPL4		1.20153	1.14294	1.27844		1.20764
ADH1		1.24705	1.15305	1.22266		1.20759
AIR2		1.16993	1.25963	1.19293		1.2075
HDA1		1.28789	1.20384	1.13061		1.20745
SFB2		1.22506	1.15027	1.24603		1.20712
PIB1		1.25707	1.15435	1.20992		1.20711
ERV29		1.2183	1.2291	1.17384		1.20708
SMI1		1.25137	1.20596	1.16367		1.207
PRP28		1.3928	1.10835	1.11917		1.20677
YSA1		1.12966	1.29391	1.19575		1.20644
SCO1		1.24474	1.17277	1.2016		1.20637
ATG27		1.39923	1.09221	1.12763		1.20636
SGM1		1.2765	1.11218	1.23037		1.20635
COF1		1.11292	1.1875	1.31849		1.2063
FMP25		1.23886	1.22139	1.15826		1.20617
SPP41		1.25331	1.22102	1.14388		1.20607
POA1		1.15332	1.20366	1.26112		1.20603
LOC1		1.26067	1.09236	1.26489		1.20597
RPP1		1.34174	1.11314	1.16294		1.20594
MED11		1.11802	1.2906	1.20897		1.20586
GSP2		1.28793	1.19801	1.13157		1.20584
SIP2		1.1474	1.16408	1.30601		1.20583
PSD1		1.12473	1.17319	1.31953		1.20582
MRP51		1.20181	1.22524	1.19038		1.20581
PKH1		1.28487	1.13095	1.20144		1.20576
AIM17		1.17247	1.19867	1.24611		1.20575
OST1		1.15571	1.1417	1.31923		1.20555
SPC19		1.30543	1.16558	1.14489		1.2053
COQ5		1.22807	1.1762	1.21144		1.20524
RTN1		1.2329	1.21402	1.16853		1.20515
PRP21		1.31427	1.11067	1.19035		1.2051
RSM27		1.17987	1.16904	1.26625		1.20505
RRD2		1.1212	1.36835	1.12542		1.20499
HYP2		1.19375	1.2671	1.15402		1.20496
ABP1		1.29002	1.12259	1.20217		1.20493
SKY1		1.12865	1.29587	1.19009		1.20487
ATP10		1.26263	1.14785	1.20396		1.20482
SCD6		1.2534	1.11855	1.24167		1.20454
CMC1		1.11077	1.18582	1.31683		1.20447
SEC72		1.11034	1.18223	1.31977		1.20411
RNY1		1.0892	1.23956	1.28236		1.20371
CYT2		1.18435	1.209	1.21729		1.20355
GPI17		1.18301	1.2042	1.22276		1.20332
PGA3		1.20886	1.29047	1.11057		1.2033
SNZ1		1.19856	1.30597	1.1051		1.20321
SAM50		1.08491	1.24233	1.282		1.20308
MOD5		1.10292	1.21255	1.29326		1.20291
EMC2		1.13385	1.1305	1.34422		1.20286
POL5		1.2491	1.19746	1.16159		1.20272
MET22		1.16356	1.27619	1.16838		1.20271
TRM8		1.13306	1.16478	1.31028		1.20271
SPC42		1.10919	1.38301	1.11585		1.20268
DUO1		1.29604	1.14275	1.16905		1.20261
ERO1		1.12931	1.23956	1.23893		1.2026
GIS1		1.27769	1.23412	1.0958		1.20254
GIP4		1.25578	1.22932	1.1225		1.20253
RPL14B		1.19639	1.09457	1.3166		1.20252
BYE1		1.15248	1.19321	1.26159		1.20243
FAA1		1.09535	1.27784	1.23382		1.20234
RPB3		1.18958	1.20314	1.21425		1.20232
UGA2		1.25466	1.13783	1.21388		1.20212
RBD2		1.25878	1.19346	1.15403		1.20209
DDP1		1.33409	1.11073	1.16076		1.20186
BNI1		1.23944	1.19676	1.16921		1.2018
CTK1		1.19423	1.19599	1.21499		1.20174
STE11		1.21948	1.1891	1.19637		1.20165
YDL086W		1.11391	1.21551	1.27539		1.20161
TDA10		1.20895	1.24951	1.14619		1.20155
ATP18		1.12735	1.28811	1.18893		1.20146
PHO23		1.05198	1.18848	1.36244		1.20097
CMC2		1.19654	1.23518	1.1706		1.20077
SPC3		1.17439	1.07965	1.34824		1.20076
SPA2		1.11385	1.24746	1.24089		1.20073
HSV2		1.23477	1.24217	1.12442		1.20045
TRS120		1.22391	1.2343	1.1431		1.20044
SNC2		1.12784	1.173	1.30042		1.20042
POL12		1.33448	1.08169	1.1844		1.20019
ADH5		1.11095	1.20443	1.28494		1.2001
BPL1		1.2236	1.10899	1.26696		1.19985
MDS3		1.32832	1.10891	1.16223		1.19982
PAN6		1.28689	1.10998	1.20254		1.1998
YLR225C		1.14256	1.20245	1.25431		1.19977
MON2		1.17064	1.32125	1.10712		1.19967
INP52		1.19495	1.2517	1.1519		1.19952
UBC4		1.27708	1.23972	1.08117		1.19933
BUD2		1.22728	1.16465	1.20595		1.19929
YLR361C-A		1.06021	1.25645	1.28114		1.19926
ASK10		1.35334	1.09261	1.1518		1.19925
MFT1		1.25862	1.15887	1.17906		1.19885
SOM1		1.21374	1.13949	1.24311		1.19878
FOL2		1.07571	1.2227	1.2979		1.19877
BUL1		1.38547	1.11362	1.09703		1.19871
ALG1		1.2765	1.12703	1.19187		1.19846
ESC1		1.08949	1.13867	1.36616		1.19811
GSH1		1.19986	1.12605	1.2675		1.1978
TKL2		1.20419	1.21426	1.17475		1.19774
TAF8		1.23541	1.14703	1.21035		1.1976
RPS7A		1.13755	1.17096	1.28401		1.19751
IMG1		1.23133	1.24275	1.11812		1.1974
DIC1		1.14747	1.21692	1.22766		1.19735
SMT3		1.18379	1.23525	1.17281		1.19728
LSM3		1.24052	1.1487	1.20259		1.19727
NUP188		1.06797	1.21327	1.31014		1.19713
SOK2		1.20045	1.16394	1.22695		1.19711
CRZ1		1.14656	1.26417	1.18008		1.19694
APT1		1.23541	1.14795	1.20734		1.1969
SMB1		1.32524	1.11038	1.15409		1.19657
SKG3		1.26387	1.15521	1.17047		1.19652
PDX1		1.16253	1.27874	1.14771		1.19633
SEC1		1.25518	1.12265	1.21091		1.19625
MIR1		1.09961	1.23911	1.24999		1.19623
COG7		1.14599	1.17937	1.26326		1.19621
BCD1		1.25681	1.12943	1.20151		1.19592
RSM28		1.35427	1.14314	1.09017		1.19586
GAL11		1.21846	1.21384	1.15481		1.1957
CTT1		1.1254	1.22402	1.23738		1.1956
RPP2A		1.2155	1.185	1.18626		1.19559
TPO1		1.07552	1.3096	1.20146		1.19553
NQM1		1.18252	1.20286	1.20069		1.19536
GLE2		1.09389	1.08224	1.40972		1.19528
RGD1		1.17329	1.17917	1.23271		1.19506
SFH1		1.17784	1.10093	1.30639		1.19505
BET3		1.13116	1.2626	1.19125		1.195
DSL1		1.15866	1.15116	1.27465		1.19482
PET112		1.22455	1.14764	1.21225		1.19481
ALG9		1.15363	1.15288	1.27772		1.19474
NPC2		1.23254	1.19231	1.15869		1.19452
MRPL15		1.23188	1.20956	1.14191		1.19445
NOP14		1.11674	1.17234	1.29409		1.19439
HOS4		1.20249	1.15738	1.22327		1.19438
MPS3		1.18733	1.31369	1.0821		1.19437
DCD1		1.17265	1.14806	1.26155		1.19409
ATP20		1.21112	1.1449	1.22608		1.19403
SAM4		1.35341	1.12039	1.10811		1.19397
TIM21		1.15744	1.18886	1.23536		1.19389
VID30		1.14215	1.24441	1.19494		1.19384
PAC10		1.25416	1.18682	1.1404		1.19379
NAT2		1.20225	1.14651	1.23197		1.19358
BCH2		1.19096	1.29197	1.09746		1.19346
AZF1		1.17973	1.17764	1.22293		1.19343
CST6		1.16959	1.20851	1.20212		1.19341
YKL091C		1.10035	1.14222	1.33758		1.19338
TPK1		1.15856	1.16854	1.25306		1.19338
WBP1		1.18439	1.20809	1.18748		1.19332
RPS0B		1.16684	1.33498	1.0781		1.19331
MSK1		1.1273	1.1505	1.30205		1.19328
WHI4		1.08732	1.29348	1.19904		1.19328
MIA40		1.15475	1.26904	1.1558		1.1932
UBP5		1.1486	1.15057	1.28039		1.19318
KRE2		1.13725	1.12214	1.32012		1.19317
RPL24B		1.18612	1.11386	1.27943		1.19313
TCM62		1.26672	1.15426	1.15822		1.19306
RPL21A		1.15439	1.12972	1.29406		1.19272
YRB30		1.1751	1.20125	1.20155		1.19263
MRPS12		1.17684	1.18725	1.21372		1.1926
YPK1		1.29261	1.18919	1.09578		1.19253
NUP120		1.21963	1.14505	1.21269		1.19246
SKT5		1.10496	1.25658	1.21574		1.19243
SSF2		1.17397	1.16848	1.2343		1.19225
MRPS16		1.22307	1.16199	1.1915		1.19219
URB1		1.21355	1.22	1.14295		1.19217
IMD3		1.16811	1.17748	1.23071		1.1921
RPL32		1.0911	1.28703	1.19713		1.19175
RPL25		1.2918	1.11402	1.16934		1.19172
OCH1		1.18609	1.11439	1.27453		1.19167
NOP58		1.11386	1.27516	1.18524		1.19142
EXO70		1.08105	1.25306	1.23982		1.19131
NMT1		1.21767	1.20759	1.14847		1.19124
PRO1		1.21302	1.158	1.20256		1.19119
CCC1		1.124	1.21846	1.23112		1.19119
ZIM17		1.21627	1.14254	1.2146		1.19114
NCR1		1.12901	1.17762	1.2667		1.19111
RPN5		1.37534	1.12946	1.06827		1.19102
DPH5		1.12803	1.16253	1.28246		1.191
TRM9		1.15247	1.18994	1.23058		1.191
GOS1		1.12295	1.27541	1.17447		1.19094
GRH1		1.23865	1.24545	1.08857		1.19089
HIS2		1.17308	1.18439	1.21498		1.19082
ISN1		1.18056	1.20709	1.18466		1.19077
HIR2		1.28485	1.2003	1.08625		1.19046
ECM38		1.16546	1.14384	1.26208		1.19046
PAH1		1.28853	1.12671	1.1559		1.19038
RHO1		1.12054	1.22496	1.2255		1.19033
TIP20		1.23219	1.10431	1.23407		1.19019
RNA14		1.07869	1.31297	1.17882		1.19016
RRF1		1.24597	1.16773	1.15649		1.19006
PRS3		1.14937	1.21154	1.2092		1.19004
SPT2		1.17304	1.12656	1.27032		1.18997
CAB3		1.12514	1.27984	1.16482		1.18993
DID4		1.18372	1.20729	1.17842		1.18981
KTR1		1.24925	1.08653	1.23351		1.18976
TDH1		1.12579	1.18459	1.25889		1.18976
STE12		1.18588	1.21771	1.16538		1.18965
TOM22		1.18811	1.19205	1.18869		1.18962
PHO91		1.22441	1.14527	1.19911		1.1896
RRP40		1.09718	1.11219	1.35903		1.18946
EFM1		1.08895	1.23674	1.2426		1.18943
MSS4		1.19464	1.22202	1.15151		1.18939
YDR541C		1.34739	1.09176	1.12863		1.18926
TIF34		1.30978	1.11871	1.13919		1.18923
CPR7		1.08028	1.12166	1.36493		1.18895
ETR1		1.20617	1.19998	1.16059		1.18891
SWD2		1.27436	1.0493	1.24261		1.18876
HIS1		1.22438	1.2079	1.13394		1.18874
STE4		1.15226	1.17127	1.24266		1.18873
HCH1		1.17096	1.23483	1.1593		1.18836
PUF6		1.18912	1.22267	1.1533		1.18836
KIN1		1.14942	1.14573	1.26951		1.18822
JSN1		1.05475	1.16215	1.34765		1.18818
FMP46		1.2169	1.114	1.23363		1.18818
UBX3		1.15596	1.20176	1.20584		1.18785
CDC50		1.20043	1.22469	1.13825		1.18779
RSM10		1.17744	1.2889	1.09586		1.1874
CYC1		1.18567	1.23591	1.14055		1.18738
TIM23		1.13083	1.14442	1.28687		1.18737
SAN1		1.18014	1.17581	1.2061		1.18735
CDC24		1.28615	1.12162	1.15395		1.18724
ACP1		1.14529	1.20296	1.21241		1.18689
BET4		1.12852	1.18759	1.24402		1.18671
YRB1		1.19232	1.15716	1.21053		1.18667
RPA43		1.183	1.09008	1.28652		1.18653
DET1		1.1822	1.15653	1.22072		1.18648
NTF2		1.19988	1.11932	1.24001		1.1864
YIL055C		1.20852	1.19333	1.15712		1.18633
RAV2		1.19892	1.19945	1.16046		1.18628
GRX2		1.16076	1.24122	1.15683		1.18627
NRD1		1.10361	1.31874	1.13527		1.18587
ARP5		1.24534	1.12109	1.19077		1.18573
KIN2		1.15072	1.20409	1.20213		1.18564
WTM1		1.09654	1.22801	1.23214		1.18557
TUM1		1.16698	1.1912	1.19841		1.18553
NOP56		1.28135	1.10951	1.16558		1.18548
LSM1		1.12477	1.20315	1.22851		1.18548
CLC1		1.207	1.16995	1.17934		1.18543
VAR1		1.23643	1.19085	1.12897		1.18541
KCS1		1.32956	1.13138	1.09526		1.1854
PIL1		1.19069	1.15765	1.20765		1.18533
GDH1		1.21076	1.14564	1.19904		1.18515
NUP53		1.27261	1.16734	1.1148		1.18491
TDH3		1.10988	1.20131	1.2435		1.1849
ATG18		1.08516	1.24387	1.22548		1.18484
LCL2		1.24135	1.14563	1.16742		1.1848
ZUO1		1.22066	1.19222	1.14112		1.18467
LCB1		1.27415	1.1298	1.14975		1.18456
CDC31		1.30296	1.12567	1.12459		1.18441
HYR1		1.10196	1.2341	1.21668		1.18425
HFI1		1.14187	1.28856	1.1223		1.18424
RPL13B		1.09243	1.37602	1.08427		1.18424
LEM3		1.23393	1.17952	1.13906		1.18417
NPR2		1.25208	1.18453	1.11565		1.18409
PAN3		1.09725	1.1791	1.27544		1.18393
SOD1		1.19157	1.23913	1.12072		1.18381
CMP2		1.34221	1.10068	1.10846		1.18378
WRS1		1.22037	1.08984	1.24072		1.18365
VMS1		1.17658	1.18348	1.19073		1.1836
YAR1		1.17833	1.18453	1.18694		1.18327
AST2		1.25819	1.15899	1.13192		1.18304
RMD1		1.11581	1.16006	1.27301		1.18296
HXK1		1.19598	1.18179	1.17055		1.18277
AIM41		1.21246	1.21607	1.11972		1.18275
FAR8		1.18227	1.17023	1.19557		1.18269
TLG1		1.07905	1.33623	1.1327		1.18266
SLM4		1.13417	1.17603	1.23752		1.18257
PMT6		1.07456	1.21334	1.25965		1.18252
RSM26		1.19889	1.14248	1.20589		1.18242
SEC66		1.214	1.13328	1.19972		1.18233
MXR1		1.16743	1.11415	1.26486		1.18215
RTS1		1.17068	1.21963	1.15592		1.18207
PRE1		1.22265	1.13563	1.18739		1.18189
RMT2		1.1551	1.11669	1.27369		1.18182
MAE1		1.22477	1.16314	1.15715		1.18169
CLA4		1.17254	1.20009	1.17229		1.18164
TAF2		1.21757	1.16661	1.16048		1.18155
YML096W		1.262	1.12932	1.1528		1.18137
RPS13		1.20148	1.13182	1.21035		1.18122
YPR098C		1.218	1.16985	1.15554		1.18113
YET3		1.14487	1.11715	1.28113		1.18105
UBX5		1.17395	1.17661	1.1924		1.18099
ULP1		1.1362	1.08499	1.32175		1.18098
TPM2		1.14756	1.26484	1.13043		1.18094
NOP8		1.23495	1.22048	1.08687		1.18077
ADE16		1.25423	1.17002	1.11802		1.18076
MDL2		1.15594	1.0842	1.30204		1.18073
SCS2		1.11336	1.16388	1.26482		1.18069
TOM20		1.13694	1.11105	1.29346		1.18048
GID7		1.21538	1.17281	1.15306		1.18042
PTI1		1.31063	1.09497	1.13563		1.18041
NAT5		1.16395	1.18779	1.18914		1.18029
AIM29		1.11187	1.16833	1.2604		1.1802
TIM22		1.09926	1.09177	1.34935		1.18013
PUP3		1.32974	1.08556	1.12488		1.18006
TRM82		1.27811	1.13736	1.12455		1.18001
FES1		1.15649	1.20961	1.17343		1.17984
PIS1		1.11262	1.18779	1.23896		1.17979
SOL4		1.13181	1.17627	1.23094		1.17967
SAF1		1.25442	1.14464	1.13989		1.17965
RIM11		1.15772	1.19655	1.18464		1.17963
HDA2		1.11324	1.26656	1.15907		1.17962
UBX2		1.21974	1.18766	1.13131		1.17957
RPS19A		1.05051	1.25816	1.2292		1.17929
LSP1		1.10596	1.20426	1.22715		1.17912
AGE2		1.31811	1.07166	1.14756		1.17911
YIR035C		1.2947	1.15195	1.09031		1.17899
YPR127W		1.1508	1.11728	1.26873		1.17894
CBF1		1.13181	1.2465	1.15827		1.17886
UFD4		1.25853	1.10257	1.17543		1.17885
COG5		1.30227	1.08652	1.1477		1.17883
RPL38		1.20367	1.19204	1.14017		1.17863
PAN2		1.26274	1.18098	1.09211		1.17861
NUS1		1.21557	1.16306	1.15708		1.17857
YHR097C		1.22146	1.13252	1.18143		1.17847
TIF4631		1.12342	1.24098	1.17084		1.17841
RPL29		1.13048	1.14427	1.26043		1.17839
DLD1		1.10551	1.19648	1.23314		1.17838
CPR2		1.18148	1.21445	1.13912		1.17835
YKR070W		1.16654	1.14403	1.22447		1.17835
TRM10		1.19506	1.13731	1.20227		1.17821
RPL33A		1.11975	1.20106	1.21376		1.17819
SAP1		1.0888	1.30565	1.14006		1.17817
NAS2		1.15621	1.19819	1.17979		1.17806
RTT10		1.32222	1.12989	1.082		1.17804
RPL22A		1.20472	1.07225	1.25702		1.178
LOT6		1.163	1.1943	1.1763		1.17787
JAC1		1.07943	1.23917	1.21496		1.17785
CDS1		1.11935	1.17999	1.2339		1.17775
MSI1		1.24868	1.16973	1.11408		1.1775
GON7		1.12242	1.20964	1.20022		1.17743
MRPL8		1.10847	1.17121	1.25251		1.1774
UTP20		1.08266	1.31439	1.13498		1.17734
SRC1		1.21213	1.16293	1.15629		1.17712
BEM2		1.12889	1.19728	1.20493		1.17703
FAP7		1.27124	1.13496	1.12428		1.17682
PPT1		1.11661	1.07685	1.3367		1.17672
GSY2		1.09508	1.19831	1.23643		1.17661
YCK1		1.15696	1.09034	1.28251		1.1766
PRB1		1.24049	1.1352	1.15377		1.17649
MSP1		1.19909	1.19409	1.13621		1.17646
NMA1		1.15423	1.03716	1.33776		1.17638
SET5		1.08811	1.27867	1.16208		1.17628
RPL31B		1.2567	1.13221	1.13974		1.17622
RPS1A		1.19947	1.12378	1.20503		1.17609
TOM71		1.23397	1.09475	1.19954		1.17608
RAD53		1.26478	1.14667	1.11631		1.17592
DFM1		1.21709	1.22622	1.08434		1.17588
PET123		1.28037	1.12087	1.12613		1.17579
CBK1		1.14253	1.15245	1.23236		1.17578
AAT1		1.2046	1.23171	1.09044		1.17559
PRE10		1.22764	1.20303	1.09603		1.17557
MRP13		1.14676	1.15434	1.2255		1.17553
KEL3		1.20043	1.11676	1.20939		1.17553
MSC3		1.26958	1.0998	1.15715		1.17551
RPL30		1.15341	1.16641	1.20661		1.17548
CSM1		1.17185	1.09478	1.2597		1.17544
YMC1		1.20849	1.11628	1.20142		1.1754
ECM4		1.18497	1.17567	1.16553		1.17539
MRPS18		1.20982	1.17011	1.14615		1.17536
POP6		1.26403	1.18852	1.07338		1.17531
RFA2		1.10911	1.25356	1.16311		1.17526
SSK2		1.14107	1.10504	1.27961		1.17524
FMP52		1.22054	1.18115	1.12394		1.17521
MYO5		1.2546	1.10308	1.16793		1.1752
DMA2		1.20078	1.04209	1.28257		1.17515
MCA1		1.25908	1.14653	1.11979		1.17514
PMT1		1.12588	1.16015	1.23929		1.17511
FPK1		1.27138	1.17901	1.07485		1.17508
ESS1		1.20136	1.13907	1.1847		1.17504
TRP1		1.17204	1.21201	1.14105		1.17503
STO1		1.18511	1.14178	1.19732		1.17474
VMA6		1.18919	1.1693	1.16565		1.17471
BAT1		1.23511	1.08223	1.20656		1.17463
RPP0		1.20563	1.13516	1.18287		1.17455
YBT1		1.11317	1.27354	1.13651		1.17441
YIM1		1.16283	1.20413	1.15607		1.17435
PPH22		1.15396	1.21192	1.15699		1.17429
VPS17		1.17779	1.20807	1.13676		1.17421
CAF20		1.21801	1.12888	1.17565		1.17418
PET54		1.18291	1.11947	1.22012		1.17417
REP1		1.0917	1.19203	1.23873		1.17415
ENO2		1.2126	1.12856	1.18091		1.17402
TFC4		1.18488	1.20258	1.13414		1.17387
PRE4		1.10619	1.23183	1.18312		1.17371
KIN4		1.14526	1.22504	1.15065		1.17365
BUD6		1.34051	1.14175	1.03866		1.17364
MEF1		1.18508	1.22454	1.11124		1.17362
PAL1		1.23547	1.15313	1.1322		1.1736
POF1		1.19099	1.1353	1.19419		1.17349
TRM3		1.2851	1.10557	1.12945		1.17337
KAP95		1.11752	1.13047	1.27192		1.1733
SUA5		1.16875	1.16324	1.18771		1.17323
YHR020W		1.2332	1.16682	1.11906		1.17303
RAT1		1.06099	1.31409	1.14386		1.17298
MRP7		1.20259	1.15434	1.16182		1.17291
NGG1		1.17917	1.18762	1.15189		1.17289
THO1		1.19594	1.14342	1.17887		1.17274
MDG1		1.14201	1.26671	1.10946		1.17273
RPC82		1.26584	1.11152	1.14069		1.17268
NOP13		1.13267	1.19712	1.18787		1.17255
IOC2		1.11809	1.14212	1.25693		1.17238
PPA2		1.16147	1.13877	1.21667		1.1723
DAP2		1.16616	1.15403	1.19669		1.17229
SSM4		1.20995	1.14155	1.1653		1.17226
DBP6		1.18523	1.15626	1.17476		1.17209
NSE3		1.19318	1.23041	1.09251		1.17204
PRP11		1.10715	1.21539	1.19344		1.17199
TSL1		1.12786	1.19757	1.19049		1.17197
SUI3		1.17082	1.17069	1.17404		1.17185
FET5		1.14727	1.16811	1.20016		1.17185
MRPL19		1.13529	1.17033	1.20964		1.17175
RSM24		1.19195	1.18212	1.14036		1.17148
MRPL35		1.25599	1.14128	1.11714		1.17147
TAF6		1.16073	1.09564	1.25793		1.17143
PLP2		1.08308	1.34956	1.08154		1.17139
ERB1		1.22422	1.12429	1.16558		1.17137
RTT103		1.12557	1.17855	1.20985		1.17132
EHD3		1.21764	1.20365	1.09213		1.17114
MKS1		1.33727	1.09507	1.08106		1.17114
MET14		1.14709	1.17458	1.19127		1.17098
GTR2		1.11376	1.26422	1.13453		1.17084
DRS1		1.1281	1.16789	1.21541		1.17047
VPS29		1.12504	1.26555	1.12065		1.17041
SNX4		1.2621	1.06157	1.18715		1.17027
SLY1		1.1731	1.09553	1.24207		1.17024
IMO32		1.12972	1.16613	1.21479		1.17021
MRPL23		1.15667	1.1941	1.15966		1.17014
EMP47		1.15724	1.12585	1.22724		1.17011
RRP3		1.16954	1.14258	1.19802		1.17005
PST2		1.21504	1.14336	1.15165		1.17002
SER33		1.13532	1.1386	1.23602		1.16998
GSF2		1.20866	1.09442	1.20675		1.16994
YGR250C		1.11128	1.1846	1.21377		1.16988
FLC3		1.2218	1.09523	1.19247		1.16983
TRI1		1.10063	1.27073	1.13807		1.16981
FAT1		1.14971	1.16247	1.19708		1.16975
FUM1		1.16215	1.07844	1.26847		1.16969
ILV5		1.22196	1.06306	1.22385		1.16963
IMP3		1.17425	1.08306	1.25151		1.16961
SQT1		1.14331	1.11949	1.2456		1.16947
MRPL16		1.13314	1.17656	1.19858		1.16943
RRB1		1.31333	1.0714	1.12342		1.16938
ECM14		1.16084	1.14754	1.19958		1.16932
SKI8		1.08553	1.20391	1.21837		1.16927
HIS5		1.21702	1.18486	1.10584		1.16924
NIT3		1.4072	1.05729	1.04322		1.16924
ISC1		1.19252	1.18283	1.13162		1.16899
HBN1		1.14296	1.22197	1.14189		1.16894
FMP40		1.14413	1.18332	1.17923		1.16889
YPL113C		1.26236	1.15594	1.08802		1.16877
HPM1		1.18445	1.11478	1.20701		1.16875
PSK1		1.18787	1.19856	1.11935		1.16859
ALE1		1.09031	1.16775	1.24765		1.16857
LCB2		1.14815	1.15451	1.20284		1.1685
BOI2		1.24118	1.09693	1.16729		1.16847
CIT1		1.13318	1.21118	1.16102		1.16846
SAP155		1.20122	1.14487	1.159		1.16836
KTR4		1.13555	1.19355	1.17591		1.16834
GTT1		1.15282	1.18049	1.17166		1.16832
PCS60		1.11425	1.18311	1.20755		1.1683
DUN1		1.10504	1.29376	1.10605		1.16828
STE24		1.2105	1.15765	1.13655		1.16823
GRX5		1.11083	1.16183	1.23201		1.16822
PRE9		1.18094	1.12932	1.19436		1.16821
TMA19		1.12285	1.13093	1.25064		1.16814
DOG2		1.17832	1.17451	1.15131		1.16805
RPL36B		1.15115	1.08911	1.26381		1.16802
MRPL11		1.11902	1.18735	1.19767		1.16802
ENT2		1.20751	1.10646	1.1896		1.16786
TPS1		1.1001	1.18811	1.21501		1.16774
AIM2		1.06723	1.20134	1.2344		1.16765
YPT7		1.18096	1.1748	1.14681		1.16752
TRM1		1.14826	1.19899	1.15415		1.16713
ALY2		1.23886	1.17087	1.09144		1.16706
YHM2		1.10805	1.19443	1.19859		1.16702
VPS36		1.15711	1.18883	1.15505		1.167
PFK26		1.10746	1.20836	1.18509		1.16697
SSA4		1.15485	1.16114	1.18489		1.16696
TFG2		1.18814	1.12513	1.18734		1.16687
MSD1		1.13637	1.16796	1.19622		1.16685
AHA1		1.09613	1.17975	1.22453		1.1668
SYF1		1.16155	1.18763	1.15115		1.16678
IDP1		1.15702	1.15046	1.1928		1.16676
YIP3		1.09329	1.16334	1.24354		1.16672
SEC11		1.16556	1.13868	1.19586		1.1667
GRE3		1.07785	1.151	1.27049		1.16645
RNR1		1.13247	1.19544	1.17103		1.16631
MUD2		1.1666	1.07245	1.25981		1.16629
IMP4		1.20969	1.16475	1.12438		1.16627
DST1		1.19854	1.12646	1.17345		1.16615
CEM1		1.13666	1.19405	1.16742		1.16605
FLC2		1.12186	1.11166	1.26454		1.16602
RSM25		1.09412	1.15996	1.24345		1.16584
RPN8		1.17705	1.0737	1.24648		1.16575
GLO1		1.14408	1.13709	1.21602		1.16573
RPC40		1.17687	1.18307	1.13704		1.16566
RPH1		1.11482	1.13534	1.24669		1.16562
SIN3		1.16564	1.17992	1.15128		1.16561
ECM32		1.14323	1.1843	1.16912		1.16555
SGV1		1.1676	1.21145	1.1176		1.16555
BSP1		1.25752	1.17751	1.06119		1.1654
CYC8		1.1822	1.11358	1.19945		1.16508
CYS3		1.14686	1.17536	1.17297		1.16506
NOC2		1.15521	1.1607	1.17918		1.16503
GRE2		1.13504	1.13774	1.22194		1.16491
DNF2		1.23802	1.09273	1.16353		1.16476
SIS2		1.09309	1.20345	1.19765		1.16473
KRI1		1.17855	1.10619	1.20926		1.16467
TYW1		1.21274	1.1223	1.15875		1.1646
SPT20		1.16036	1.13788	1.19552		1.16458
SEA4		1.12664	1.1142	1.25262		1.16449
CIT3		1.09982	1.21924	1.17423		1.16443
PBA1		1.24805	1.15039	1.09416		1.1642
IWR1		1.06511	1.21382	1.21362		1.16418
PUP1		1.19216	1.20854	1.09164		1.16411
NOP12		1.1587	1.18382	1.14961		1.16404
NUP60		1.21491	1.10572	1.17095		1.16386
ARC15		1.19894	1.13458	1.15768		1.16374
TOR2		1.20611	1.10292	1.18217		1.16373
SUB1		1.12445	1.22701	1.1393		1.16359
MAK11		1.23143	1.12834	1.13093		1.16357
ACH1		1.17999	1.18778	1.12265		1.16347
TUB3		1.11189	1.15137	1.22694		1.1634
CIR1		1.17168	1.11678	1.20169		1.16338
IES6		1.1154	1.1427	1.23191		1.16334
RPB4		1.11193	1.25555	1.12183		1.16311
PGM1		1.15198	1.12296	1.21431		1.16309
GSP1		1.24939	1.07732	1.16216		1.16296
HEH2		1.15039	1.21248	1.12527		1.16272
UTP30		1.16672	1.14567	1.17562		1.16267
RBA50		1.27926	1.08331	1.12535		1.16264
RUP1		1.14607	1.1809	1.16056		1.16251
KRR1		1.18836	1.12971	1.16913		1.1624
LSM7		1.08718	1.1225	1.2775		1.16239
YAK1		1.12118	1.18067	1.18526		1.16237
PNP1		1.14847	1.14198	1.19651		1.16232
MEU1		1.17475	1.06858	1.24348		1.16227
RPL17B		1.11776	1.08386	1.28518		1.16226
ACO2		1.1736	1.08269	1.23048		1.16225
PTM1		1.21115	1.05732	1.21808		1.16219
OM45		1.14036	1.15905	1.18712		1.16218
RPL22B		1.25203	1.13757	1.0969		1.16217
CAP2		1.23269	1.13316	1.12061		1.16215
PRP8		1.15796	1.12353	1.20472		1.16207
URA6		1.26855	1.1375	1.08014		1.16206
YPL067C		1.13761	1.12101	1.22741		1.16201
RPL3		1.159	1.12783	1.19904		1.16196
HOC1		1.13524	1.12138	1.22866		1.16176
RIB2		1.10692	1.17507	1.20308		1.16169
RCK2		1.0656	1.2227	1.1965		1.1616
UTP9		1.18143	1.18128	1.122		1.16157
YLH47		1.16777	1.14922	1.1676		1.16153
YTA7		1.15912	1.09571	1.22973		1.16152
SER2		1.09156	1.18201	1.21084		1.16147
RSC3		1.17283	1.18157	1.13002		1.16147
NAM2		1.10006	1.20537	1.17883		1.16142
RIX1		1.16296	1.18309	1.13805		1.16136
PRP45		1.19975	1.15843	1.12573		1.1613
YML079W		1.16161	1.18189	1.14033		1.16128
MRPS8		1.14493	1.14593	1.19296		1.16127
CCS1		1.08868	1.21164	1.18347		1.16127
CDC73		1.108	1.15624	1.21941		1.16122
RPL31A		1.12059	1.08032	1.28263		1.16118
RSM7		1.23271	1.1602	1.09059		1.16117
HPT1		1.19687	1.09382	1.19274		1.16115
KOG1		1.26572	1.1003	1.11721		1.16108
IXR1		1.16949	1.1421	1.17154		1.16104
XDJ1		1.11371	1.19305	1.17622		1.16099
RCF1		1.13901	1.12367	1.22009		1.16092
YDR248C		1.21218	1.098	1.17239		1.16086
RAD7		1.17371	1.24804	1.06063		1.16079
TOM40		1.10142	1.19848	1.18244		1.16078
CTF4		1.19612	1.15881	1.12734		1.16076
ECM33		1.09655	1.23071	1.15487		1.16071
SWP82		1.14719	1.2265	1.10821		1.16063
CHS6		1.18796	1.17661	1.11664		1.1604
BRX1		1.1981	1.13833	1.14472		1.16038
HPR1		1.1913	1.13542	1.15432		1.16035
SEC4		1.18889	1.10506	1.18674		1.16023
SMD3		1.16343	1.1189	1.19822		1.16018
RPB11		1.15679	1.20434	1.11941		1.16018
BUD13		1.20837	1.15642	1.11528		1.16002
URA5		1.14277	1.17331	1.16393		1.16
CFT1		1.16273	1.13052	1.18671		1.15998
TRM112		1.20563	1.13695	1.13725		1.15994
CDC36		1.20751	1.16721	1.10498		1.1599
YMR31		1.17574	1.10214	1.20102		1.15963
HEM14		1.12315	1.15707	1.19858		1.1596
SIS1		1.10831	1.12779	1.24267		1.15959
RSC58		1.18926	1.13744	1.15179		1.15949
YCP4		1.22374	1.12017	1.13444		1.15945
GIR2		1.12618	1.22266	1.12889		1.15924
MLP2		1.15211	1.14641	1.17865		1.15906
PRE6		1.19514	1.08591	1.19608		1.15905
MRPL38		1.20639	1.19415	1.07636		1.15897
ERG12		1.22806	1.11239	1.13642		1.15896
PGA2		1.08623	1.2374	1.15311		1.15891
PIN3		1.10747	1.22419	1.14499		1.15888
EMC4		1.15588	1.11371	1.20681		1.1588
PRK1		1.09211	1.17516	1.20889		1.15872
SRO7		1.17327	1.21613	1.08658		1.15866
VPS4		1.16549	1.15477	1.15508		1.15845
RPL8B		1.19025	1.09735	1.18738		1.15833
MSH6		1.19189	1.12068	1.16222		1.15826
PTH2		1.17304	1.16849	1.13314		1.15822
YKE2		1.19584	1.17102	1.10774		1.1582
SPF1		1.14035	1.17581	1.15838		1.15818
RPL4A		1.20819	1.04953	1.21657		1.1581
RGP1		1.15002	1.1789	1.14497		1.15796
GGA1		1.10429	1.15106	1.2184		1.15792
SEC10		1.19402	1.18384	1.09566		1.15784
MSH2		1.16606	1.12946	1.17792		1.15782
YGR017W		1.17719	1.12439	1.17185		1.15781
TAF14		1.19516	1.11382	1.16439		1.15779
SET2		1.18595	1.13745	1.1494		1.1576
SHP1		1.06153	1.12747	1.28365		1.15755
DSD1		1.12444	1.18093	1.16728		1.15755
UFD2		1.26639	1.0649	1.14125		1.15751
CTF8		1.17023	1.16853	1.13376		1.15751
NMA111		1.18369	1.10783	1.18046		1.15733
MNN11		1.22456	1.13158	1.11561		1.15725
TIF4632		1.10938	1.18811	1.17421		1.15723
PHO81		1.19391	1.20531	1.07242		1.15722
NUP157		1.14578	1.11832	1.20745		1.15718
PTA1		1.06239	1.23753	1.17142		1.15711
RNH70		1.15515	1.21383	1.10234		1.15711
SEC28		1.15395	1.07263	1.24449		1.15703
YGR266W		1.14017	1.17954	1.15121		1.15697
CEG1		1.07836	1.07191	1.32056		1.15694
RTK1		1.13272	1.12181	1.21612		1.15688
RPS29A		1.13612	1.11857	1.2159		1.15687
SGN1		1.06836	1.21188	1.19033		1.15686
COX20		1.10947	1.17991	1.18056		1.15665
POS5		1.0552	1.32241	1.09203		1.15655
RPL26A		1.09961	1.12336	1.24657		1.15651
SDO1		1.1962	1.07878	1.19444		1.15647
ILV6		1.15551	1.1705	1.14337		1.15646
SOL1		1.21695	1.12105	1.13125		1.15642
SPC34		1.12801	1.16275	1.17847		1.15641
HRK1		1.22493	1.13678	1.10738		1.15636
MEX67		1.25795	1.04958	1.16144		1.15632
RFC2		1.17051	1.14353	1.15483		1.15629
OMS1		1.14392	1.19295	1.13188		1.15625
URA7		1.11891	1.13806	1.21176		1.15625
IFM1		1.12581	1.11217	1.23059		1.15619
EMI2		1.09468	1.18985	1.18404		1.15619
DPH6		1.2144	1.11097	1.14286		1.15608
YLR287C		1.1205	1.18207	1.16541		1.15599
RPL10		1.2101	1.12301	1.13476		1.15595
MCM5		1.07994	1.12774	1.26008		1.15592
MST1		1.07624	1.18197	1.20921		1.15581
RAD52		1.0549	1.26758	1.14492		1.1558
RIP1		1.121	1.158	1.18766		1.15555
RNR4		1.19841	1.09124	1.17685		1.1555
TFA2		1.15544	1.12352	1.18747		1.15548
RBG1		1.18009	1.11193	1.17437		1.15546
DTD1		1.16973	1.18338	1.11322		1.15545
RRP43		1.16215	1.11328	1.19038		1.15527
YKL077W		1.10107	1.17257	1.19213		1.15526
MKT1		1.16485	1.14797	1.15283		1.15522
MAF1		1.13141	1.17028	1.1634		1.15503
HHF1		1.21047	1.15229	1.10231		1.15502
ADI1		1.16807	1.13479	1.16184		1.1549
TFA1		1.18922	1.15313	1.12225		1.15487
EIS1		1.23188	1.13353	1.09898		1.1548
PSP1		1.21407	1.11764	1.13263		1.15478
URA4		1.12802	1.17835	1.1579		1.15476
SRP101		1.13736	1.08819	1.23814		1.15456
MRS6		1.23188	1.09957	1.13193		1.15446
PBS2		1.17203	1.08193	1.20857		1.15418
OSH6		1.19466	1.12209	1.14567		1.15414
LRO1		1.18439	1.11909	1.1589		1.15413
ADO1		1.11638	1.14339	1.20241		1.15406
APE4		1.13383	1.1262	1.20175		1.15393
MDV1		1.14996	1.08908	1.22266		1.1539
MRPS9		1.20229	1.12755	1.13186		1.1539
SPT8		1.12144	1.20409	1.13616		1.1539
YDL144C		1.16154	1.17837	1.1213		1.15374
APM3		1.15253	1.21365	1.09493		1.15371
ARH1		1.07301	1.22085	1.16682		1.15356
CCT2		1.18558	1.14427	1.13053		1.15346
NPA3		1.14184	1.24001	1.07839		1.15341
DIS3		1.06926	1.35438	1.0365		1.15338
STI1		1.22224	1.14757	1.08985		1.15322
RAV1		1.18221	1.17706	1.10024		1.15317
ALD6		1.11674	1.14477	1.19797		1.15316
YPT1		1.1172	1.11633	1.22574		1.15309
SDH4		1.08262	1.16655	1.20974		1.15297
MSL5		1.23134	1.08273	1.14474		1.15294
YPD1		1.14261	1.13451	1.18155		1.15289
SLF1		1.08566	1.09476	1.27816		1.15286
YOR385W		1.20231	1.08709	1.16916		1.15285
LYS21		1.16592	1.10379	1.18859		1.15276
RAD50		1.08684	1.15436	1.21708		1.15276
POL30		1.1116	1.11916	1.22748		1.15275
GAT1		1.13418	1.16793	1.15604		1.15272
ARC18		1.08065	1.11814	1.25914		1.15265
DNA2		1.19069	1.14522	1.12197		1.15263
VAM7		1.13822	1.19508	1.12444		1.15258
THP2		1.10102	1.24253	1.11417		1.15257
TRM44		1.06393	1.15741	1.23624		1.15253
TIF1		1.17022	1.09121	1.19582		1.15242
PHB2		1.18451	1.11116	1.16143		1.15237
HMT1		1.09405	1.06901	1.29397		1.15234
GPH1		1.08812	1.16483	1.20395		1.1523
DIM1		1.14734	1.17485	1.13459		1.15226
UTP13		1.2363	1.09872	1.12154		1.15219
DDI1		1.19397	1.10141	1.16035		1.15191
YPT52		1.15657	1.13608	1.16264		1.15176
APM4		1.14726	1.13001	1.178		1.15176
SNQ2		1.20559	1.08395	1.16568		1.15174
FBP26		1.20233	1.13894	1.11391		1.15172
MSS116		1.20586	1.1687	1.0805		1.15169
ERG7		1.10876	1.19273	1.15352		1.15167
HSP42		1.12323	1.18719	1.14458		1.15167
PDB1		1.13112	1.16506	1.15869		1.15162
URA8		1.13627	1.14535	1.17325		1.15162
ABZ1		1.15082	1.1884	1.11551		1.15158
KAP120		1.11309	1.24199	1.09935		1.15147
LSM12		1.23068	1.09089	1.1328		1.15146
PRX1		1.13358	1.166	1.15461		1.1514
PTC3		1.19168	1.14887	1.11328		1.15128
STE50		1.11815	1.15878	1.17685		1.15126
CDC53		1.18193	1.11789	1.15324		1.15102
SRP21		1.12698	1.20441	1.12166		1.15102
DED81		1.22703	1.0802	1.14563		1.15095
MRPL24		1.15309	1.16774	1.13199		1.15094
ADE12		1.26057	1.06667	1.12498		1.15074
NAB3		1.17122	1.13583	1.14515		1.15073
ATG2		1.15106	1.07553	1.22548		1.15069
YPP1		1.20723	1.14059	1.10424		1.15069
APL6		1.17753	1.17682	1.09745		1.1506
MOT2		1.11758	1.16566	1.16854		1.15059
SBA1		1.10127	1.16913	1.18098		1.15046
FAR10		1.10656	1.24927	1.09548		1.15044
FIS1		1.1771	1.1062	1.16787		1.15039
FCY1		1.18519	1.15623	1.10951		1.15031
RKI1		1.19732	1.12262	1.13082		1.15026
AST1		1.16012	1.13444	1.1556		1.15005
TKL1		1.12757	1.09463	1.22771		1.14997
YER134C		1.13568	1.13219	1.18182		1.14989
CYS4		1.15341	1.08648	1.20973		1.14987
ALG13		1.14725	1.15341	1.14888		1.14985
MOG1		1.11694	1.19667	1.13535		1.14965
SSA2		1.15978	1.1043	1.18488		1.14965
NEW1		1.15968	1.09179	1.19741		1.14963
MRPL6		1.18804	1.14762	1.11317		1.14961
RDL1		1.15193	1.1443	1.1526		1.14961
DCP2		1.18504	1.13466	1.12877		1.14949
TSR4		1.18106	1.14307	1.12424		1.14946
GAR1		1.1583	1.11528	1.17464		1.14941
MPM1		1.24061	1.08618	1.12126		1.14935
GCR2		1.13241	1.13418	1.18092		1.14917
MRPL13		1.07929	1.09578	1.27239		1.14915
SPC72		1.11253	1.09638	1.2385		1.14914
HAL5		1.09901	1.07743	1.27063		1.14902
PTC5		1.17731	1.15663	1.11291		1.14895
PFD1		1.08591	1.13224	1.22865		1.14893
DEP1		1.13275	1.12794	1.18556		1.14875
ASF1		1.15875	1.15104	1.13643		1.14874
ENP2		1.05787	1.23044	1.15727		1.14853
FBA1		1.16872	1.09655	1.18029		1.14852
ARO2		1.13892	1.11222	1.19408		1.14841
RSM23		1.21237	1.14762	1.08519		1.14839
KTI12		1.15295	1.19908	1.09291		1.14832
GVP36		1.12176	1.163	1.15986		1.14821
NAB6		1.24949	1.06823	1.12626		1.148
DUS1		1.13404	1.17862	1.13126		1.14797
EGD1		1.13099	1.17619	1.13669		1.14796
MRI1		1.10955	1.11626	1.21802		1.14794
GLO2		1.13097	1.07971	1.23307		1.14792
GCD10		1.12287	1.17917	1.14128		1.14777
EGD2		1.18912	1.13251	1.12156		1.14773
SWH1		1.12477	1.14573	1.17251		1.14767
EMP46		1.14759	1.16063	1.13442		1.14755
UBR1		1.14857	1.24114	1.05278		1.1475
ILV3		1.12742	1.15803	1.15683		1.14743
LOA1		1.16883	1.13013	1.1433		1.14742
HSP10		1.1115	1.17582	1.1549		1.14741
GIM5		1.17174	1.13698	1.13337		1.14736
MSC6		1.12746	1.11397	1.20061		1.14735
MRT4		1.10717	1.18477	1.15003		1.14732
RPL6B		1.15007	1.13039	1.1614		1.14728
SER1		1.1626	1.13018	1.14903		1.14727
DNM1		1.18462	1.1196	1.13754		1.14725
RPT3		1.12227	1.20298	1.11615		1.14713
VAC14		1.13734	1.16724	1.13665		1.14708
PRP9		1.11204	1.08565	1.2435		1.14706
CKA1		1.1902	1.09647	1.15446		1.14704
BNA7		1.23185	1.1439	1.06511		1.14695
RPO26		1.12616	1.22112	1.09352		1.14693
PRE8		1.2146	1.11835	1.10781		1.14692
GRX4		1.14028	1.09476	1.2057		1.14691
NCA2		1.12467	1.13306	1.18291		1.14688
APD1		1.23324	1.11336	1.09392		1.14684
TFC7		1.10742	1.20063	1.13244		1.14683
YNK1		1.09284	1.1516	1.19596		1.1468
KRE5		1.16791	1.14107	1.13136		1.14678
HER1		1.11668	1.22775	1.09578		1.14674
MCM7		1.18003	1.12753	1.13234		1.14663
ARP8		1.07741	1.06109	1.30075		1.14642
PRP43		1.14309	1.16407	1.13203		1.14639
IRC21		1.15152	1.15906	1.12848		1.14635
PGM2		1.1063	1.18494	1.14748		1.14624
OAC1		1.09967	1.07595	1.26303		1.14621
ABF2		1.12912	1.112	1.19732		1.14615
CAP1		1.07461	1.098	1.26561		1.14607
TRL1		1.1713	1.08275	1.18403		1.14603
LYS20		1.11066	1.17602	1.15126		1.14598
IVY1		1.11536	1.14055	1.18201		1.14598
SXM1		1.20966	1.07873	1.14953		1.14597
RCN2		1.14152	1.1206	1.17502		1.14571
GCV3		1.18705	1.10977	1.14006		1.14562
ISW1		1.13554	1.14802	1.15325		1.1456
TYW3		1.08504	1.1652	1.18649		1.14558
RAD27		1.12193	1.11025	1.20426		1.14548
TEF4		1.18185	1.08811	1.16638		1.14545
DBP10		1.14047	1.15037	1.14442		1.14509
CYC3		1.18773	1.1339	1.11356		1.14506
DAK1		1.18497	1.11531	1.13479		1.14502
CDC25		1.17622	1.12999	1.12863		1.14494
UTP11		1.11041	1.18948	1.13464		1.14484
PBY1		1.18562	1.12279	1.12595		1.14479
FAP1		1.08026	1.15718	1.19621		1.14455
MRPS28		1.10579	1.17993	1.14792		1.14455
SMC3		1.07595	1.19278	1.1649		1.14454
GCN2		1.03875	1.20776	1.18707		1.14453
NAN1		1.18912	1.13266	1.11177		1.14452
HMF1		1.13688	1.14053	1.15596		1.14445
GYP7		1.0975	1.18038	1.15539		1.14442
RML2		1.16876	1.13227	1.13213		1.14439
SPE3		1.25902	1.0703	1.10337		1.14423
BUD22		1.12179	1.18286	1.12791		1.14419
LSB5		1.09008	1.12052	1.22168		1.14409
TIF11		1.12617	1.11566	1.19041		1.14408
YGL082W		1.12973	1.15577	1.14652		1.14401
POM152		1.17299	1.09403	1.16472		1.14391
SUM1		1.2015	1.10844	1.12173		1.14389
TRM11		1.16468	1.10611	1.1608		1.14386
TRP4		1.16169	1.11078	1.15897		1.14381
RSC30		1.14723	1.05579	1.22829		1.14377
DBP5		1.17245	1.10044	1.15831		1.14373
RPT5		1.22364	1.11896	1.08856		1.14372
ARA2		1.1151	1.22427	1.09166		1.14368
BNA1		1.1085	1.1428	1.17965		1.14365
ECM29		1.14151	1.11997	1.16924		1.14358
RBK1		1.14873	1.2142	1.06737		1.14343
CPR5		1.11399	1.13248	1.18361		1.14336
YCK2		1.11858	1.10178	1.20971		1.14336
GLC8		1.13033	1.10275	1.19638		1.14315
SRP14		1.15968	1.13995	1.12919		1.14294
HNT1		1.12263	1.13479	1.17121		1.14288
REF2		1.20376	1.10262	1.122		1.14279
TUF1		1.20129	1.11158	1.11522		1.14269
SLM2		1.17536	1.12494	1.12717		1.14249
MHP1		1.16734	1.15331	1.10655		1.1424
VID27		1.14363	1.17714	1.10628		1.14235
GUA1		1.13935	1.15235	1.13479		1.14216
EAF3		1.12563	1.1702	1.13063		1.14215
TOM70		1.15321	1.11043	1.16269		1.14211
RIB5		1.15547	1.11232	1.15842		1.14207
GEP3		1.08262	1.18005	1.16349		1.14205
ARX1		1.10114	1.16616	1.1588		1.14203
SWI1		1.14936	1.1462	1.13037		1.14198
GCN3		1.18565	1.09312	1.14685		1.14187
PRP2		1.11467	1.09423	1.21644		1.14178
SAP190		1.11115	1.20867	1.1054		1.14174
ACO1		1.12614	1.14318	1.15588		1.14173
RPL36A		1.08668	1.09784	1.24059		1.1417
MGR1		1.12233	1.13614	1.16639		1.14162
RAS2		1.15962	1.11323	1.15145		1.14144
BDF1		1.10683	1.1395	1.17786		1.1414
HSP104		1.11055	1.15386	1.15973		1.14138
CAK1		1.20135	1.10055	1.12207		1.14132
CDC28		1.24054	1.06773	1.11555		1.14127
PEX11		1.1766	1.10754	1.13942		1.14119
TAP42		1.21698	1.09742	1.10916		1.14119
ENT1		1.05284	1.17132	1.19936		1.14118
AFG3		1.07643	1.12218	1.22482		1.14115
RRT2		1.11765	1.17624	1.12891		1.14093
GDI1		1.0697	1.16616	1.18681		1.14089
THO2		1.17972	1.12269	1.12013		1.14085
FAA3		1.12322	1.08761	1.21147		1.14077
ICP55		1.06954	1.24214	1.11056		1.14075
SPC110		1.11621	1.14794	1.15804		1.14073
RPA135		1.13791	1.20324	1.08033		1.14049
NUP133		1.18317	1.10509	1.13257		1.14028
FCP1		1.18204	1.0681	1.17064		1.14026
ADE2		1.18284	1.07557	1.16215		1.14019
PIK1		1.15574	1.10315	1.16129		1.14006
RPN12		1.15795	1.09285	1.16929		1.14003
ARO3		1.09932	1.17745	1.14288		1.13988
ISM1		1.15613	1.14475	1.11877		1.13988
GNA1		1.21941	1.08809	1.11201		1.13984
SES1		1.22289	1.05473	1.14166		1.13976
GCV1		1.16009	1.06503	1.19413		1.13975
TED1		1.04502	1.25617	1.11798		1.13972
FPR4		1.19759	1.09651	1.12443		1.13951
DUS3		1.13697	1.20254	1.07883		1.13945
PRR1		1.06977	1.13444	1.21394		1.13938
HOM6		1.13991	1.11687	1.16133		1.13937
LYS1		1.07227	1.17934	1.16633		1.13932
UTP6		1.15245	1.10583	1.15964		1.13931
MBA1		1.13854	1.07314	1.20614		1.13927
APE3		1.09245	1.13729	1.188		1.13925
MDJ1		1.13051	1.10616	1.18097		1.13921
MRPL20		1.16799	1.13572	1.11378		1.13916
EXO84		1.13363	1.13701	1.14645		1.13903
TPS2		1.0858	1.18077	1.1504		1.13899
TPT1		1.16656	1.1811	1.06923		1.13897
ARO8		1.13052	1.17819	1.10808		1.13893
SLC1		1.15411	1.11641	1.14605		1.13886
SMY2		1.11743	1.11849	1.18034		1.13876
MVP1		1.14206	1.15447	1.1197		1.13875
NUG1		1.16428	1.09998	1.15174		1.13867
REG1		1.15442	1.13283	1.12876		1.13867
ARP3		1.09985	1.10827	1.20761		1.13858
MAS1		1.20133	1.1477	1.06664		1.13856
CBP6		1.08833	1.16564	1.16128		1.13842
TAF11		1.11913	1.17059	1.12497		1.13823
YKR018C		1.09577	1.16339	1.15552		1.13823
NAT1		1.08667	1.11191	1.21561		1.13806
ZTA1		1.11895	1.16671	1.12841		1.13803
RPS7B		1.17874	1.12539	1.10985		1.13799
[truncated: 795 more rows]

## Sheet: K means clusters
All proteins with >33% fold change	Cluster1	Cluster2
YMR166C	YMR166C	SPG1
CIT2	CIT2	YNL195C
KRE6	KRE6	TIM17
GPP2	GPP2	RPS26A
DBP2	DBP2	DAP1
GPP1	GPP1	RGI2
BGL2	BGL2	PRP31
IFH1	IFH1	GRE1
GPB2	GPB2	SPG4
NSA2	NSA2	HBT1
SUL1	SUL1	ERV14
BDP1	BDP1	RPS26B
RDH54	RDH54	OSW5
SCW10	SCW10	ARF2
ALB1	ALB1	HXT6
GPN2	GPN2	FBP1
CPA1	CPA1	FAB1
MCD1	MCD1	YMR206W
HAP3	HAP3	CRS5
RPO41	RPO41	SIP18
QCR10	QCR10	MRP10
YOR020W-A	YOR020W-A	YRO2
YAP1802	YAP1802	YAP1801
VTS1	VTS1	USV1
GLY1	GLY1	MPC3
IGO1	IGO1	ACS1
VHT1	VHT1	TMA10
YLR407W	YLR407W	TFC6
YOR283W	YOR283W	PIR1
PUT1	PUT1	LEE1
NOG2	NOG2	MDH2
MSN1	MSN1	TVP18
MET16	MET16	YKU80
AXL2	AXL2	ARP1
CIS3	CIS3	DSE4
HSL1	HSL1	DPP1
VHS2	VHS2	URM1
HEM1	HEM1	ERG1
YJL133C-A	YJL133C-A	NCE103
UME6	UME6	TDA11
AAH1	AAH1	YGR067C
CRH1	CRH1	MAL11
YDL012C	YDL012C	GAC1
DRE2	DRE2	KNS1
PRY1	PRY1	SHH4
PAI3	PAI3	ICS2
AGP1	AGP1	ITR1
ESF2	ESF2	ATO3
MGR2	MGR2	ATO2
PRM4	PRM4	YMR181C
ENA1	ENA1	STF2
MIX17	MIX17	CUP1-2
HSP12	HSP12	HOR7
FCY2	FCY2	XBP1
TIM8	TIM8	RTS3
THI4	THI4	JEN1
STB1	STB1	PIR3
ZEO1	ZEO1	PRI2
LTP1	LTP1
THI7	THI7
NGL2	NGL2
SWC3	SWC3
YCR075W-A	YCR075W-A
HIP1	HIP1
FMP16	FMP16
PEX25	PEX25
PRY2	PRY2
YDL218W	YDL218W
BOL1	BOL1
YIL002W-A	YIL002W-A
MLC2	MLC2
OLE1	OLE1
YLR126C	YLR126C
SPG1
YNL195C
TIM17
RPS26A
DAP1
RGI2
PRP31
GRE1
SPG4
HBT1
ERV14
RPS26B
OSW5
ARF2
HXT6
FBP1
FAB1
YMR206W
CRS5
SIP18
MRP10
YRO2
YAP1801
USV1
MPC3
ACS1
TMA10
TFC6
PIR1
LEE1
MDH2
TVP18
YKU80
ARP1
DSE4
DPP1
URM1
ERG1
NCE103
TDA11
YGR067C
MAL11
GAC1
KNS1
SHH4
ICS2
ITR1
ATO3
ATO2
YMR181C
STF2
CUP1-2
HOR7
XBP1
RTS3
JEN1
PIR3
PRI2

## Sheet: GORILLA process enrichment
	GO term	Description	P-value	FDR q-value	Enrichment score	Genes
All rhythmic proteins with amplitude consistently >33%
	GO:0055085	transmembrane transport	2.31e-06	0.0103	2.96	ENA1, PEX25, HXT6, VHT1, MGR2, JEN1, MAL11, TIM17, FCY2, ATO3, THI7, YRO2, HIP1, ATO2, AGP1, TIM8, ITR1, SUL1, MDH2, FMP43, YMR166C, YOR020W-A
	GO:0015718	monocarboxylic acid transport	3.71e-05	0.0823	11.03	FMP43, JEN1, VHT1, ATO2, ATO3
	GO:0034220	ion transmembrane transport	4.98e-05	0.0736	3.54	ENA1, HXT6, JEN1, MAL11, ATO3, YRO2, HIP1, ATO2, AGP1, SUL1, FMP43, YMR166C, YOR020W-A
HOC, Cluster1 enrichment							protein activities
	GO:0072348	sulfur compound transport	0.000149	0.657	23.76	SUL1, VHT1, THI7	sulphate transporter, vitamin transporters
	GO:0055085	transmembrane transport	0.000435	0.96	3.03	SUL1, VHT1, THI7, ENA1, HIP1, AGP1, FCY2, MGR2, TIM8, YMR166C, YOR020W-A, PEX25	sulphate transporter, vitamin transporters, Na+-pump, amino acid transporters, purine transporter, mitochondrial translocation, mitochondrial ion homeostasis, peroxisome transporter
	GO:0006114	glycerol biosynthetic process	0.000629	0.925	39.61	RHR2, HOR2	glycerol-phosphate phosphatases induced by osmotic stress & diauxic shift
LOC, Cluster2 enrichment
	GO:0015718	monocarboxylic acid transport	1.87e-05	0.0825	21.66	FMP43, JEN1, ATO2, ATO3	Pyruvate transporters, acetate transporters
	GO:0010035	response to inorganic substance	9.65e-05	0.213	10.15	NCE103, CUP1-2, CRS5, SIP18, STF2	Carbonic anhydrase, copper binding, dessication stress response
