# Supplementary material for: Eukaryotic cell biology is temporally coordinated to support the energetic demands of protein homeostasis
Source: Nat Commun. 2020 Sep 17;11:4706. doi: 10.1038/s41467-020-18330-x (PMC7499178; doi:10.1038/s41467-020-18330-x)
Supplement: Supplementary file 5 — Source Data [file 41467_2020_18330_MOESM5_ESM.zip]

Archive with 5 entries (4 files):
- Source Data for Supplementary Information_JON.xlsx
- __MACOSX/
- __MACOSX/._Source Data for Supplementary Information_JON.xlsx
- Source Data_JON.xlsx
- __MACOSX/._Source Data_JON.xlsx
