# Supplementary material for: Eukaryotic cell biology is temporally coordinated to support the energetic demands of protein homeostasis
Source: Nat Commun. 2020 Sep 17;11:4706. doi: 10.1038/s41467-020-18330-x (PMC7499178; doi:10.1038/s41467-020-18330-x)
Supplement: Supplementary file 5 — Source Data [file 41467_2020_18330_MOESM5_ESM.zip › Source Data for Supplementary Information_JON.xlsx]

## Sheet: Supp. Fig1a
	TIme (h)	Replicate 1	Replicate 2	Replicate 3	Replicate 4	Sample taken	timepoint	Dilutions/h	Event
05.03.16 08:51:51	0	10.6	3.6	3.9	53.2			0
05.03.16 08:52:51	0.0166667	10	11.5	4	60.7			0
05.03.16 08:53:51	0.0333333	10.2	25.2	4.1	69.6			0
05.03.16 08:54:51	0.05	11.9	38	6	75.6			0
05.03.16 08:55:51	0.0666667	13.7	54.3	8.6	79			0
05.03.16 08:56:51	0.0833333	16.5	62.4	12.1	80.6			0
05.03.16 08:57:51	0.1	19.5	65.7	16.6	81.4			0
05.03.16 08:58:51	0.116667	22.3	67.1	20.2	82			0
05.03.16 08:59:51	0.133333	17.6	68.1	22.8	82.7			0
05.03.16 09:00:51	0.15	14	69.3	24.2	83.5			0
05.03.16 09:01:51	0.166667	17	70.6	26	84.1			0
05.03.16 09:02:51	0.183333	11	72	28.9	84.7			0
05.03.16 09:03:51	0.2	7.5	73.1	33.7	85.4			0
05.03.16 09:04:51	0.216667	5.4	74.2	39.6	85.8			0
05.03.16 09:05:51	0.233333	6.5	75	44.4	86.3			0
05.03.16 09:06:51	0.25	5.4	75.7	47.7	86.6			0
05.03.16 09:07:51	0.266667	15.2	76.5	50.1	86.9			0
05.03.16 09:08:51	0.283333	12.8	77.2	51.4	87.3			0
05.03.16 09:09:51	0.3	9.5	77.7	52	87.7			0
05.03.16 09:10:51	0.316667	10.1	77.7	52	88			0
05.03.16 09:11:51	0.333333	12.7	78.8	52	88.2			0
05.03.16 09:12:51	0.35	12.3	79.3	52.1	88.5			0
05.03.16 09:13:51	0.366667	12.2	79.8	52.1	88.8			0
05.03.16 09:14:51	0.383333	16.2	80.2	52.2	89.1			0
05.03.16 09:15:51	0.4	13.7	80.6	52.2	89.4			0
05.03.16 09:16:51	0.416667	15.6	81	52.3	89.7			0
05.03.16 09:17:51	0.433333	16.4	81.4	52.3	89.9			0
05.03.16 09:18:51	0.45	11.9	81.7	52.4	90.2			0
05.03.16 09:19:51	0.466667	12.6	82	52.8	90.4			0
05.03.16 09:20:51	0.483333	10.8	82.3	53.2	90.7			0
05.03.16 09:21:51	0.5	14.7	82.6	53.2	90.9			0
05.03.16 09:22:51	0.516667	11.3	82.9	54.2	91.1			0
05.03.16 09:23:51	0.533333	13.5	83.1	55	91.3			0
05.03.16 09:24:51	0.55	18	83.4	55.9	91.5			0
05.03.16 09:25:51	0.566667	14.2	83.6	57	91.7			0
05.03.16 09:26:51	0.583333	12	83.8	58.2	91.9			0
05.03.16 09:27:51	0.6	11.4	84	59.5	92			0
05.03.16 09:28:51	0.616667	10.2	84.2	60.8	92.2			0
05.03.16 09:29:51	0.633333	12.5	84.4	62.1	92.4			0
05.03.16 09:30:51	0.65	20.7	84.6	63.5	92.6			0
05.03.16 09:31:51	0.666667	18.9	84.9	70.6	92.8			0
05.03.16 09:32:51	0.683333	15.9	85.1	75.8	93			0
05.03.16 09:33:51	0.7	19	85.2	78.2	93.1			0
05.03.16 09:34:51	0.716667	24.1	85.4	79.5	93.2			0
05.03.16 09:35:51	0.733333	24.4	85.5	80.3	93.3			0
05.03.16 09:36:51	0.75	16.1	85.7	81	93.5			0
05.03.16 09:37:51	0.766667	11.9	85.9	81.5	93.6			0
05.03.16 09:38:51	0.783333	21.6	86	81.5	93.7			0
05.03.16 09:39:51	0.8	18.9	86.1	82.6	93.8			0
05.03.16 09:40:51	0.816667	19.9	86.3	83	94			0
05.03.16 09:41:51	0.833333	13.7	86.4	83.3	94.1			0
05.03.16 09:42:51	0.85	24.5	86.6	83.6	94.2			0
05.03.16 09:43:51	0.866667	19.3	86.7	83.9	94.4			0
05.03.16 09:44:51	0.883333	20.9	86.8	84.3	94.5			0
05.03.16 09:45:51	0.9	24.5	86.9	84.6	94.6			0
05.03.16 09:46:51	0.916667	21.7	87	84.9	94.7			0
05.03.16 09:47:51	0.933333	24.8	87.2	85.2	94.8			0
05.03.16 09:48:51	0.95	26.6	87.3	85.4	94.9			0
05.03.16 09:49:51	0.966667	27.4	87.4	85.7	95			0
05.03.16 09:50:51	0.983333	24.4	87.4	85.9	95.1			0
05.03.16 09:51:51	1	21.7	87.5	86.1	95.2			0
05.03.16 09:52:51	1.01667	17	87.6	86.3	95.3			0
05.03.16 09:53:51	1.03333	25.8	87.7	86.5	95.4			0
05.03.16 09:54:51	1.05	25.9	87.8	86.7	95.4			0
05.03.16 09:55:51	1.06667	18.4	87.8	86.9	95.5			0
05.03.16 09:56:51	1.08333	19.9	87.9	87.1	95.6			0
05.03.16 09:57:51	1.1	25.7	88	87.2	95.7			0
05.03.16 09:58:51	1.11667	26.3	88	87.4	95.7			0
05.03.16 09:59:51	1.13333	24.2	88.1	87.5	95.8			0
05.03.16 10:00:51	1.15	19.5	88.2	87.7	95.9			0
05.03.16 10:01:51	1.16667	15.9	88.3	87.8	95.9			0
05.03.16 10:02:51	1.18333	18.7	88.3	87.9	96			0
05.03.16 10:03:51	1.2	15	88.4	88.1	96.1			0
05.03.16 10:04:51	1.21667	16.1	88.5	88.2	96.1			0
05.03.16 10:05:51	1.23333	17.6	88.5	88.3	96.2			0
05.03.16 10:06:51	1.25	22.1	88.6	88.4	96.3			0
05.03.16 10:07:51	1.26667	19.3	88.6	88.5	96.3			0
05.03.16 10:08:51	1.28333	23	88.7	88.6	96.4			0
05.03.16 10:09:51	1.3	15.7	88.8	88.7	96.4			0
05.03.16 10:10:51	1.31667	17.9	88.8	88.8	96.5			0
05.03.16 10:11:51	1.33333	22.3	88.9	88.9	96.6			0
05.03.16 10:12:51	1.35	24.3	89	88.9	96.6			0
05.03.16 10:13:51	1.36667	39	89	89	96.7			0
05.03.16 10:14:51	1.38333	27.4	89.1	89.1	96.8			0
05.03.16 10:15:51	1.4	20.5	89.1	89.2	96.8			0
05.03.16 10:16:51	1.41667	28.4	89.2	89.3	96.9			0
05.03.16 10:17:51	1.43333	40.7	89.2	89.3	96.9			0
05.03.16 10:18:51	1.45	58.7	89.3	89.4	97			0
05.03.16 10:19:51	1.46667	60.2	89.3	89.5	97.1			0
05.03.16 10:20:51	1.48333	56.6	89.4	89.5	97.1			0
05.03.16 10:21:51	1.5	60.1	89.4	89.6	97.2			0
05.03.16 10:22:51	1.51667	66.3	89.5	89.7	97.3			0
05.03.16 10:23:51	1.53333	68.5	89.5	89.7	97.3			0
05.03.16 10:24:51	1.55	70	89.6	89.8	97.4			0
05.03.16 10:25:51	1.56667	70.3	89.6	89.8	97.4			0
05.03.16 10:26:51	1.58333	71.1	89.6	89.9	97.5			0
05.03.16 10:27:51	1.6	75.9	89.7	90	97.5			0
05.03.16 10:28:51	1.61667	78.5	89.7	90	97.5			0
05.03.16 10:29:51	1.63333	74.2	89.7	90.1	97.6			0
05.03.16 10:30:51	1.65	77.9	89.8	90.1	97.6			0
05.03.16 10:31:51	1.66667	77.3	89.8	90.2	97.7			0
05.03.16 10:32:51	1.68333	76.3	89.9	90.2	97.7			0
05.03.16 10:33:51	1.7	75.3	89.9	90.3	97.8			0
05.03.16 10:34:51	1.71667	76	89.9	90.3	97.8			0
05.03.16 10:35:51	1.73333	76.4	90	90.4	97.9			0
05.03.16 10:36:51	1.75	76.3	90	90.4	97.9			0
05.03.16 10:37:51	1.76667	77.6	90.1	90.5	98			0
05.03.16 10:38:51	1.78333	78.3	90.1	90.5	98			0
05.03.16 10:39:51	1.8	80.1	90.2	90.5	98.1			0
05.03.16 10:40:51	1.81667	79	90.2	90.6	98.1			0
05.03.16 10:41:51	1.83333	77.8	90.2	90.6	98.2			0
05.03.16 10:42:51	1.85	79.1	90.2	90.6	98.2			0
05.03.16 10:43:51	1.86667	78.7	90.3	90.7	98.3			0
05.03.16 10:44:51	1.88333	77.4	90.3	90.7	98.3			0
05.03.16 10:45:51	1.9	79.3	90.3	90.7	98.4			0
05.03.16 10:46:51	1.91667	84.1	90.3	90.8	98.4			0
05.03.16 10:47:51	1.93333	81	90.4	90.8	98.4			0
05.03.16 10:48:51	1.95	79.4	90.4	90.8	98.5			0
05.03.16 10:49:51	1.96667	82.9	90.4	90.8	98.5			0
05.03.16 10:50:51	1.98333	82.4	90.4	90.9	98.5			0
05.03.16 10:51:51	2	81	90.5	90.9	98.6			0
05.03.16 10:52:51	2.01667	82.5	90.5	90.9	98.6			0
05.03.16 10:53:51	2.03333	81.6	90.5	91	98.6			0
05.03.16 10:54:51	2.05	81.2	90.5	91	98.6			0
05.03.16 10:55:51	2.06667	83.7	90.6	91	98.7			0
05.03.16 10:56:51	2.08333	82.1	90.6	91.1	98.7			0
05.03.16 10:57:51	2.1	83	90.6	91.1	98.7			0
05.03.16 10:58:51	2.11667	84.3	90.6	91.1	98.8			0
05.03.16 10:59:51	2.13333	82.8	90.7	91.1	98.8			0
05.03.16 11:00:51	2.15	83.8	90.7	91.2	98.8			0
05.03.16 11:01:51	2.16667	82.9	90.7	91.2	98.8			0
05.03.16 11:02:51	2.18333	84.1	90.7	91.2	98.9			0
05.03.16 11:03:51	2.2	82.3	90.8	91.3	98.9			0
05.03.16 11:04:51	2.21667	81.7	90.8	91.3	98.9			0
05.03.16 11:05:51	2.23333	85.2	90.8	91.3	98.9			0
05.03.16 11:06:51	2.25	84.1	90.8	91.3	99			0
05.03.16 11:07:51	2.26667	82.8	90.9	91.3	99			0
05.03.16 11:08:51	2.28333	83.5	90.9	91.4	99			0
05.03.16 11:09:51	2.3	82.4	90.9	91.4	99.1			0
05.03.16 11:10:51	2.31667	84.2	90.9	91.4	99.1			0
05.03.16 11:11:51	2.33333	84.7	91	91.4	99.1			0
05.03.16 11:12:51	2.35	84.9	91	91.4	99.1			0
05.03.16 11:13:51	2.36667	87.5	91	91.5	99.2			0
05.03.16 11:14:51	2.38333	83.7	91	91.5	99.2			0
05.03.16 11:15:51	2.4	84.5	91.1	91.5	99.2			0
05.03.16 11:16:51	2.41667	85.6	91.1	91.5	99.3			0
05.03.16 11:17:51	2.43333	83.9	91.1	91.5	99.3			0
05.03.16 11:18:51	2.45	85.2	91.2	91.6	99.3			0
05.03.16 11:19:51	2.46667	87.3	91.2	91.6	99.3			0
05.03.16 11:20:51	2.48333	84.9	90.1	89.4	97.2			0
05.03.16 11:21:51	2.5	84.9	87	86.5	94.4			0
05.03.16 11:22:51	2.51667	84.8	85	84.2	92.4			0
05.03.16 11:23:51	2.53333	84.7	83.3	82.6	91.1			0
05.03.16 11:24:51	2.55	84.7	82.4	81.5	90			0
05.03.16 11:25:51	2.56667	84.6	80.6	80.8	89.5			0
05.03.16 11:26:51	2.58333	87.6	80.6	80.5	89.1			0
05.03.16 11:27:51	2.6	84.7	80.7	80.2	88.7			0
05.03.16 11:28:51	2.61667	85.3	80.8	80.2	88.7			0
05.03.16 11:29:51	2.63333	86.6	80.8	80.2	88.7			0
05.03.16 11:30:51	2.65	85.2	80.9	80.2	88.7			0
05.03.16 11:31:51	2.66667	85.1	82.5	80.2	88.7			0
05.03.16 11:32:51	2.68333	86.7	81.1	80.2	88.6			0
05.03.16 11:33:51	2.7	86.8	81	80.2	88.6			0
05.03.16 11:34:51	2.71667	84.6	82.2	80.2	88.6			0
05.03.16 11:35:51	2.73333	85.3	82	80.1	88.6			0
05.03.16 11:36:51	2.75	86	81.9	80.1	88.6			0
05.03.16 11:37:51	2.76667	87.4	81.8	80.2	88.6			0
05.03.16 11:38:51	2.78333	84.9	83.7	80.3	88.6			0
05.03.16 11:39:51	2.8	86.8	81.7	80.3	88.6			0
05.03.16 11:40:51	2.81667	84.8	83	80.4	88.6			0
05.03.16 11:41:51	2.83333	85.3	82.9	80.4	88.6			0
05.03.16 11:42:51	2.85	89	81.8	80.5	88.6			0
05.03.16 11:43:51	2.86667	87	82.9	80.5	88.6			0
05.03.16 11:44:51	2.88333	85.4	82.9	80.6	88.6			0
05.03.16 11:45:51	2.9	86.4	82.9	80.6	88.6			0
05.03.16 11:46:51	2.91667	88.5	82.8	80.7	88.6			0
05.03.16 11:47:51	2.93333	86.4	82.8	80.7	89.7			0
05.03.16 11:48:51	2.95	88.1	83.5	80.8	89.7			0
05.03.16 11:49:51	2.96667	86.6	82.2	80.9	89.6			0
05.03.16 11:50:51	2.98333	87.5	83.4	80.9	89.5			0
05.03.16 11:51:51	3	88.5	83.3	81	89.5			0
05.03.16 11:52:51	3.01667	86.5	83.2	81	90.6			0
05.03.16 11:53:51	3.03333	86.4	82.7	81.1	90.4			0
05.03.16 11:54:51	3.05	86.4	82.5	81.2	90.2			0
05.03.16 11:55:51	3.06667	86.4	84	81.2	89.9			0
05.03.16 11:56:51	3.08333	87.7	81.5	81.3	89.7			0
05.03.16 11:57:51	3.1	86.3	81.7	81.3	89.7			0
05.03.16 11:58:51	3.11667	88.2	81.9	81.4	89.8			0
05.03.16 11:59:51	3.13333	89.3	82.1	81.4	89.8			0
05.03.16 12:00:51	3.15	89.3	82.6	81.5	89.8			0
05.03.16 12:01:51	3.16667	86.6	83.5	81.5	89.9			0
05.03.16 12:02:51	3.18333	86.7	83.5	81.5	89.9			0
05.03.16 12:03:51	3.2	86.4	83.5	81.6	90			0
05.03.16 12:04:51	3.21667	86.1	82.3	81.6	90			0
05.03.16 12:05:51	3.23333	85.9	82.4	81.7	90			0
05.03.16 12:06:51	3.25	88.4	82.5	81.7	90.1			0
05.03.16 12:07:51	3.26667	89.6	82.6	81.8	90.1			0
05.03.16 12:08:51	3.28333	89.3	82.8	81.8	90.2			0
05.03.16 12:09:51	3.3	87.4	82.9	81.9	90.2			0
05.03.16 12:10:51	3.31667	88.5	83	81.9	90.2			0
05.03.16 12:11:51	3.33333	92	84	82	90.3			0
05.03.16 12:12:51	3.35	87.4	82.9	82	90.4			0
05.03.16 12:13:51	3.36667	86.8	84.5	82.1	90.5			0
05.03.16 12:14:51	3.38333	87.1	82.7	82.2	90.6			0
05.03.16 12:15:51	3.4	87.4	82.5	82.2	90.8			0
05.03.16 12:16:51	3.41667	87.4	82.4	82.3	90.9			0
05.03.16 12:17:51	3.43333	89	79.8	82.3	91			0
05.03.16 12:18:51	3.45	86	81	82.4	91			0
05.03.16 12:19:51	3.46667	87.4	82.6	82.4	91.1			0
05.03.16 12:20:51	3.48333	87.6	83.8	82.5	91.1			0
05.03.16 12:21:51	3.5	87.8	83.8	82.5	91.2			0
05.03.16 12:22:51	3.51667	91.5	83.9	82.5	91.2			0
05.03.16 12:23:51	3.53333	87.8	83.9	82.6	91.3			0
05.03.16 12:24:51	3.55	87.3	84	82.6	91.3			0
05.03.16 12:25:51	3.56667	87.1	84	82.6	91.4			0
05.03.16 12:26:51	3.58333	86.9	84.2	82.7	91.4			0
05.03.16 12:27:51	3.6	87.2	84.3	82.7	91.5			0
05.03.16 12:28:51	3.61667	87.8	84.5	82.8	91.5			0
05.03.16 12:29:51	3.63333	89.4	84.6	82.8	91.5			0
05.03.16 12:30:51	3.65	87.7	84.8	82.8	91.5			0
05.03.16 12:31:51	3.66667	90.1	83.8	82.9	91.5			0
05.03.16 12:32:51	3.68333	88	83.9	82.9	91.5			0
05.03.16 12:33:51	3.7	88.7	84	82.9	91.5			0
05.03.16 12:34:51	3.71667	88.9	84.3	83	91.5			0
05.03.16 12:35:51	3.73333	92.9	86.4	83	91.6			0
05.03.16 12:36:51	3.75	88.5	84.3	83	91.6			0
05.03.16 12:37:51	3.76667	88.4	86.1	83.1	91.6			0
05.03.16 12:38:51	3.78333	87.7	84	83.1	91.7			0
05.03.16 12:39:51	3.8	89	83.6	83.1	91.8			0
05.03.16 12:40:51	3.81667	88.6	84	83.2	91.9			0
05.03.16 12:41:51	3.83333	88.2	85.4	83.2	92			0
05.03.16 12:42:51	3.85	87.9	86.2	83.2	92			0
05.03.16 12:43:51	3.86667	89.7	84.2	83.3	92.1			0
05.03.16 12:44:51	3.88333	89.6	84.3	83.3	92.2			0
05.03.16 12:45:51	3.9	89	84.5	83.3	92.2			0
05.03.16 12:46:51	3.91667	90.8	84.6	83.4	92.3			0
05.03.16 12:47:51	3.93333	88.3	87.2	83.4	92.3			0
05.03.16 12:48:51	3.95	87.9	84	83.4	92.4			0
05.03.16 12:49:51	3.96667	88.8	85.9	83.5	92.4			0
05.03.16 12:50:51	3.98333	88.8	84.5	83.5	92.4			0
05.03.16 12:51:51	4	88.8	84.6	83.5	92.5			0
05.03.16 12:52:51	4.01667	87.6	85.8	83.6	92.5			0
05.03.16 12:53:51	4.03333	89.4	84.2	83.6	92.6			0
05.03.16 12:54:51	4.05	88.2	84.3	83.6	92.6			0
05.03.16 12:55:51	4.06667	89.1	84.4	83.7	92.6			0
05.03.16 12:56:51	4.08333	88.2	84.5	83.7	92.7			0
05.03.16 12:57:51	4.1	87.2	84.6	83.7	92.7			0
05.03.16 12:58:51	4.11667	90.4	84.7	83.8	92.8			0
05.03.16 12:59:51	4.13333	89	84.8	83.8	92.8			0
05.03.16 13:00:51	4.15	89.8	85	83.9	92.8			0
05.03.16 13:01:51	4.16667	89.9	86.4	83.9	92.9			0
05.03.16 13:02:51	4.18333	88.7	85.8	83.9	92.9			0
05.03.16 13:03:51	4.2	89	83.1	84	92.9			0
05.03.16 13:04:51	4.21667	89.3	88	84	92.9			0
05.03.16 13:05:51	4.23333	89.7	84.5	84	93			0
05.03.16 13:06:51	4.25	90.1	85.6	84.1	93			0
05.03.16 13:07:51	4.26667	92.7	85.2	84.1	93			0
05.03.16 13:08:51	4.28333	91.7	84.9	84.1	93.1			0
05.03.16 13:09:51	4.3	89.2	85.4	84.2	93.1			0
05.03.16 13:10:51	4.31667	90.1	85.5	84.2	93.1			0
05.03.16 13:11:51	4.33333	89.1	85.7	84.2	93.1			0
05.03.16 13:12:51	4.35	89.8	84.2	84.3	93.2			0
05.03.16 13:13:51	4.36667	89.2	85.1	84.3	93.2			0
05.03.16 13:14:51	4.38333	88.9	85.9	84.3	93.2			0
05.03.16 13:15:51	4.4	90.9	86.1	84.4	93.3			0
05.03.16 13:16:51	4.41667	90.5	84.9	84.4	93.3			0
05.03.16 13:17:51	4.43333	90	86.6	84.4	93.3			0
05.03.16 13:18:51	4.45	90.3	86.1	84.4	93.4			0
05.03.16 13:19:51	4.46667	89.8	85.6	84.5	93.4			0
05.03.16 13:20:51	4.48333	89.8	87.8	84.5	93.4			0
05.03.16 13:21:51	4.5	89.7	85.8	84.5	93.4			0
05.03.16 13:22:51	4.51667	89.7	85.8	84.6	93.4			0
05.03.16 13:23:51	4.53333	91.3	85.8	84.6	93.4			0
05.03.16 13:24:51	4.55	90.3	85.8	84.6	93.4			0
05.03.16 13:25:51	4.56667	90.6	85.8	84.6	93.4			0
05.03.16 13:26:51	4.58333	89.3	85.8	84.6	93.4			0
05.03.16 13:27:51	4.6	89.3	85.8	84.7	93.4			0
05.03.16 13:28:51	4.61667	88.2	87.1	84.7	93.4			0
05.03.16 13:29:51	4.63333	87	87.6	84.7	93.4			0
05.03.16 13:30:51	4.65	87.3	85.2	84.7	93.4			0
05.03.16 13:31:51	4.66667	87.6	85.2	84.7	93.4			0
05.03.16 13:32:51	4.68333	89.7	86.3	84.7	93.4			0
05.03.16 13:33:51	4.7	88.7	86.2	84.8	93.4			0
05.03.16 13:34:51	4.71667	87.6	86.1	84.8	93.4			0
05.03.16 13:35:51	4.73333	88.4	86	84.8	93.3			0
05.03.16 13:36:51	4.75	88.3	85.9	84.8	93.3			0
05.03.16 13:37:51	4.76667	89.6	86.2	84.8	93.4			0
05.03.16 13:38:51	4.78333	91.3	86.5	84.9	93.5			0
05.03.16 13:39:51	4.8	89.6	87	84.9	93.5			0
05.03.16 13:40:51	4.81667	90.2	86.5	84.9	93.6			0
05.03.16 13:41:51	4.83333	92.5	86.4	85	93.6			0
05.03.16 13:42:51	4.85	90.2	87.6	85	93.7			0
05.03.16 13:43:51	4.86667	90.3	87.1	85	93.7			0
05.03.16 13:44:51	4.88333	90.3	86.9	85	93.8			0
05.03.16 13:45:51	4.9	90.4	86.8	85.1	93.8			0
05.03.16 13:46:51	4.91667	91	86.6	85.1	93.9			0
05.03.16 13:47:51	4.93333	91	86.4	85.1	93.9			0
05.03.16 13:48:51	4.95	91	88	85.2	94			0
05.03.16 13:49:51	4.96667	91	87.6	85.2	94			0
05.03.16 13:50:51	4.98333	91	87.3	85.2	94.1			0
05.03.16 13:51:51	5	89.9	86.2	85.3	94.1			0
05.03.16 13:52:51	5.01667	90.2	86.8	85.3	94.2			0
05.03.16 13:53:51	5.03333	90.7	87.7	85.3	94.2			0
05.03.16 13:54:51	5.05	91	87.9	85.3	94.2			0
05.03.16 13:55:51	5.06667	90	86.6	85.4	94.3			0
05.03.16 13:56:51	5.08333	92	87	85.4	94.3			0
05.03.16 13:57:51	5.1	93	87.4	85.4	94.3			0
05.03.16 13:58:51	5.11667	92	86.5	85.5	94.4			0
05.03.16 13:59:51	5.13333	92	86.4	85.5	94.4			0
05.03.16 14:00:51	5.15	90.3	86.3	85.5	94.4			0
05.03.16 14:01:51	5.16667	90.8	86.3	85.5	94.5			0
05.03.16 14:02:51	5.18333	91.3	86.2	85.6	94.5			0
05.03.16 14:03:51	5.2	90	86.1	85.6	94.6			0
05.03.16 14:04:51	5.21667	89.3	85.9	85.6	94.6			0
05.03.16 14:05:51	5.23333	90.5	85.9	85.7	94.6			0
05.03.16 14:06:51	5.25	88.6	85.9	85.7	94.7			0
05.03.16 14:07:51	5.26667	88.6	85.9	85.7	94.7			0
05.03.16 14:08:51	5.28333	88.6	87.3	85.7	94.7			0
05.03.16 14:09:51	5.3	88.6	85.8	85.8	94.7			0
05.03.16 14:10:51	5.31667	89.7	83.3	85.8	94.7			0
05.03.16 14:11:51	5.33333	93.4	82.9	85.8	94.7			0
05.03.16 14:12:51	5.35	89.9	85	85.8	94.7			0
05.03.16 14:13:51	5.36667	91.7	86.2	85.9	94.7			0
05.03.16 14:14:51	5.38333	89.8	85.9	85.9	94.7			0
05.03.16 14:15:51	5.4	89.7	85.5	85.9	94.7			0
05.03.16 14:16:51	5.41667	89.6	85.2	85.9	94.7			0
05.03.16 14:17:51	5.43333	91.1	86	85.9	94.7			0
05.03.16 14:18:51	5.45	91.1	86.4	86	94.7			0
05.03.16 14:19:51	5.46667	91.2	86.6	86	94.7			0
05.03.16 14:20:51	5.48333	91.2	86.7	86	94.7			0
05.03.16 14:21:51	5.5	93.8	89	86	94.7			0
05.03.16 14:22:51	5.51667	90.1	87.3	86.1	95.7			0
05.03.16 14:23:51	5.53333	88.3	86.7	86.1	95.4			0
05.03.16 14:24:51	5.55	90.8	86.7	86.1	95			0
05.03.16 14:25:51	5.56667	88.4	86.8	86.1	95.1			0
05.03.16 14:26:51	5.58333	91.5	86.8	86.2	95.2			0
05.03.16 14:27:51	5.6	91.8	86.8	86.2	95.3			0
05.03.16 14:28:51	5.61667	92.2	86.9	86.2	95.4			0
05.03.16 14:29:51	5.63333	90.4	86.9	86.2	95.4			0
05.03.16 14:30:51	5.65	92.4	87	86.2	95.5			0
05.03.16 14:31:51	5.66667	92	87	86.3	95.6			0
05.03.16 14:32:51	5.68333	91	88.6	86.3	95.7			0
05.03.16 14:33:51	5.7	91.1	87.6	86.3	95.8			0
05.03.16 14:34:51	5.71667	92	87.8	86.3	95.9			0
05.03.16 14:35:51	5.73333	90.6	88.1	86.3	95.8			0
05.03.16 14:36:51	5.75	91.7	88.3	86.3	95.6			0
05.03.16 14:37:51	5.76667	91.7	87.9	86.4	95.6			0
05.03.16 14:38:51	5.78333	91.7	87.7	86.4	95.7			0
05.03.16 14:39:51	5.8	89.9	88.1	86.4	95.7			0
05.03.16 14:40:51	5.81667	91.6	87.6	86.4	95.7			0
05.03.16 14:41:51	5.83333	90.3	87.2	86.5	95.7			0
05.03.16 14:42:51	5.85	91.7	87.4	86.5	95.8			0
05.03.16 14:43:51	5.86667	90.9	87.6	86.5	95.8			0
05.03.16 14:44:51	5.88333	93.7	87.8	86.5	95.8			0
05.03.16 14:45:51	5.9	91.2	88.1	86.6	95.8			0
05.03.16 14:46:51	5.91667	91.1	88.5	86.6	95.8			0
05.03.16 14:47:51	5.93333	91	87.8	86.6	95.9			0
05.03.16 14:48:51	5.95	92.1	87.8	86.6	95.9			0
05.03.16 14:49:51	5.96667	90.3	87.8	86.6	96.4			0
05.03.16 14:50:51	5.98333	89.8	87.7	86.7	96.4			0
05.03.16 14:51:51	6	91	89.4	86.7	96.4			0
05.03.16 14:52:51	6.01667	90.7	89.4	86.7	96.4			0
05.03.16 14:53:51	6.03333	90.5	87.9	86.7	96.4			0
05.03.16 14:54:51	6.05	89.4	87	86.8	96.4			0
05.03.16 14:55:51	6.06667	91.3	86.9	86.8	96.4			0
05.03.16 14:56:51	6.08333	91.4	86.8	86.8	96.4			0
05.03.16 14:57:51	6.1	91.5	86.7	86.8	96.3			0
05.03.16 14:58:51	6.11667	91.6	85.5	86.9	96.3			0
05.03.16 14:59:51	6.13333	93.9	86.6	86.9	96.3			0
05.03.16 15:00:51	6.15	91.4	87.3	86.9	96.3			0
05.03.16 15:01:51	6.16667	91.4	87.2	86.9	96.3			0
05.03.16 15:02:51	6.18333	92.8	87.2	87	96.3			0
05.03.16 15:03:51	6.2	91	87.1	87	96.3			0
05.03.16 15:04:51	6.21667	91.6	88.2	87	96.3			0
05.03.16 15:05:51	6.23333	91.4	88.1	87	96.3			0
05.03.16 15:06:51	6.25	91.4	87.3	87.1	96.3			0
05.03.16 15:07:51	6.26667	91.4	87.3	87.1	96.2			0
05.03.16 15:08:51	6.28333	92.3	89.1	87.1	96.2			0
05.03.16 15:09:51	6.3	92.3	88.1	87.1	96.9			0
05.03.16 15:10:51	6.31667	90.8	89	87.1	96.4			0
05.03.16 15:11:51	6.33333	92.8	89.4	87.2	96.5			0
05.03.16 15:12:51	6.35	91	88	87.2	96.6			0
05.03.16 15:13:51	6.36667	91	88.4	87.2	96.7			0
05.03.16 15:14:51	6.38333	91.1	89.5	87.2	96.8			0
05.03.16 15:15:51	6.4	91.8	89	87.3	97			0
05.03.16 15:16:51	6.41667	91.9	87.5	87.3	97.1			0
05.03.16 15:17:51	6.43333	91.8	87.6	87.3	97.2			0
05.03.16 15:18:51	6.45	91.8	87.7	87.3	97.3			0
05.03.16 15:19:51	6.46667	91.8	87.8	87.3	96.8			0
05.03.16 15:20:51	6.48333	91.8	87.9	87.3	96.9			0
05.03.16 15:21:51	6.5	91.8	88	87.3	97			0
05.03.16 15:22:51	6.51667	92.6	88	87.3	97			0
05.03.16 15:23:51	6.53333	91.1	88.1	87.3	97.1			0
05.03.16 15:24:51	6.55	89.7	88.2	87.3	97.1			0
05.03.16 15:25:51	6.56667	90.3	89.9	87.3	97.2			0
05.03.16 15:26:51	6.58333	91.7	89.6	87.4	97.2			0
05.03.16 15:27:51	6.6	92.3	89.1	87.4	97.3			0
05.03.16 15:28:51	6.61667	90.4	88.6	87.4	97.4			0
05.03.16 15:29:51	6.63333	90.5	88.2	87.4	97.4			0
05.03.16 15:30:51	6.65	90.6	87.9	87.4	96.9			0
05.03.16 15:31:51	6.66667	90.8	87.6	87.4	97			0
05.03.16 15:32:51	6.68333	90.9	87.3	87.4	97.2			0
05.03.16 15:33:51	6.7	91	85.9	87.4	97.4			0
05.03.16 15:34:51	6.71667	91.1	86.3	87.4	97.5			0
05.03.16 15:35:51	6.73333	93.7	87.8	87.4	97.5			0
05.03.16 15:36:51	6.75	92.7	88.8	87.4	97.4			0
05.03.16 15:37:51	6.76667	92	89.1	87.4	97.4			0
05.03.16 15:38:51	6.78333	90.7	89.4	87.5	97.4			0
05.03.16 15:39:51	6.8	90.5	87.2	87.5	97.5			0
05.03.16 15:40:51	6.81667	90.3	86.3	87.6	97.5			0
05.03.16 15:41:51	6.83333	90.4	86.4	87.6	97.5			0
05.03.16 15:42:51	6.85	90.5	86.4	87.6	97.5			0
05.03.16 15:43:51	6.86667	90.6	86.5	87.7	97.5			0
05.03.16 15:44:51	6.88333	91.5	87.4	87.7	97.5			0
05.03.16 15:45:51	6.9	90.4	86.9	87.8	97.5			0
05.03.16 15:46:51	6.91667	93.2	87.2	87.8	97.5			0
05.03.16 15:47:51	6.93333	92.5	87.6	87.8	97.5			0
05.03.16 15:48:51	6.95	91.9	89.5	87.9	97.5			0
05.03.16 15:49:51	6.96667	93.6	89.5	87.9	97.5			0
05.03.16 15:50:51	6.98333	93.3	89.5	87.9	97.5			0
05.03.16 15:51:51	7	91	87.9	87.9	97.5			0
05.03.16 15:52:51	7.01667	92.2	87.6	88	97.5			0
05.03.16 15:53:51	7.03333	91.9	88.7	88	97.5			0
05.03.16 15:54:51	7.05	91.9	88.8	88	97.5			0
05.03.16 15:55:51	7.06667	92.1	87.7	88.1	97.5			0
05.03.16 15:56:51	7.08333	92.3	88.7	88.1	98.1			0
05.03.16 15:57:51	7.1	92.4	88.6	88.1	98.1			0
05.03.16 15:58:51	7.11667	93.6	88.2	88.2	98.1			0
05.03.16 15:59:51	7.13333	92.7	89.4	88.2	98.1			0
05.03.16 16:00:51	7.15	91.5	89.7	88.2	98.1			0
05.03.16 16:01:51	7.16667	90.3	89.1	88.2	98.1			0
05.03.16 16:02:51	7.18333	94.4	88.5	88.3	98.1			0
05.03.16 16:03:51	7.2	91.4	88.3	88.3	98.1			0
05.03.16 16:04:51	7.21667	93.3	88	88.3	98.1			0
05.03.16 16:05:51	7.23333	93.1	90.3	88.4	98.1			0
05.03.16 16:06:51	7.25	92.9	89.4	88.4	98.1			0
05.03.16 16:07:51	7.26667	93.7	88.3	88.4	98.1			0
05.03.16 16:08:51	7.28333	94.4	88.2	88.4	98.1			0
05.03.16 16:09:51	7.3	93.3	88	88.5	98			0
05.03.16 16:10:51	7.31667	91.6	87.9	88.5	98			0
05.03.16 16:11:51	7.33333	91.6	88.6	88.5	98			0
05.03.16 16:12:51	7.35	91.6	89.1	88.5	98			0
05.03.16 16:13:51	7.36667	91.6	88.2	88.5	98			0
05.03.16 16:14:51	7.38333	92.8	89.7	88.6	98			0
05.03.16 16:15:51	7.4	94.7	89.8	88.6	98			0
05.03.16 16:16:51	7.41667	92.7	89.9	88.6	98			0
05.03.16 16:17:51	7.43333	92.6	90	88.6	98.5			0
05.03.16 16:18:51	7.45	92.5	90	88.6	98.4			0
05.03.16 16:19:51	7.46667	93.4	90.1	88.7	98.3			0
05.03.16 16:20:51	7.48333	91.6	88.5	88.7	98.2			0
05.03.16 16:21:51	7.5	91.3	88.9	88.7	98.1			0
05.03.16 16:22:51	7.51667	91	88.2	88.7	98.1			0
05.03.16 16:23:51	7.53333	91.5	88.4	88.7	98.1			0
05.03.16 16:24:51	7.55	91.9	88.5	88.8	98.1			0
05.03.16 16:25:51	7.56667	92.2	88.7	88.8	98.1			0
05.03.16 16:26:51	7.58333	92.5	88.9	88.8	98.1			0
05.03.16 16:27:51	7.6	91.3	89.5	88.8	98.1			0
05.03.16 16:28:51	7.61667	91.3	89.7	88.8	98.1			0
05.03.16 16:29:51	7.63333	92.6	89.7	88.9	98.1			0
05.03.16 16:30:51	7.65	92.7	89.6	88.9	98.1			0
05.03.16 16:31:51	7.66667	92.7	88.5	88.9	98.2			0
05.03.16 16:32:51	7.68333	92.2	88.5	88.9	98.2			0
05.03.16 16:33:51	7.7	92.2	88.5	88.9	98.2			0
05.03.16 16:34:51	7.71667	92.2	87.4	88.8	98.2			0
05.03.16 16:35:51	7.73333	92.2	89.1	88.7	98.2			0
05.03.16 16:36:51	7.75	93.6	90	88.7	98.2			0
05.03.16 16:37:51	7.76667	91.2	88.8	88.7	98.3			0
05.03.16 16:38:51	7.78333	91.3	88.4	88.7	98.3			0
05.03.16 16:39:51	7.8	92.4	89.4	88.7	98.4			0
05.03.16 16:40:51	7.81667	94.1	89.9	88.7	98.5			0
05.03.16 16:41:51	7.83333	92.3	88.8	88.7	98.5			0
05.03.16 16:42:51	7.85	93.4	88.9	88.7	98.6			0
05.03.16 16:43:51	7.86667	94.4	88.9	88.8	98.7			0
05.03.16 16:44:51	7.88333	93.3	89	88.8	98.7			0
05.03.16 16:45:51	7.9	90.7	89.1	88.8	98.8			0
05.03.16 16:46:51	7.91667	92	89.1	88.8	98.8			0
05.03.16 16:47:51	7.93333	90.9	89.2	88.8	98.8			0
05.03.16 16:48:51	7.95	90.9	89.5	88.8	98.8			0
05.03.16 16:49:51	7.96667	90.9	89.8	88.9	98.8			0
05.03.16 16:50:51	7.98333	90.9	88.7	88.9	98.8			0
05.03.16 16:51:51	8	91.7	88.7	88.9	98.8			0
05.03.16 16:52:51	8.01667	94.3	90.1	88.9	98.8			0
05.03.16 16:53:51	8.03333	91.3	89.9	88.9	98.8			0
05.03.16 16:54:51	8.05	91.6	89.6	88.9	98.8			0
05.03.16 16:55:51	8.06667	91.8	89.4	88.9	98.8			0
05.03.16 16:56:51	8.08333	92.1	89.2	89	98.8			0
05.03.16 16:57:51	8.1	92.3	87.6	89	98.8			0
05.03.16 16:58:51	8.11667	92.3	87.4	89	98.8			0
05.03.16 16:59:51	8.13333	92.2	88.4	89	98.8			0
05.03.16 17:00:51	8.15	92.3	88.4	89	98.8			0
05.03.16 17:01:51	8.16667	92.3	89.7	89	99.9			0
05.03.16 17:02:51	8.18333	92.3	89.5	89	98.8			0
05.03.16 17:03:51	8.2	92.4	88.5	89.6	98.8			0
05.03.16 17:04:51	8.21667	93.2	89.7	89.6	98.9			0
05.03.16 17:05:51	8.23333	92.6	89.6	89.6	98.9			0
05.03.16 17:06:51	8.25	92.5	89.4	89.5	98.9			0
05.03.16 17:07:51	8.26667	92.4	89.3	89.5	98.9			0
05.03.16 17:08:51	8.28333	92.6	89.2	90.2	98.9			0
05.03.16 17:09:51	8.3	92.7	89.1	89.1	98.9			0
05.03.16 17:10:51	8.31667	91.3	89	89.1	98.9			0
05.03.16 17:11:51	8.33333	91.2	88.6	89.2	99			0
05.03.16 17:12:51	8.35	91.2	88.5	89.2	99			0
05.03.16 17:13:51	8.36667	91.2	88.4	89.2	99			0
05.03.16 17:14:51	8.38333	91.2	89.8	89.3	99			0
05.03.16 17:15:51	8.4	93.2	89	90.2	99			0
05.03.16 17:16:51	8.41667	91.9	88	89.7	99			0
05.03.16 17:17:51	8.43333	91.9	88.2	89.2	99			0
05.03.16 17:18:51	8.45	93.1	89.2	89.3	99			0
05.03.16 17:19:51	8.46667	92.4	89.1	89.3	99.1			0
05.03.16 17:20:51	8.48333	92.4	90.4	89.4	99.1			0
05.03.16 17:21:51	8.5	92.4	89.7	89.5	99.1			0
05.03.16 17:22:51	8.51667	92.7	88.9	89.5	99.1			0
05.03.16 17:23:51	8.53333	92.6	91.1	89.6	99.1			0
05.03.16 17:24:51	8.55	92.1	90.6	89.6	99.1			0
05.03.16 17:25:51	8.56667	92.2	90.1	89.7	99.1			0
05.03.16 17:26:51	8.58333	92.4	90	89.7	99.2			0
05.03.16 17:27:51	8.6	92.5	89.9	89.8	99.2			0
05.03.16 17:28:51	8.61667	92.6	89.8	89.8	99.2			0
05.03.16 17:29:51	8.63333	92.8	89.7	89.9	99.2			0
05.03.16 17:30:51	8.65	93.7	89.6	89.9	99.1			0
05.03.16 17:31:51	8.66667	93.1	89.5	90	99			0
05.03.16 17:32:51	8.68333	92.6	90	89.8	98.9			0
05.03.16 17:33:51	8.7	92	90.2	89.6	99.2			0
05.03.16 17:34:51	8.71667	91.8	90.3	90.8	99.4			0
05.03.16 17:35:51	8.73333	91.6	90.5	90.8	99.3			0
05.03.16 17:36:51	8.75	92.5	88.8	89.8	99.2			0
05.03.16 17:37:51	8.76667	92.2	88.8	89.8	99			0
05.03.16 17:38:51	8.78333	92.9	88.9	89.8	99.1			0
05.03.16 17:39:51	8.8	91.7	88.9	89.8	99.1			0
05.03.16 17:40:51	8.81667	92.9	89.4	89.8	99.1			0
05.03.16 17:41:51	8.83333	92.7	89.2	89.8	99.1			0
05.03.16 17:42:51	8.85	92.4	89.3	89.8	99.2			0
05.03.16 17:43:51	8.86667	92.1	89.5	89.8	99.2			0
05.03.16 17:44:51	8.88333	91.9	89.6	89.8	99.4			0
05.03.16 17:45:51	8.9	91.5	89.7	89.8	99.5			0
05.03.16 17:46:51	8.91667	93.8	89.8	89.8	99.7			0
05.03.16 17:47:51	8.93333	92.1	89.8	90.8	100.3			0
05.03.16 17:48:51	8.95	92.1	89.7	90.5	99.8			0
05.03.16 17:49:51	8.96667	92.1	88	90.2	99.4			0
05.03.16 17:50:51	8.98333	91.7	88	89.9	99.4			0
05.03.16 17:51:51	9	92.8	89.2	90	99.4			0
05.03.16 17:52:51	9.01667	93.4	89.4	90	99.4			0
05.03.16 17:53:51	9.03333	93.1	89.6	90.7	99.4			0
05.03.16 17:54:51	9.05	94.7	89.8	89.9	99.4			0
05.03.16 17:55:51	9.06667	93.8	90	90	99.4			0
05.03.16 17:56:51	9.08333	93.7	89	90.1	99.5			0
05.03.16 17:57:51	9.1	93.5	90.2	90.1	99.5			0
05.03.16 17:58:51	9.11667	93.4	90.3	90.2	99.5			0
05.03.16 17:59:51	9.13333	92.9	90.3	91	99.5			0
05.03.16 18:00:51	9.15	92.7	90.3	90	99.5			0
05.03.16 18:01:51	9.16667	93.5	90.3	90.2	99.5			0
05.03.16 18:02:51	9.18333	93.4	90.4	90.3	99.5			0
05.03.16 18:03:51	9.2	91.5	90.4	90.5	99.5			0
05.03.16 18:04:51	9.21667	92	88.9	90.4	99.4			0
05.03.16 18:05:51	9.23333	93.4	89.1	90.3	99.4			0
05.03.16 18:06:51	9.25	91	89.3	92.2	99.4			0
05.03.16 18:07:51	9.26667	92.3	89.5	90.2	99.4			0
05.03.16 18:08:51	9.28333	92.2	89.8	90.2	99.4			0
05.03.16 18:09:51	9.3	93.3	91.8	90.3	99.4			0
05.03.16 18:10:51	9.31667	93.3	91.2	90.3	99.8			0
05.03.16 18:11:51	9.33333	92	89.4	90.3	100.3			0
05.03.16 18:12:51	9.35	92.3	89.3	90.3	100.4			0
05.03.16 18:13:51	9.36667	92.5	89.3	90.4	100.5			0
05.03.16 18:14:51	9.38333	94.4	89.3	90.4	100.5			0
05.03.16 18:15:51	9.4	91.1	89.2	90.4	99.7			0
05.03.16 18:16:51	9.41667	92.2	90.4	90.5	99.6			0
05.03.16 18:17:51	9.43333	93	90.1	90.5	100.5			0
05.03.16 18:18:51	9.45	93	89.8	90.5	100.1			0
05.03.16 18:19:51	9.46667	91.5	90.5	90.5	99.7			0
05.03.16 18:20:51	9.48333	92.9	90.5	91.5	99.7			0
05.03.16 18:21:51	9.5	92.9	90.6	90.4	99.7			0
05.03.16 18:22:51	9.51667	92	90.6	90.4	99.8			0
05.03.16 18:23:51	9.53333	91.7	88.4	90.4	99.8			0
05.03.16 18:24:51	9.55	93.3	89.7	90.5	99.9			0
05.03.16 18:25:51	9.56667	93.2	89.7	90.5	99.9			0
05.03.16 18:26:51	9.58333	93.1	88.6	90.5	99.9			0
05.03.16 18:27:51	9.6	92.2	88.6	90.5	100			0
05.03.16 18:28:51	9.61667	93.5	90.2	90.6	100			0
05.03.16 18:29:51	9.63333	93.2	90.1	90.6	100			0
05.03.16 18:30:51	9.65	92.9	90	90.6	100.1			0
05.03.16 18:31:51	9.66667	92.6	90	90.7	100.1			0
05.03.16 18:32:51	9.68333	94.1	89.9	90.7	100.1			0
05.03.16 18:33:51	9.7	93.1	89.8	90.7	100.2			0
05.03.16 18:34:51	9.71667	93.3	89.8	90.8	100.2			0
05.03.16 18:35:51	9.73333	93.4	89.4	90.8	100.3			0
05.03.16 18:36:51	9.75	93.5	89.4	91	100.3			0
05.03.16 18:37:51	9.76667	93.4	89.2	90.9	100.3			0
05.03.16 18:38:51	9.78333	95.9	89.1	90.9	100.3			0
05.03.16 18:39:51	9.8	93.6	90	90.8	100.4			0
05.03.16 18:40:51	9.81667	93.5	88.2	90.8	100.4			0
05.03.16 18:41:51	9.83333	94.7	89.1	90.7	100.4			0
05.03.16 18:42:51	9.85	93.2	89.7	90.7	100.5			0
05.03.16 18:43:51	9.86667	92.1	89.7	90.6	100.5			0
05.03.16 18:44:51	9.88333	92.6	89.7	90.6	100.5			0
05.03.16 18:45:51	9.9	93	89.7	90.5	100.6			0
05.03.16 18:46:51	9.91667	95.4	89.7	90.4	100.6			0
05.03.16 18:47:51	9.93333	92.4	91	91.4	100.6			0
05.03.16 18:48:51	9.95	92.1	91	90.6	100.6			0
05.03.16 18:49:51	9.96667	91.9	89.4	90.4	100.7			0
05.03.16 18:50:51	9.98333	94.3	89.4	90.2	100.7			0
05.03.16 18:51:51	10	94.3	89.3	90.4	100.7			0
05.03.16 18:52:51	10.0167	94.3	89.3	90.5	100.8			0
05.03.16 18:53:51	10.0333	92.6	89.2	90.7	100.8			0
05.03.16 18:54:51	10.05	92.7	89.5	90.8	100.8			0
05.03.16 18:55:51	10.0667	93.6	89.8	90.5	100.8			0
05.03.16 18:56:51	10.0833	92	90.1	90.2	100.9			0
05.03.16 18:57:51	10.1	92	89.7	90.2	100.9			0
05.03.16 18:58:51	10.1167	92	89.3	90.2	100.9			0
05.03.16 18:59:51	10.1333	93.2	89.7	90.3	101			0
05.03.16 19:00:51	10.15	93	90.4	90.3	101			0
05.03.16 19:01:51	10.1667	92.8	90.6	90.3	101			0
05.03.16 19:02:51	10.1833	92.7	89	90.4	101			0
05.03.16 19:03:51	10.2	94.6	89.3	90.4	101.1			0
05.03.16 19:04:51	10.2167	94.7	89.5	90.4	101.1			0
05.03.16 19:05:51	10.2333	95.6	92.2	90.4	101.1			0
05.03.16 19:06:51	10.25	94	92.4	91.2	101.2			0
05.03.16 19:07:51	10.2667	93.6	90	92	101.2			0
05.03.16 19:08:51	10.2833	93.3	89	90.4	101.2			0
05.03.16 19:09:51	10.3	93.8	91.9	92.1	103.5			0
05.03.16 19:10:51	10.3167	92.6	93.1	93.3	104.4			0
05.03.16 19:11:51	10.3333	94.9	93.5	93.7	104.6			0
05.03.16 19:12:51	10.35	95.9	93.4	93.7	104.8			0
05.03.16 19:13:51	10.3667	96.1	93.4	93.7	104.8			0
05.03.16 19:14:51	10.3833	96.3	93.4	93.7	104.8			0
05.03.16 19:15:51	10.4	96.4	93.4	93.7	104.8			0
05.03.16 19:16:51	10.4167	96.5	93.4	93.8	104.9			0
05.03.16 19:17:51	10.4333	96.5	93.4	93.8	104.9			0
05.03.16 19:18:51	10.45	96.5	93.4	93.8	104.9			0
05.03.16 19:19:51	10.4667	96.6	93.4	93.8	104.9			0
05.03.16 19:20:51	10.4833	96.6	93.4	93.9	104.9			0
05.03.16 19:21:51	10.5	96.7	93.3	93.9	104.9			0
05.03.16 19:22:51	10.5167	96.7	93.3	93.9	104.9			0
05.03.16 19:23:51	10.5333	96.8	93.3	93.9	104.9			0
05.03.16 19:24:51	10.55	96.8	93.3	93.9	104.9			0
05.03.16 19:25:51	10.5667	96.8	93.3	94	104.9			0
05.03.16 19:26:51	10.5833	96.9	93.3	94	104.9			0
05.03.16 19:27:51	10.6	96.8	93.3	94	104.9			0
05.03.16 19:28:51	10.6167	96.8	93.3	94	105			0
05.03.16 19:29:51	10.6333	96.7	93.3	94.1	105			0
05.03.16 19:30:51	10.65	96.6	93.2	94.1	105			0
05.03.16 19:31:51	10.6667	96.6	93.2	94.1	105			0
05.03.16 19:32:51	10.6833	96.5	93.2	94.1	105			0
05.03.16 19:33:51	10.7	96.4	93.2	93.9	105			0
05.03.16 19:34:51	10.7167	96.4	93.2	93.7	105			0
05.03.16 19:35:51	10.7333	96.3	93.2	93.6	105			0
05.03.16 19:36:51	10.75	96.2	93.2	93.4	102.9			0.08
05.03.16 19:37:51	10.7667	92.7	89.3	89.7	98.5			0.08
05.03.16 19:38:51	10.7833	91.2	87.9	87.9	96			0.08
05.03.16 19:39:51	10.8	88.7	85.3	84.6	91.9			0.08
05.03.16 19:40:51	10.8167	84.9	81.3	79.3	85.4			0.08
05.03.16 19:41:51	10.8333	78	74.5	69.4	75.4			0.08
05.03.16 19:42:51	10.85	66.2	62.5	55.3	62			0.08
05.03.16 19:43:51	10.8667	53.1	49.3	41.5	48.3			0.08
05.03.16 19:44:51	10.8833	42.1	37.9	31.5	37.9			0.08
05.03.16 19:45:51	10.9	33.5	29	24.6	30.1			0.08
05.03.16 19:46:51	10.9167	27.4	22.6	19.8	23.4	1		0.08	6774
05.03.16 19:47:51	10.9333	22.8	17.5	16	18.7			0.08
05.03.16 19:48:51	10.95	19.3	13.6	13.8	15.5			0.08
05.03.16 19:49:51	10.9667	17.4	11.2	12.4	13.5			0.08
05.03.16 19:50:51	10.9833	16.3	9.8	10.9	12			0.08
05.03.16 19:51:51	11	14.9	8.4	9.7	10.9			0.08
05.03.16 19:52:51	11.0167	13.9	7.7	8.4	10.4			0.08
05.03.16 19:53:51	11.0333	12.7	6.4	7.1	8.9			0.08
05.03.16 19:54:51	11.05	11.2	5.6	6.3	7.7			0.08
05.03.16 19:55:51	11.0667	9.5	5.3	5.6	6.8			0.08
05.03.16 19:56:51	11.0833	8.6	5.1	5.3	6.2			0.08
05.03.16 19:57:51	11.1	8.1	4.6	5	5.4			0.08
05.03.16 19:58:51	11.1167	7.3	4.2	4.6	5.5			0.08
05.03.16 19:59:51	11.1333	6.9	4.4	4.3	5.6			0.08
05.03.16 20:00:51	11.15	6.5	4.6	3.9	5.7			0.08
05.03.16 20:01:51	11.1667	6	4.8	3.6	5.8			0.08
05.03.16 20:02:51	11.1833	5.6	5	3.8	6.7			0.08
05.03.16 20:03:51	11.2	5.6	5.5	4	7.8			0.08
05.03.16 20:04:51	11.2167	5.6	6.6	4.2	9.4			0.08
05.03.16 20:05:51	11.2333	6.8	12.2	4.9	12.8			0.08
05.03.16 20:06:51	11.25	8.5	24	5.7	26.8			0.08
05.03.16 20:07:51	11.2667	10.2	30.8	6.6	35.9			0.08
05.03.16 20:08:51	11.2833	11.5	33.7	8	41.3			0.08
05.03.16 20:09:51	11.3	13	34.7	11.1	43.7			0.08
05.03.16 20:10:51	11.3167	15.5	35.2	22.2	45.3			0.08
05.03.16 20:11:51	11.3333	26	35.6	29.8	47			0.08
05.03.16 20:12:51	11.35	34.4	36.9	34.1	48.5			0.08
05.03.16 20:13:51	11.3667	39.5	39.2	36.2	50.2			0.08
05.03.16 20:14:51	11.3833	42	41	37.4	51.7			0.08
05.03.16 20:15:51	11.4	43.9	42.8	38.1	53			0.08
05.03.16 20:16:51	11.4167	45.3	44.5	39.1	54.3			0.08
05.03.16 20:17:51	11.4333	46.4	45.8	40.2	55.4			0.08
05.03.16 20:18:51	11.45	47.8	46.7	41.7	56.3			0.08
05.03.16 20:19:51	11.4667	49.1	47.4	42.9	57.1			0.08
05.03.16 20:20:51	11.4833	50	48	43.8	57.8			0.08
05.03.16 20:21:51	11.5	51	48.8	44.9	58.1			0.08
05.03.16 20:22:51	11.5167	52	49.4	45.9	58.5			0.08
05.03.16 20:23:51	11.5333	52.7	49.6	46.6	58.7			0.08
05.03.16 20:24:51	11.55	53.3	49.9	47.1	58.8			0.08
05.03.16 20:25:51	11.5667	53.7	50.3	47.5	59			0.08
05.03.16 20:26:51	11.5833	54.2	50.6	48.3	59.1			0.08
05.03.16 20:27:51	11.6	54.6	50.9	48.8	59.2			0.08
05.03.16 20:28:51	11.6167	55	51.2	49.2	59.3			0.08
05.03.16 20:29:51	11.6333	55.5	51.3	49.5	59.3			0.08
05.03.16 20:30:51	11.65	55.6	51.5	49.8	59.4			0.08
05.03.16 20:31:51	11.6667	55.8	51.6	50	59.5			0.08
05.03.16 20:32:51	11.6833	55.9	51.7	50.3	59.6			0.08
05.03.16 20:33:51	11.7	56	51.9	50.3	59.7			0.08
05.03.16 20:34:51	11.7167	56.2	52	50.4	59.8			0.08
05.03.16 20:35:51	11.7333	56.3	52.1	50.5	59.8			0.08
05.03.16 20:36:51	11.75	56.4	52.1	50.6	59.9			0.08
05.03.16 20:37:51	11.7667	56.7	52.2	50.8	60.2			0.08
05.03.16 20:38:51	11.7833	56.8	52.3	50.9	60.2			0.08
05.03.16 20:39:51	11.8	56.9	52.3	50.9	60.3			0.08
05.03.16 20:40:51	11.8167	57.1	52.4	51	60.4			0.08
05.03.16 20:41:51	11.8333	57.2	52.5	51.1	60.5			0.08
05.03.16 20:42:51	11.85	57.3	52.5	51.1	60.5			0.08
05.03.16 20:43:51	11.8667	57.4	52.6	51.2	60.6			0.08
05.03.16 20:44:51	11.8833	57.5	52.7	51.3	60.7			0.08
05.03.16 20:45:51	11.9	57.6	52.7	51.3	60.7			0.08
05.03.16 20:46:51	11.9167	57.6	52.8	51.3	60.8			0.08
05.03.16 20:47:51	11.9333	57.7	52.9	51.4	60.8			0.08
05.03.16 20:48:51	11.95	57.7	52.9	51.4	60.8			0.08
05.03.16 20:49:51	11.9667	57.7	53	51.4	60.7			0.08
05.03.16 20:50:51	11.9833	57.7	53	51.4	60.7			0.08
05.03.16 20:51:51	12	57.7	53.1	51.4	60.7			0.08
05.03.16 20:52:51	12.0167	57.7	53.2	51.5	60.7			0.08
05.03.16 20:53:51	12.0333	57.6	53.2	51.5	60.7			0.08
05.03.16 20:54:51	12.05	57.6	53.3	51.5	60.7			0.08
05.03.16 20:55:51	12.0667	57.6	53.3	51.5	60.7			0.08
05.03.16 20:56:51	12.0833	57.6	53.4	51.5	60.6			0.08
05.03.16 20:57:51	12.1	57.6	53.5	51.5	60.6			0.08
05.03.16 20:58:51	12.1167	57.6	53.5	51.6	60.6			0.08
05.03.16 20:59:51	12.1333	57.6	53.6	51.6	60.6			0.08
05.03.16 21:00:51	12.15	57.5	53.6	51.6	60.6			0.08
05.03.16 21:01:51	12.1667	57.5	53.7	51.6	60.6			0.08
05.03.16 21:02:51	12.1833	57.5	53.8	51.6	60.6			0.08
05.03.16 21:03:51	12.2	57.5	53.8	51.7	60.5			0.08
05.03.16 21:04:51	12.2167	57.5	53.9	51.7	60.5			0.08
05.03.16 21:05:51	12.2333	57.5	54	51.7	60.5			0.08
05.03.16 21:06:51	12.25	57.5	54	51.7	60.5			0.08
05.03.16 21:07:51	12.2667	57.4	54.1	51.7	60.5			0.08
05.03.16 21:08:51	12.2833	57.4	54.2	51.7	60.5			0.08
05.03.16 21:09:51	12.3	57.4	54.2	51.8	60.5			0.08
05.03.16 21:10:51	12.3167	57.4	54.3	51.8	60.4			0.08
05.03.16 21:11:51	12.3333	57.4	54.3	51.8	60.4			0.08
05.03.16 21:12:51	12.35	57.4	54.3	51.8	60.4			0.08
05.03.16 21:13:51	12.3667	57.4	54.3	51.8	60.4			0.08
05.03.16 21:14:51	12.3833	57.3	54.3	51.9	60.4			0.08
05.03.16 21:15:51	12.4	57.3	54.3	51.9	60.4			0.08
05.03.16 21:16:51	12.4167	57.3	54.3	51.9	60.3			0.08
05.03.16 21:17:51	12.4333	57.3	54.3	51.9	60.3			0.08
05.03.16 21:18:51	12.45	57.3	54.3	51.8	60.3			0.08
05.03.16 21:19:51	12.4667	57.3	54.3	51.8	60.3			0.08
05.03.16 21:20:51	12.4833	57.3	54.3	51.8	60.3			0.08
05.03.16 21:21:51	12.5	57.2	54.3	51.8	60.3			0.08
05.03.16 21:22:51	12.5167	57.2	54.2	51.8	60.3			0.08
05.03.16 21:23:51	12.5333	57.2	54.2	51.8	60.2			0.08
05.03.16 21:24:51	12.55	57.2	54.2	51.8	60.2			0.08
05.03.16 21:25:51	12.5667	57.2	54.2	51.8	60.2			0.08
05.03.16 21:26:51	12.5833	57.2	54.2	51.8	60.1			0.08
05.03.16 21:27:51	12.6	57.2	54.2	51.8	60			0.08
05.03.16 21:28:51	12.6167	57.1	54.2	51.8	59.9			0.08
05.03.16 21:29:51	12.6333	57.1	54.2	51.8	59.8			0.08
05.03.16 21:30:51	12.65	57.1	54.2	51.8	59.7			0.08
05.03.16 21:31:51	12.6667	57.1	54.2	51.7	59.5			0.08
05.03.16 21:32:51	12.6833	57.1	54.2	51.7	59.5			0.08
05.03.16 21:33:51	12.7	57	54.2	51.7	59.5			0.08
05.03.16 21:34:51	12.7167	56.9	54.2	51.7	59.5			0.08
05.03.16 21:35:51	12.7333	56.9	54.2	51.7	59.5			0.08
05.03.16 21:36:51	12.75	56.8	54.2	51.7	59.5			0.08
05.03.16 21:37:51	12.7667	56.7	54.2	51.7	59.4			0.08
05.03.16 21:38:51	12.7833	56.5	54.1	51.6	59.3			0.08
05.03.16 21:39:51	12.8	56.4	54.1	51.6	59.2			0.08
05.03.16 21:40:51	12.8167	56.4	54.1	51.6	59.1			0.08
05.03.16 21:41:51	12.8333	56.3	54.1	51.5	58.9			0.08
05.03.16 21:42:51	12.85	56.2	54.1	51.5	58.8			0.08
05.03.16 21:43:51	12.8667	56.1	54.1	51.5	58.8			0.08
05.03.16 21:44:51	12.8833	56	54	51.4	58.7			0.08
05.03.16 21:45:51	12.9	55.9	54	51.4	58.6			0.08
05.03.16 21:46:51	12.9167	55.8	54	51.4	58.5			0.08
05.03.16 21:47:51	12.9333	55.7	54	51.3	58.4			0.08
05.03.16 21:48:51	12.95	55.7	54	51.3	58.3			0.08
05.03.16 21:49:51	12.9667	55.6	54	51.3	58.2			0.08
05.03.16 21:50:51	12.9833	55.5	53.9	51.2	58.2			0.08
05.03.16 21:51:51	13	55.4	53.9	51.2	58.1			0.08
05.03.16 21:52:51	13.0167	55.3	53.9	51.1	58			0.08
05.03.16 21:53:51	13.0333	55.2	53.9	51.1	58			0.08
05.03.16 21:54:51	13.05	55.1	53.9	51.1	57.9			0.08
05.03.16 21:55:51	13.0667	55	53.9	51	57.8			0.08
05.03.16 21:56:51	13.0833	54.9	53.9	51	57.7			0.08
05.03.16 21:57:51	13.1	54.9	53.8	51	57.7			0.08
05.03.16 21:58:51	13.1167	54.8	53.8	50.9	57.5			0.08
05.03.16 21:59:51	13.1333	54.7	53.8	50.9	57.4			0.08
05.03.16 22:00:51	13.15	54.6	53.8	50.9	57.3			0.08
05.03.16 22:01:51	13.1667	54.5	53.8	50.8	57.1			0.08
05.03.16 22:02:51	13.1833	54.4	53.8	50.8	57			0.08
05.03.16 22:03:51	13.2	54.3	53.7	50.8	56.8			0.08
05.03.16 22:04:51	13.2167	54.1	53.7	50.7	56.7			0.08
05.03.16 22:05:51	13.2333	53.9	53.7	50.7	56.5			0.08
05.03.16 22:06:51	13.25	53.8	53.7	50.6	56.4			0.08
05.03.16 22:07:51	13.2667	53.6	53.7	50.6	56.3			0.08
05.03.16 22:08:51	13.2833	53.5	53.7	50.5	56.2			0.08
05.03.16 22:09:51	13.3	53.2	53.6	50.5	56			0.08
05.03.16 22:10:51	13.3167	53	53.6	50.4	55.8			0.08
05.03.16 22:11:51	13.3333	52.8	53.6	50.4	55.6			0.08
05.03.16 22:12:51	13.35	52.6	53.6	50.3	55.4			0.08
05.03.16 22:13:51	13.3667	52.4	53.6	50.3	55.3			0.08
05.03.16 22:14:51	13.3833	52.2	53.5	50.2	55			0.08
05.03.16 22:15:51	13.4	52	53.4	50.1	54.8			0.08
05.03.16 22:16:51	13.4167	51.6	53.4	50	54.6			0.08
05.03.16 22:17:51	13.4333	51.3	53.3	49.9	54.4			0.08
05.03.16 22:18:51	13.45	51	53.3	49.8	54.2			0.08
05.03.16 22:19:51	13.4667	50.7	53.2	49.7	54			0.08
05.03.16 22:20:51	13.4833	50.3	53.1	49.6	53.8			0.08
05.03.16 22:21:51	13.5	50	53.1	49.5	53.4			0.08
05.03.16 22:22:51	13.5167	49.5	53	49.3	53			0.08
05.03.16 22:23:51	13.5333	49	52.9	49.2	52.6			0.08
05.03.16 22:24:51	13.55	48.5	52.8	49.1	52.1			0.08
05.03.16 22:25:51	13.5667	48	52.8	48.9	51.9			0.08
05.03.16 22:26:51	13.5833	47.4	52.7	48.7	51.2			0.08
05.03.16 22:27:51	13.6	46.9	52.6	48.5	50.7			0.08
05.03.16 22:28:51	13.6167	46.1	52.5	48.3	50.2			0.08
05.03.16 22:29:51	13.6333	45.4	52.5	48.1	49.4			0.08
05.03.16 22:30:51	13.65	44.5	52.4	47.8	48.9			0.08
05.03.16 22:31:51	13.6667	43.7	52.3	47.6	48			0.08
05.03.16 22:32:51	13.6833	42.5	52.2	47.3	47			0.08
05.03.16 22:33:51	13.7	41.3	52.1	47.1	45.9			0.08
05.03.16 22:34:51	13.7167	40	52	46.8	45.1			0.08
05.03.16 22:35:51	13.7333	38.4	52	46.5	43.6			0.08
05.03.16 22:36:51	13.75	36.6	51.9	46.2	42			0.08
05.03.16 22:37:51	13.7667	34.3	51.7	45.9	40.5			0.08
05.03.16 22:38:51	13.7833	31.8	51.6	45.5	38.2			0.08
05.03.16 22:39:51	13.8	28.2	51.4	45.1	35.4			0.08
05.03.16 22:40:51	13.8167	24	51.2	44.6	31.9			0.08
05.03.16 22:41:51	13.8333	21.3	51.1	44.1	27.3			0.08
05.03.16 22:42:51	13.85	20.5	50.9	43.5	22.3			0.08
05.03.16 22:43:51	13.8667	20.4	50.7	43	18.6			0.08
05.03.16 22:44:51	13.8833	20.3	50.5	42.6	18.2			0.08
05.03.16 22:45:51	13.9	20.2	50.3	41.8	18.4			0.08
05.03.16 22:46:51	13.9167	20.1	50	41.1	18.7			0.08
05.03.16 22:47:51	13.9333	19.2	49.8	40.4	19			0.08
05.03.16 22:48:51	13.95	18.7	49.6	39.5	19			0.08
05.03.16 22:49:51	13.9667	17.9	49.3	38.8	17.7			0.08
05.03.16 22:50:51	13.9833	16.9	49.1	37.6	16.6			0.08
05.03.16 22:51:51	14	15.8	48.9	36.7	15.7			0.08
05.03.16 22:52:51	14.0167	14.6	48.5	35.5	15			0.08
05.03.16 22:53:51	14.0333	13.3	48.2	34.1	13.8			0.08
05.03.16 22:54:51	14.05	12	47.9	32.1	12.4			0.08
05.03.16 22:55:51	14.0667	11.7	47.4	29.8	10.8			0.08
05.03.16 22:56:51	14.0833	10.5	47	27.2	9.1			0.08
05.03.16 22:57:51	14.1	10.1	46.7	23.7	8.1			0.08
05.03.16 22:58:51	14.1167	9.4	46.3	20.5	6.8			0.08
05.03.16 22:59:51	14.1333	8.6	45.9	19.5	5.7			0.08
05.03.16 23:00:51	14.15	8.1	45.4	19.5	5.2			0.08
05.03.16 23:01:51	14.1667	7.6	45	19.5	4.8			0.08
05.03.16 23:02:51	14.1833	7.2	44.3	19.6	4.4			0.08
05.03.16 23:03:51	14.2	6.9	44	19.6	4.1			0.08
05.03.16 23:04:51	14.2167	6.6	43.4	18.7	3.8			0.08
05.03.16 23:05:51	14.2333	6.4	42.5	17.9	3.6			0.08
05.03.16 23:06:51	14.25	6.1	41.7	17.2	3.4			0.08
05.03.16 23:07:51	14.2667	5.9	40.9	16.3	3.2			0.08
05.03.16 23:08:51	14.2833	5.7	39.7	15.7	3.1			0.08
05.03.16 23:09:51	14.3	5.5	38.6	14.6	3			0.08
05.03.16 23:10:51	14.3167	5.3	37.4	13.6	2.9			0.08
05.03.16 23:11:51	14.3333	5.1	35.9	12.5	2.7			0.08
05.03.16 23:12:51	14.35	4.9	34.2	11.5	2.6			0.08
05.03.16 23:13:51	14.3667	4.8	31.9	10.7	2.5			0.08
05.03.16 23:14:51	14.3833	4.6	29.1	9.7	2.5			0.08
05.03.16 23:15:51	14.4	4.5	25.5	9.1	2.4			0.08
05.03.16 23:16:51	14.4167	4.4	22	8.6	2.4			0.08
05.03.16 23:17:51	14.4333	4.2	20.6	8.2	2.3			0.08
05.03.16 23:18:51	14.45	4.1	20.2	7.7	2.2			0.08
05.03.16 23:19:51	14.4667	3.9	20	7.3	2.2			0.08
05.03.16 23:20:51	14.4833	3.8	19.8	7	2.1			0.08
05.03.16 23:21:51	14.5	3.7	19.6	6.3	2.1			0.08
05.03.16 23:22:51	14.5167	3.6	19.5	6.2	2			0.08
05.03.16 23:23:51	14.5333	3.6	18.4	6.1	2			0.08
05.03.16 23:24:51	14.55	3.5	17.6	5.9	2			0.08
05.03.16 23:25:51	14.5667	3.4	16.6	5.7	1.9			0.08
05.03.16 23:26:51	14.5833	3.3	16.1	5.6	1.9			0.08
05.03.16 23:27:51	14.6	3.3	14.9	5.4	1.9			0.08
05.03.16 23:28:51	14.6167	3.2	13.8	5.2	1.8			0.08
05.03.16 23:29:51	14.6333	3.2	12.6	5	1.8			0.08
05.03.16 23:30:51	14.65	3.2	11.2	4.9	1.8			0.08
05.03.16 23:31:51	14.6667	3.2	10.4	4.7	1.7			0.08
05.03.16 23:32:51	14.6833	3.1	9.7	4.5	1.7			0.08
05.03.16 23:33:51	14.7	3.1	8.8	4.3	1.7			0.08
05.03.16 23:34:51	14.7167	3.1	8.2	4.1	1.7			0.08
05.03.16 23:35:51	14.7333	3.1	7.7	4	1.6			0.08
05.03.16 23:36:51	14.75	3	7.5	4	1.6			0.08
05.03.16 23:37:51	14.7667	3.1	6.9	3.8	1.6			0.08
05.03.16 23:38:51	14.7833	3.2	6.6	3.7	1.6			0.08
05.03.16 23:39:51	14.8	3.3	6.2	3.5	1.6			0.08
05.03.16 23:40:51	14.8167	3.4	6	3.4	1.6			0.08
05.03.16 23:41:51	14.8333	4.1	5.8	3.3	1.6			0.08
05.03.16 23:42:51	14.85	4.8	5.5	3.2	1.6			0.08
05.03.16 23:43:51	14.8667	5.9	5.4	3.2	1.7			0.08
05.03.16 23:44:51	14.8833	7.7	5.2	3.1	1.7			0.08
05.03.16 23:45:51	14.9	10.3	5	3	1.8			0.08
05.03.16 23:46:51	14.9167	13.5	4.9	3	1.8			0.08
05.03.16 23:47:51	14.9333	23.8	4.7	2.9	1.9			0.08
05.03.16 23:48:51	14.95	31.9	4.5	2.9	1.9			0.08
05.03.16 23:49:51	14.9667	35	4.3	2.8	2			0.08
05.03.16 23:50:51	14.9833	35.7	4.2	2.8	2			0.08
05.03.16 23:51:51	15	35.5	4	2.7	2.1			0.08
05.03.16 23:52:51	15.0167	35.4	3.8	2.7	2.4			0.08
05.03.16 23:53:51	15.0333	36.5	3.6	2.6	3.2			0.08
05.03.16 23:54:51	15.05	38.3	3.5	2.6	5			0.08
05.03.16 23:55:51	15.0667	40.2	3.3	2.5	8.1			0.08
05.03.16 23:56:51	15.0833	41.8	3.1	2.5	15.5			0.08
05.03.16 23:57:51	15.1	43	3	2.4	27.2			0.08
05.03.16 23:58:51	15.1167	44.1	2.9	2.4	32.7			0.08
05.03.16 23:59:51	15.1333	44.5	2.8	2.5	34.3			0.08
06.03.16 00:00:51	15.15	45.5	2.8	2.5	34			0.08
06.03.16 00:01:51	15.1667	45.7	2.7	2.5	33.2			0.08
06.03.16 00:02:51	15.1833	45.9	2.6	2.6	33.7			0.08
06.03.16 00:03:51	15.2	46.6	2.6	2.6	35.7			0.08
06.03.16 00:04:51	15.2167	46.9	2.5	2.6	37.9			0.08
06.03.16 00:05:51	15.2333	47.2	2.4	2.7	40.3			0.08
06.03.16 00:06:51	15.25	47.3	2.4	2.7	42			0.08
06.03.16 00:07:51	15.2667	47.5	2.4	2.7	43.3			0.08
06.03.16 00:08:51	15.2833	47.7	2.4	3.4	44.4			0.08
06.03.16 00:09:51	15.3	47.9	2.4	4.4	45.6			0.08
06.03.16 00:10:51	15.3167	48.2	2.4	6.2	46.3			0.08
06.03.16 00:11:51	15.3333	48.4	2.4	9.7	46.7			0.08
06.03.16 00:12:51	15.35	48.4	2.4	20.7	47.1			0.08
06.03.16 00:13:51	15.3667	48.5	2.4	27.4	47.6			0.08
06.03.16 00:14:51	15.3833	48.5	2.4	30.2	48			0.08
06.03.16 00:15:51	15.4	48.5	2.4	30.5	48.4			0.08
06.03.16 00:16:51	15.4167	48.5	2.4	30.4	48.7			0.08
06.03.16 00:17:51	15.4333	48.6	2.4	30.3	49			0.08
06.03.16 00:18:51	15.45	48.6	2.4	31.4	49.3			0.08
06.03.16 00:19:51	15.4667	48.6	2.4	33.5	49.4			0.08
06.03.16 00:20:51	15.4833	48.6	3.6	35.3	49.5			0.08
06.03.16 00:21:51	15.5	48.7	4	37	49.5			0.08
06.03.16 00:22:51	15.5167	48.7	5.4	38.5	49.6			0.08
06.03.16 00:23:51	15.5333	48.7	7.4	39.8	49.7			0.08
06.03.16 00:24:51	15.55	48.8	10.7	40.5	49.8			0.08
06.03.16 00:25:51	15.5667	48.8	20.5	41.1	49.8			0.08
06.03.16 00:26:51	15.5833	48.8	28.7	41.6	49.9			0.08
06.03.16 00:27:51	15.6	48.8	32	42.4	49.9			0.08
06.03.16 00:28:51	15.6167	48.9	32.6	42.8	50			0.08
06.03.16 00:29:51	15.6333	48.9	32.5	43.1	50			0.08
06.03.16 00:30:51	15.65	48.9	32.4	43.5	50			0.08
06.03.16 00:31:51	15.6667	49	33.6	43.8	50.1			0.08
06.03.16 00:32:51	15.6833	49.1	35.3	44.2	50.1			0.08
06.03.16 00:33:51	15.7	49.1	37.3	44.2	50.1			0.08
06.03.16 00:34:51	15.7167	49.2	39.1	44.3	50.2			0.08
06.03.16 00:35:51	15.7333	49.2	40.5	44.3	50.2			0.08
06.03.16 00:36:51	15.75	49.3	41.8	44.4	50.2			0.08
06.03.16 00:37:51	15.7667	49.4	42.5	44.5	50.3			0.08
06.03.16 00:38:51	15.7833	49.5	43.4	44.6	50.4			0.08
06.03.16 00:39:51	15.8	49.6	43.8	44.7	50.5			0.08
06.03.16 00:40:51	15.8167	49.7	44.1	44.7	50.6			0.08
06.03.16 00:41:51	15.8333	49.8	44.6	44.8	50.7			0.08
06.03.16 00:42:51	15.85	49.9	45.1	44.8	50.9			0.08
06.03.16 00:43:51	15.8667	50	45.7	44.9	51			0.08
06.03.16 00:44:51	15.8833	50.2	45.9	44.9	51.1			0.08
06.03.16 00:45:51	15.9	50.3	46.1	44.9	51.2			0.08
06.03.16 00:46:51	15.9167	50.5	46.3	45	51.3			0.08
06.03.16 00:47:51	15.9333	50.5	46.4	45	51.4			0.08
06.03.16 00:48:51	15.95	50.6	46.5	45.1	51.5			0.08
06.03.16 00:49:51	15.9667	50.7	46.6	45.1	51.6			0.08
06.03.16 00:50:51	15.9833	50.8	46.8	45.1	51.7			0.08
06.03.16 00:51:51	16	50.9	46.8	45.2	51.8			0.08
06.03.16 00:52:51	16.0167	50.9	46.9	45.2	52			0.08
06.03.16 00:53:51	16.0333	51	46.9	45.3	52.2			0.08
06.03.16 00:54:51	16.05	51.1	47	45.3	52.4			0.08
06.03.16 00:55:51	16.0667	51.2	47	45.4	52.5			0.08
06.03.16 00:56:51	16.0833	51.3	47.1	45.5	52.6			0.08
06.03.16 00:57:51	16.1	51.4	47.1	45.6	52.7			0.08
06.03.16 00:58:51	16.1167	51.5	47.2	45.7	52.8			0.08
06.03.16 00:59:51	16.1333	51.6	47.2	45.7	52.9			0.08
06.03.16 01:00:51	16.15	51.7	47.3	45.8	53			0.08
06.03.16 01:01:51	16.1667	51.9	47.3	45.9	53.1			0.08
06.03.16 01:02:51	16.1833	52	47.4	46	53.2			0.08
06.03.16 01:03:51	16.2	52.1	47.4	46.1	53.3			0.08
06.03.16 01:04:51	16.2167	52.2	47.5	46.3	53.4			0.08
06.03.16 01:05:51	16.2333	52.4	47.6	46.4	53.5			0.08
06.03.16 01:06:51	16.25	52.5	47.7	46.5	53.6			0.08
06.03.16 01:07:51	16.2667	52.6	47.7	46.6	53.8			0.08
06.03.16 01:08:51	16.2833	52.6	47.8	46.7	54			0.08
06.03.16 01:09:51	16.3	52.7	47.9	46.8	54.2			0.08
06.03.16 01:10:51	16.3167	52.8	47.9	46.9	54.3			0.08
06.03.16 01:11:51	16.3333	52.9	48	47.1	54.4			0.08
06.03.16 01:12:51	16.35	52.9	48.1	47.2	54.5			0.08
06.03.16 01:13:51	16.3667	53.1	48.1	47.3	54.6			0.08
06.03.16 01:14:51	16.3833	53.2	48.2	47.4	54.6			0.08
06.03.16 01:15:51	16.4	53.4	48.3	47.5	54.7			0.08
06.03.16 01:16:51	16.4167	53.5	48.3	47.6	54.8			0.08
06.03.16 01:17:51	16.4333	53.6	48.4	47.7	54.9			0.08
06.03.16 01:18:51	16.45	53.7	48.5	47.8	55			0.08
06.03.16 01:19:51	16.4667	53.8	48.5	47.9	55.1			0.08
06.03.16 01:20:51	16.4833	53.9	48.6	48	55.1			0.08
06.03.16 01:21:51	16.5	54	48.7	48	55.2			0.08
06.03.16 01:22:51	16.5167	54.1	48.8	48.1	55.3			0.08
06.03.16 01:23:51	16.5333	54.1	48.9	48.3	55.5			0.08
06.03.16 01:24:51	16.55	54.2	49	48.4	55.7			0.08
06.03.16 01:25:51	16.5667	54.3	49.2	48.5	55.9			0.08
06.03.16 01:26:51	16.5833	54.4	49.2	48.6	56			0.08
06.03.16 01:27:51	16.6	54.5	49.3	48.7	56.2			0.08
06.03.16 01:28:51	16.6167	54.6	49.4	48.8	56.3			0.08
06.03.16 01:29:51	16.6333	54.7	49.5	48.9	56.4			0.08
06.03.16 01:30:51	16.65	54.7	49.6	48.9	56.5			0.08
06.03.16 01:31:51	16.6667	54.8	49.7	49	56.6			0.08
06.03.16 01:32:51	16.6833	54.9	49.7	49.1	56.6			0.08
06.03.16 01:33:51	16.7	54.9	49.8	49.1	56.7			0.08
06.03.16 01:34:51	16.7167	55	49.9	49.2	56.7			0.08
06.03.16 01:35:51	16.7333	55	49.9	49.3	56.7			0.08
06.03.16 01:36:51	16.75	55.1	50	49.3	56.7			0.08
06.03.16 01:37:51	16.7667	55.3	50.2	49.4	56.9			0.08
06.03.16 01:38:51	16.7833	55.3	50.4	49.5	57.1			0.08
06.03.16 01:39:51	16.8	55.4	50.5	49.6	57.3			0.08
06.03.16 01:40:51	16.8167	55.4	50.6	49.7	57.3			0.08
06.03.16 01:41:51	16.8333	55.5	50.6	49.8	57.4			0.08
06.03.16 01:42:51	16.85	55.5	50.7	49.9	57.5			0.08
06.03.16 01:43:51	16.8667	55.6	50.7	50	57.6			0.08
06.03.16 01:44:51	16.8833	55.6	50.8	50.1	57.6			0.08
06.03.16 01:45:51	16.9	55.7	50.9	50.2	57.7			0.08
06.03.16 01:46:51	16.9167	55.7	50.9	50.3	57.8			0.08
06.03.16 01:47:51	16.9333	55.8	51	50.3	57.9			0.08
06.03.16 01:48:51	16.95	55.8	51.1	50.4	57.9			0.08
06.03.16 01:49:51	16.9667	55.9	51.2	50.5	57.9			0.08
06.03.16 01:50:51	16.9833	55.9	51.3	50.6	57.9			0.08
06.03.16 01:51:51	17	55.8	51.4	50.7	58			0.08
06.03.16 01:52:51	17.0167	55.8	51.5	50.8	58			0.08
06.03.16 01:53:51	17.0333	55.8	51.6	50.9	58			0.08
06.03.16 01:54:51	17.05	55.8	51.7	51	58.1			0.08
06.03.16 01:55:51	17.0667	55.8	51.7	51.1	58.1			0.08
06.03.16 01:56:51	17.0833	55.8	51.8	51.1	58.1			0.08
06.03.16 01:57:51	17.1	55.8	51.9	51.2	58.1			0.08
06.03.16 01:58:51	17.1167	55.7	52	51.2	58.2			0.08
06.03.16 01:59:51	17.1333	55.7	52.1	51.2	58.2			0.08
06.03.16 02:00:51	17.15	55.7	52.2	51.3	58.2			0.08
06.03.16 02:01:51	17.1667	55.7	52.3	51.3	58.3			0.08
06.03.16 02:02:51	17.1833	55.7	52.3	51.4	58.3			0.08
06.03.16 02:03:51	17.2	55.7	52.4	51.4	58.3			0.08
06.03.16 02:04:51	17.2167	55.6	52.5	51.5	58.3			0.08
06.03.16 02:05:51	17.2333	55.6	52.6	51.5	58.3			0.08
06.03.16 02:06:51	17.25	55.6	52.7	51.5	58.2			0.08
06.03.16 02:07:51	17.2667	55.6	52.8	51.5	58.2			0.08
06.03.16 02:08:51	17.2833	55.6	52.9	51.5	58.2			0.08
06.03.16 02:09:51	17.3	55.6	52.9	51.5	58.1			0.08
06.03.16 02:10:51	17.3167	55.6	53	51.5	58.1			0.08
06.03.16 02:11:51	17.3333	55.5	53.1	51.5	58.1			0.08
06.03.16 02:12:51	17.35	55.5	53.2	51.5	58.1			0.08
06.03.16 02:13:51	17.3667	55.5	53.2	51.4	58			0.08
06.03.16 02:14:51	17.3833	55.5	53.3	51.4	58			0.08
06.03.16 02:15:51	17.4	55.5	53.4	51.4	58			0.08
06.03.16 02:16:51	17.4167	55.5	53.5	51.4	57.9			0.08
06.03.16 02:17:51	17.4333	55.5	53.5	51.4	57.9			0.08
06.03.16 02:18:51	17.45	55.4	53.6	51.4	57.9			0.08
06.03.16 02:19:51	17.4667	55.4	53.7	51.4	57.9			0.08
06.03.16 02:20:51	17.4833	55.4	53.7	51.4	57.8			0.08
06.03.16 02:21:51	17.5	55.4	53.8	51.4	57.8			0.08
06.03.16 02:22:51	17.5167	55.4	53.8	51.4	57.8			0.08
06.03.16 02:23:51	17.5333	55.4	53.8	51.4	57.7			0.08
06.03.16 02:24:51	17.55	55.4	53.8	51.4	57.7			0.08
06.03.16 02:25:51	17.5667	55.3	53.8	51.4	57.7			0.08
06.03.16 02:26:51	17.5833	55.3	53.9	51.4	57.7			0.08
06.03.16 02:27:51	17.6	55.3	53.9	51.4	57.6			0.08
06.03.16 02:28:51	17.6167	55.3	53.9	51.4	57.5			0.08
06.03.16 02:29:51	17.6333	55.3	53.9	51.3	57.4			0.08
06.03.16 02:30:51	17.65	55.3	53.9	51.3	57.3			0.08
06.03.16 02:31:51	17.6667	55.2	54	51.3	57.3			0.08
06.03.16 02:32:51	17.6833	55.2	54	51.3	57.2			0.08
06.03.16 02:33:51	17.7	55.2	54	51.3	57.1			0.08
06.03.16 02:34:51	17.7167	55.1	54	51.3	57			0.08
06.03.16 02:35:51	17.7333	55.1	54	51.3	57			0.08
06.03.16 02:36:51	17.75	55.1	54.1	51.3	57			0.08
06.03.16 02:37:51	17.7667	55	54.1	51.3	56.9			0.08
06.03.16 02:38:51	17.7833	55	54.2	51.2	56.8			0.08
06.03.16 02:39:51	17.8	54.9	54.2	51.2	56.7			0.08
06.03.16 02:40:51	17.8167	54.9	54.3	51.1	56.6			0.08
06.03.16 02:41:51	17.8333	54.8	54.3	51.1	56.5			0.08
06.03.16 02:42:51	17.85	54.7	54.2	51	56.4			0.08
06.03.16 02:43:51	17.8667	54.6	54.2	51	56.3			0.08
06.03.16 02:44:51	17.8833	54.5	54.2	50.9	56.2			0.08
06.03.16 02:45:51	17.9	54.4	54.1	50.9	56.1			0.08
06.03.16 02:46:51	17.9167	54.2	54.1	50.8	56.1			0.08
06.03.16 02:47:51	17.9333	54.1	54.1	50.7	56			0.08
06.03.16 02:48:51	17.95	54	54.1	50.7	55.8			0.08
06.03.16 02:49:51	17.9667	53.9	54	50.6	55.7			0.08
06.03.16 02:50:51	17.9833	53.8	54	50.6	55.5			0.08
06.03.16 02:51:51	18	53.7	54	50.5	55.4			0.08
06.03.16 02:52:51	18.0167	53.6	53.9	50.5	55.3			0.08
06.03.16 02:53:51	18.0333	53.5	53.9	50.3	55.2			0.08
06.03.16 02:54:51	18.05	53.4	53.9	50.2	55			0.08
06.03.16 02:55:51	18.0667	53.3	53.8	50.1	54.9			0.08
06.03.16 02:56:51	18.0833	53.2	53.8	50	54.8			0.08
06.03.16 02:57:51	18.1	53	53.8	49.9	54.6			0.08
06.03.16 02:58:51	18.1167	52.9	53.8	49.8	54.3			0.08
06.03.16 02:59:51	18.1333	52.7	53.7	49.7	54.1			0.08
06.03.16 03:00:51	18.15	52.5	53.7	49.6	53.9			0.08
06.03.16 03:01:51	18.1667	52.3	53.6	49.5	53.7			0.08
06.03.16 03:02:51	18.1833	52.1	53.6	49.4	53.5			0.08
06.03.16 03:03:51	18.2	52	53.5	49.2	53.3			0.08
06.03.16 03:04:51	18.2167	51.8	53.5	49	53.2			0.08
06.03.16 03:05:51	18.2333	51.6	53.4	48.9	52.8			0.08
06.03.16 03:06:51	18.25	51.5	53.4	48.7	52.4			0.08
06.03.16 03:07:51	18.2667	51.3	53.3	48.5	52.2			0.08
06.03.16 03:08:51	18.2833	51.1	53.3	48.3	52			0.08
06.03.16 03:09:51	18.3	50.8	53.2	48.2	51.6			0.08
06.03.16 03:10:51	18.3167	50.5	53.2	48	51.1			0.08
06.03.16 03:11:51	18.3333	50.3	53.1	47.8	50.6			0.08
06.03.16 03:12:51	18.35	50	53	47.6	50.2			0.08
06.03.16 03:13:51	18.3667	49.6	53	47.4	49.7			0.08
06.03.16 03:14:51	18.3833	49.2	52.9	47.3	49.2			0.08
06.03.16 03:15:51	18.4	48.8	52.8	47	48.6			0.08
06.03.16 03:16:51	18.4167	48.4	52.8	46.7	48			0.08
06.03.16 03:17:51	18.4333	48	52.7	46.4	47.2			0.08
06.03.16 03:18:51	18.45	47.5	52.6	46.1	46.2			0.08
06.03.16 03:19:51	18.4667	47	52.5	45.8	45.2			0.08
06.03.16 03:20:51	18.4833	46.2	52.4	45.5	43.8			0.08
06.03.16 03:21:51	18.5	45.6	52.2	45.2	42.1			0.08
06.03.16 03:22:51	18.5167	44.5	52.1	44.9	40.3			0.08
06.03.16 03:23:51	18.5333	43.4	52	44.5	37.3			0.08
06.03.16 03:24:51	18.55	42.2	51.9	44.5	33			0.08
06.03.16 03:25:51	18.5667	40.6	51.8	43.4	27.5			0.08
06.03.16 03:26:51	18.5833	38.3	51.6	42.7	24.9			0.08
06.03.16 03:27:51	18.6	34.9	51.5	42	24.7			0.08
06.03.16 03:28:51	18.6167	30.6	51.4	41	24.5			0.08
06.03.16 03:29:51	18.6333	27.7	51.3	40.3	24.3			0.08
06.03.16 03:30:51	18.65	26.9	51.1	39.1	24.2			0.08
06.03.16 03:31:51	18.6667	27.4	51	37.7	24			0.08
06.03.16 03:32:51	18.6833	27.9	50.8	35.9	23.8			0.08
06.03.16 03:33:51	18.7	27.7	50.7	32.9	23.1			0.08
06.03.16 03:34:51	18.7167	27.5	50.5	29	22.8			0.08
06.03.16 03:35:51	18.7333	26.9	50.3	24.9	21.8			0.08
06.03.16 03:36:51	18.75	26.1	50.1	23.6	20.6			0.08
06.03.16 03:37:51	18.7667	25.5	50	23.9	19.5			0.08
06.03.16 03:38:51	18.7833	24.6	49.8	24.2	17.7			0.08
06.03.16 03:39:51	18.8	23.4	49.7	24.5	16			0.08
06.03.16 03:40:51	18.8167	22.2	49.5	24.5	14.2			0.08
06.03.16 03:41:51	18.8333	20.8	49.3	24.5	12.4			0.08
06.03.16 03:42:51	18.85	18.9	49	23.2	11.1			0.08
06.03.16 03:43:51	18.8667	17.2	48.8	22.5	9.8			0.08
06.03.16 03:44:51	18.8833	16	48.4	21.9	8.6			0.08
06.03.16 03:45:51	18.9	14.6	48.1	21	8.1			0.08
06.03.16 03:46:51	18.9167	13.7	47.8	20.1	7			0.08
06.03.16 03:47:51	18.9333	12.8	47.5	18.7	6.7			0.08
06.03.16 03:48:51	18.95	12.4	47.2	16.9	6.2			0.08
06.03.16 03:49:51	18.9667	11.9	46.8	15.7	5.7			0.08
06.03.16 03:50:51	18.9833	11.4	46.4	14.1	5.5			0.08
06.03.16 03:51:51	19	11	45.9	13	5.3			0.08
06.03.16 03:52:51	19.0167	10.6	45.4	12	5.2			0.08
06.03.16 03:53:51	19.0333	10.3	44.6	10.7	5			0.08
06.03.16 03:54:51	19.05	10	44	10	4.9			0.08
06.03.16 03:55:51	19.0667	9.7	43.1	9.4	4.8			0.08
06.03.16 03:56:51	19.0833	9.5	42.5	8.8	4.1			0.08
06.03.16 03:57:51	19.1	8.7	41.2	8.4	4			0.08
06.03.16 03:58:51	19.1167	8.7	39.5	8	3.9			0.08
06.03.16 03:59:51	19.1333	8.7	37.6	7.8	3.8			0.08
06.03.16 04:00:51	19.15	8.7	34.8	7.6	3.7			0.08
06.03.16 04:01:51	19.1667	7.5	30.4	7.4	3.6			0.08
06.03.16 04:02:51	19.1833	7.3	27.3	7	3.5			0.08
06.03.16 04:03:51	19.2	7	26.8	6.6	3.4			0.08
06.03.16 04:04:51	19.2167	6.8	27	6.3	3.3			0.08
06.03.16 04:05:51	19.2333	6.6	27.2	6.1	3.2			0.08
06.03.16 04:06:51	19.25	6.3	27.4	5.8	3.1			0.08
06.03.16 04:07:51	19.2667	6.1	27.3	5.6	3			0.08
06.03.16 04:08:51	19.2833	5.9	26.4	5.4	2.8			0.08
06.03.16 04:09:51	19.3	5.8	25.4	5.2	2.8			0.08
06.03.16 04:10:51	19.3167	5.6	24.7	5	2.7			0.08
06.03.16 04:11:51	19.3333	5.5	24.3	4.9	2.7			0.08
06.03.16 04:12:51	19.35	5.3	23.2	4.7	2.6			0.08
06.03.16 04:13:51	19.3667	5.2	22.2	4.5	2.6			0.08
06.03.16 04:14:51	19.3833	4.9	20.8	4.3	2.5			0.08
06.03.16 04:15:51	19.4	4.6	19.2	4.1	2.4			0.08
06.03.16 04:16:51	19.4167	4.5	17.8	4	2.4			0.08
06.03.16 04:17:51	19.4333	4.4	16.5	3.9	2.3			0.08
06.03.16 04:18:51	19.45	4.4	15.3	3.8	2.3			0.08
06.03.16 04:19:51	19.4667	4.3	14.3	3.7	2.2			0.08
06.03.16 04:20:51	19.4833	4.2	13.4	3.6	2.2			0.08
06.03.16 04:21:51	19.5	4.2	12.5	3.6	2.2			0.08
06.03.16 04:22:51	19.5167	4	12.1	3.5	2.2			0.08
06.03.16 04:23:51	19.5333	3.9	11.3	3.4	2.1			0.08
06.03.16 04:24:51	19.55	3.8	10.8	3.3	2.1			0.08
06.03.16 04:25:51	19.5667	3.6	10.4	3.2	2.1			0.08
06.03.16 04:26:51	19.5833	3.6	10.1	3.1	2.1			0.08
06.03.16 04:27:51	19.6	3.5	9.6	3.1	2.1			0.08
06.03.16 04:28:51	19.6167	3.4	9.2	3	2.1			0.08
06.03.16 04:29:51	19.6333	3.4	9	2.9	2			0.08
06.03.16 04:30:51	19.65	3.3	8.7	2.9	2			0.08
06.03.16 04:31:51	19.6667	3.3	8.5	2.8	2			0.08
06.03.16 04:32:51	19.6833	3.2	8.2	2.8	2			0.08
06.03.16 04:33:51	19.7	3.2	7.8	2.7	2			0.08
06.03.16 04:34:51	19.7167	3.1	7.5	2.7	1.9			0.08
06.03.16 04:35:51	19.7333	3.1	7.2	2.6	1.9			0.08
06.03.16 04:36:51	19.75	3	7.1	2.6	1.9			0.08
06.03.16 04:37:51	19.7667	3.2	6.8	2.5	2			0.08
06.03.16 04:38:51	19.7833	3.3	6.5	2.5	2			0.08
06.03.16 04:39:51	19.8	3.5	6.2	2.4	2.1			0.08
06.03.16 04:40:51	19.8167	3.6	6	2.4	2.2			0.08
06.03.16 04:41:51	19.8333	3.8	5.8	2.4	2.2			0.08
06.03.16 04:42:51	19.85	3.9	5.6	2.4	2.3			0.08
06.03.16 04:43:51	19.8667	5	5.4	2.4	2.4			0.08
06.03.16 04:44:51	19.8833	5.7	5.2	2.5	3.2			0.08
06.03.16 04:45:51	19.9	6.7	5.1	2.5	4.2			0.08
06.03.16 04:46:51	19.9167	8.9	4.9	2.5	5.8			0.08
06.03.16 04:47:51	19.9333	12	4.8	2.5	9.1			0.08
06.03.16 04:48:51	19.95	15.9	4.6	2.6	15.1			0.08
06.03.16 04:49:51	19.9667	27.1	4.4	2.6	27.6			0.08
06.03.16 04:50:51	19.9833	34	4.1	2.6	33.4			0.08
06.03.16 04:51:51	20	36.4	3.9	2.6	35.4			0.08
06.03.16 04:52:51	20.0167	36.8	3.8	2.7	35.8			0.08
06.03.16 04:53:51	20.0333	37.1	3.7	2.7	35.8			0.08
06.03.16 04:54:51	20.05	37.3	3.6	2.7	35.8			0.08
06.03.16 04:55:51	20.0667	38.7	3.5	2.8	37.6			0.08
06.03.16 04:56:51	20.0833	40.8	3.4	2.8	40.1			0.08
06.03.16 04:57:51	20.1	42.5	3.3	3.5	42			0.08
06.03.16 04:58:51	20.1167	44	3.2	4.9	43.7			0.08
06.03.16 04:59:51	20.1333	45.3	3.1	7.2	45.2			0.08
06.03.16 05:00:51	20.15	46.4	3	12.3	46.3			0.08
06.03.16 05:01:51	20.1667	47.1	2.9	23.2	47.1			0.08
06.03.16 05:02:51	20.1833	47.6	2.8	29.3	47.9			0.08
06.03.16 05:03:51	20.2	48.1	2.7	31.5	48.3			0.08
06.03.16 05:04:51	20.2167	48.6	2.7	32	48.7			0.08
06.03.16 05:05:51	20.2333	48.9	2.6	32	49			0.08
06.03.16 05:06:51	20.25	49.2	2.6	32.1	49.4			0.08
06.03.16 05:07:51	20.2667	49.5	2.5	33.6	49.9			0.08
06.03.16 05:08:51	20.2833	49.8	2.5	35.7	50.1			0.08
06.03.16 05:09:51	20.3	49.8	2.4	37.6	50.2			0.08
06.03.16 05:10:51	20.3167	49.8	2.4	39.1	50.3			0.08
06.03.16 05:11:51	20.3333	49.8	2.3	40.6	50.3			0.08
06.03.16 05:12:51	20.35	49.9	2.2	41.9	50.4			0.08
06.03.16 05:13:51	20.3667	49.9	2.3	42.8	50.4			0.08
06.03.16 05:14:51	20.3833	49.9	2.4	43.6	50.4			0.08
06.03.16 05:15:51	20.4	49.9	2.5	44	50.5			0.08
06.03.16 05:16:51	20.4167	50	2.5	44.5	50.5			0.08
06.03.16 05:17:51	20.4333	50	2.6	44.9	50.5			0.08
06.03.16 05:18:51	20.45	50	2.7	45.4	50.6			0.08
06.03.16 05:19:51	20.4667	50	2.7	45.6	50.6			0.08
06.03.16 05:20:51	20.4833	50.1	2.8	45.9	50.6			0.08
06.03.16 05:21:51	20.5	50.1	2.9	46	50.7			0.08
06.03.16 05:22:51	20.5167	50.1	2.9	46	50.7			0.08
06.03.16 05:23:51	20.5333	50.1	3	46.1	50.7			0.08
06.03.16 05:24:51	20.55	50.2	3.1	46.2	50.8			0.08
06.03.16 05:25:51	20.5667	50.2	3.7	46.3	50.8			0.08
06.03.16 05:26:51	20.5833	50.2	4.8	46.3	50.8			0.08
06.03.16 05:27:51	20.6	50.2	6.3	46.4	50.9			0.08
06.03.16 05:28:51	20.6167	50.3	8.9	46.4	51			0.08
06.03.16 05:29:51	20.6333	50.3	12.4	46.4	51.1			0.08
06.03.16 05:30:51	20.65	50.3	23.4	46.3	51.1			0.08
06.03.16 05:31:51	20.6667	50.4	30.8	46.3	51.2			0.08
06.03.16 05:32:51	20.6833	50.4	33.2	46.3	51.3			0.08
06.03.16 05:33:51	20.7	50.5	33.5	46.3	51.4			0.08
06.03.16 05:34:51	20.7167	50.5	33.8	46.2	51.4			0.08
06.03.16 05:35:51	20.7333	50.6	34	46.2	51.6			0.08
06.03.16 05:36:51	20.75	50.6	35.2	46.2	51.8			0.08
06.03.16 05:37:51	20.7667	50.8	37.1	46.2	51.8			0.08
06.03.16 05:38:51	20.7833	50.9	39	46.3	51.9			0.08
06.03.16 05:39:51	20.8	51	40.6	46.4	51.9			0.08
06.03.16 05:40:51	20.8167	51	41.9	46.4	52			0.08
06.03.16 05:41:51	20.8333	51.1	43.1	46.5	52.1			0.08
06.03.16 05:42:51	20.85	51.2	44.2	46.5	52.3			0.08
06.03.16 05:43:51	20.8667	51.2	45	46.6	52.4			0.08
06.03.16 05:44:51	20.8833	51.3	45.4	46.6	52.6			0.08
06.03.16 05:45:51	20.9	51.4	45.8	46.7	52.7			0.08
06.03.16 05:46:51	20.9167	51.5	46.4	46.8	52.8			0.08
06.03.16 05:47:51	20.9333	51.6	46.7	46.8	52.9			0.08
06.03.16 05:48:51	20.95	51.7	46.9	46.9	53			0.08
06.03.16 05:49:51	20.9667	51.8	47.1	46.9	53.1			0.08
06.03.16 05:50:51	20.9833	51.9	47.3	47	53.3			0.08
06.03.16 05:51:51	21	52.1	47.5	47.1	53.4			0.08
06.03.16 05:52:51	21.0167	52.2	47.5	47.1	53.6			0.08
06.03.16 05:53:51	21.0333	52.4	47.6	47.2	53.8			0.08
06.03.16 05:54:51	21.05	52.6	47.6	47.3	53.9			0.08
06.03.16 05:55:51	21.0667	52.6	47.7	47.5	54.1			0.08
06.03.16 05:56:51	21.0833	52.7	47.7	47.6	54.2			0.08
06.03.16 05:57:51	21.1	52.8	47.7	47.7	54.4			0.08
06.03.16 05:58:51	21.1167	52.8	47.8	47.8	54.5			0.08
06.03.16 05:59:51	21.1333	52.9	47.8	47.9	54.6			0.08
06.03.16 06:00:51	21.15	52.9	47.9	48.1	54.7			0.08
06.03.16 06:01:51	21.1667	53.1	47.9	48.2	54.8			0.08
06.03.16 06:02:51	21.1833	53.2	47.9	48.3	55			0.08
06.03.16 06:03:51	21.2	53.3	48	48.4	55.1			0.08
06.03.16 06:04:51	21.2167	53.4	48	48.5	55.3			0.08
06.03.16 06:05:51	21.2333	53.5	48.1	48.7	55.5			0.08
06.03.16 06:06:51	21.25	53.6	48.1	48.8	55.6			0.08
06.03.16 06:07:51	21.2667	53.7	48.2	48.9	55.7			0.08
06.03.16 06:08:51	21.2833	53.8	48.2	49	55.8			0.08
06.03.16 06:09:51	21.3	53.9	48.3	49.1	55.9			0.08
06.03.16 06:10:51	21.3167	54	48.3	49.2	56			0.08
06.03.16 06:11:51	21.3333	54.1	48.4	49.3	56.1			0.08
06.03.16 06:12:51	21.35	54.2	48.4	49.4	56.2			0.08
06.03.16 06:13:51	21.3667	54.3	48.5	49.5	56.3			0.08
06.03.16 06:14:51	21.3833	54.4	48.5	49.6	56.4			0.08
06.03.16 06:15:51	21.4	54.6	48.6	49.7	56.5			0.08
06.03.16 06:16:51	21.4167	54.7	48.7	49.8	56.6			0.08
06.03.16 06:17:51	21.4333	54.8	48.7	49.9	56.7			0.08
06.03.16 06:18:51	21.45	54.9	48.8	50	56.8			0.08
06.03.16 06:19:51	21.4667	55	48.9	50.1	56.9			0.08
06.03.16 06:20:51	21.4833	55.1	48.9	50.2	57			0.08
06.03.16 06:21:51	21.5	55.1	49	50.3	57.1			0.08
06.03.16 06:22:51	21.5167	55.2	49.1	50.4	57.3			0.08
06.03.16 06:23:51	21.5333	55.3	49.1	50.5	57.4			0.08
06.03.16 06:24:51	21.55	55.4	49.2	50.6	57.5			0.08
06.03.16 06:25:51	21.5667	55.5	49.3	50.7	57.6			0.08
06.03.16 06:26:51	21.5833	55.6	49.4	50.8	57.7			0.08
06.03.16 06:27:51	21.6	55.6	49.5	50.9	57.7			0.08
06.03.16 06:28:51	21.6167	55.7	49.5	51	57.8			0.08
06.03.16 06:29:51	21.6333	55.8	49.6	51.1	57.9			0.08
06.03.16 06:30:51	21.65	55.9	49.7	51.2	58			0.08
06.03.16 06:31:51	21.6667	56	49.8	51.3	58.1			0.08
06.03.16 06:32:51	21.6833	56	50	51.4	58.2			0.08
06.03.16 06:33:51	21.7	56.1	50.1	51.5	58.3			0.08
06.03.16 06:34:51	21.7167	56.2	50.2	51.5	58.4			0.08
06.03.16 06:35:51	21.7333	56.3	50.3	51.6	58.5			0.08
06.03.16 06:36:51	21.75	56.4	50.4	51.6	58.6			0.08
06.03.16 06:37:51	21.7667	56.5	50.5	51.7	58.6			0.08
06.03.16 06:38:51	21.7833	56.5	50.6	51.8	58.6			0.08
06.03.16 06:39:51	21.8	56.6	50.8	51.9	58.6			0.08
06.03.16 06:40:51	21.8167	56.6	50.9	52	58.7			0.08
06.03.16 06:41:51	21.8333	56.7	51	52	58.7			0.08
06.03.16 06:42:51	21.85	56.7	51.1	52.1	58.7			0.08
06.03.16 06:43:51	21.8667	56.8	51.2	52.2	58.8			0.08
06.03.16 06:44:51	21.8833	56.8	51.3	52.3	58.8			0.08
06.03.16 06:45:51	21.9	56.8	51.4	52.4	58.9			0.08
06.03.16 06:46:51	21.9167	56.9	51.4	52.4	58.9			0.08
06.03.16 06:47:51	21.9333	56.9	51.5	52.5	58.9			0.08
06.03.16 06:48:51	21.95	56.9	51.6	52.5	59			0.08
06.03.16 06:49:51	21.9667	56.9	51.7	52.5	59			0.08
06.03.16 06:50:51	21.9833	56.9	51.8	52.5	59.1			0.08
06.03.16 06:51:51	22	57	51.9	52.6	59.1			0.08
06.03.16 06:52:51	22.0167	57	52	52.6	59.1			0.08
06.03.16 06:53:51	22.0333	57	52.1	52.6	59.2			0.08
06.03.16 06:54:51	22.05	57	52.2	52.6	59.2			0.08
06.03.16 06:55:51	22.0667	57.1	52.3	52.7	59.3			0.08
06.03.16 06:56:51	22.0833	57.1	52.4	52.7	59.2			0.08
06.03.16 06:57:51	22.1	57.1	52.5	52.7	59.2			0.08
06.03.16 06:58:51	22.1167	57.1	52.6	52.7	59.2			0.08
06.03.16 06:59:51	22.1333	57.2	52.7	52.8	59.1			0.08
06.03.16 07:00:51	22.15	57.2	52.8	52.8	59.1			0.08
06.03.16 07:01:51	22.1667	57.2	52.9	52.8	59.1			0.08
06.03.16 07:02:51	22.1833	57.2	53	52.8	59			0.08
06.03.16 07:03:51	22.2	57.2	53.1	52.9	59			0.08
06.03.16 07:04:51	22.2167	57.3	53.2	52.9	59			0.08
06.03.16 07:05:51	22.2333	57.3	53.2	52.9	58.9			0.08
06.03.16 07:06:51	22.25	57.3	53.3	52.9	58.9			0.08
06.03.16 07:07:51	22.2667	57.3	53.4	53	58.9			0.08
06.03.16 07:08:51	22.2833	57.2	53.4	53	58.8			0.08
06.03.16 07:09:51	22.3	57.2	53.5	52.9	58.8			0.08
06.03.16 07:10:51	22.3167	57.2	53.6	52.9	58.8			0.08
06.03.16 07:11:51	22.3333	57.1	53.6	52.9	58.7			0.08
06.03.16 07:12:51	22.35	57.1	53.7	52.8	58.7			0.08
06.03.16 07:13:51	22.3667	57.1	53.7	52.8	58.7			0.08
06.03.16 07:14:51	22.3833	57	53.8	52.8	58.6			0.08
06.03.16 07:15:51	22.4	57	53.9	52.7	58.6			0.08
06.03.16 07:16:51	22.4167	56.9	53.9	52.7	58.6			0.08
06.03.16 07:17:51	22.4333	56.9	54	52.6	58.5			0.08
06.03.16 07:18:51	22.45	56.9	54.1	52.6	58.5			0.08
06.03.16 07:19:51	22.4667	56.8	54.2	52.6	58.4			0.08
06.03.16 07:20:51	22.4833	56.8	54.2	52.5	58.4			0.08
06.03.16 07:21:51	22.5	56.8	54.3	52.5	58.4			0.08
06.03.16 07:22:51	22.5167	56.7	54.3	52.4	58.3			0.08
06.03.16 07:23:51	22.5333	56.7	54.3	52.4	58.3			0.08
06.03.16 07:24:51	22.55	56.6	54.3	52.3	58.3			0.08
06.03.16 07:25:51	22.5667	56.6	54.3	52.3	58.2			0.08
06.03.16 07:26:51	22.5833	56.5	54.3	52.2	58.2			0.08
06.03.16 07:27:51	22.6	56.5	54.3	52.1	58.1			0.08
06.03.16 07:28:51	22.6167	56.4	54.3	52.1	58.1			0.08
06.03.16 07:29:51	22.6333	56.4	54.3	52	58			0.08
06.03.16 07:30:51	22.65	56.3	54.3	52	57.8			0.08
06.03.16 07:31:51	22.6667	56.3	54.3	51.9	57.6			0.08
06.03.16 07:32:51	22.6833	56.2	54.3	51.8	57.5			0.08
06.03.16 07:33:51	22.7	56.2	54.3	51.8	57.4			0.08
06.03.16 07:34:51	22.7167	56.1	54.3	51.7	57.3			0.08
06.03.16 07:35:51	22.7333	56.1	54.3	51.7	57.3			0.08
06.03.16 07:36:51	22.75	56	54.3	51.6	57.2			0.08
06.03.16 07:37:51	22.7667	56	54.2	51.6	57.1			0.08
06.03.16 07:38:51	22.7833	55.9	54.2	51.5	57			0.08
06.03.16 07:39:51	22.8	55.9	54.2	51.5	56.9			0.08
06.03.16 07:40:51	22.8167	55.8	54.2	51.4	56.7			0.08
06.03.16 07:41:51	22.8333	55.7	54.1	51.3	56.6			0.08
06.03.16 07:42:51	22.85	55.7	54.1	51.2	56.5			0.08
06.03.16 07:43:51	22.8667	55.6	54.1	51.1	56.3			0.08
06.03.16 07:44:51	22.8833	55.6	54.1	51	56.2			0.08
06.03.16 07:45:51	22.9	55.5	54	50.9	56.1			0.08
06.03.16 07:46:51	22.9167	55.4	54	50.8	56			0.08
06.03.16 07:47:51	22.9333	55.3	54	50.7	55.8			0.08
06.03.16 07:48:51	22.95	55.3	54	50.6	55.7			0.08
06.03.16 07:49:51	22.9667	55.2	53.9	50.5	55.6			0.08
06.03.16 07:50:51	22.9833	55.1	53.9	50.4	55.2			0.08
06.03.16 07:51:51	23	55	53.9	50.2	54.9			0.08
06.03.16 07:52:51	23.0167	54.9	53.8	50.1	54.7			0.08
06.03.16 07:53:51	23.0333	54.8	53.8	50	54.5			0.08
06.03.16 07:54:51	23.05	54.6	53.8	49.8	54.2			0.08
06.03.16 07:55:51	23.0667	54.5	53.8	49.7	54			0.08
06.03.16 07:56:51	23.0833	54.4	53.7	49.5	53.8			0.08
06.03.16 07:57:51	23.1	54.3	53.7	49.3	53.5			0.08
06.03.16 07:58:51	23.1167	54.1	53.7	49.1	53.3			0.08
06.03.16 07:59:51	23.1333	54	53.6	48.9	53			0.08
06.03.16 08:00:51	23.15	53.9	53.6	48.7	52.6			0.08
06.03.16 08:01:51	23.1667	53.8	53.5	48.5	52.3			0.08
06.03.16 08:02:51	23.1833	53.6	53.5	48.3	51.9			0.08
06.03.16 08:03:51	23.2	53.5	53.4	48	51.5			0.08
06.03.16 08:04:51	23.2167	53.3	53.3	47.7	51.1			0.08
06.03.16 08:05:51	23.2333	53.2	53.3	47.4	50.3			0.08
06.03.16 08:06:51	23.25	53	53.2	47.1	49.7			0.08
06.03.16 08:07:51	23.2667	52.9	53.2	46.9	49.2			0.08
06.03.16 08:08:51	23.2833	52.7	53.1	46.5	48.3			0.08
06.03.16 08:09:51	23.3	52.5	53	46.1	47.3			0.08
06.03.16 08:10:51	23.3167	52.2	53	45.7	46.2			0.08
06.03.16 08:11:51	23.3333	52	52.9	45.3	44.9			0.08
06.03.16 08:12:51	23.35	51.8	52.8	44.8	43			0.08
06.03.16 08:13:51	23.3667	51.6	52.7	44.3	40.5			0.08
06.03.16 08:14:51	23.3833	51.3	52.6	43.8	37			0.08
06.03.16 08:15:51	23.4	50.9	52.6	43	31.7			0.08
06.03.16 08:16:51	23.4167	50.5	52.4	42.4	27.1			0.08
06.03.16 08:17:51	23.4333	50.1	52.3	41.4	25.7			0.08
06.03.16 08:18:51	23.45	49.7	52.2	40.3	25.6			0.08
06.03.16 08:19:51	23.4667	49.4	52.1	39	25.6			0.08
06.03.16 08:20:51	23.4833	48.8	52	37.1	25.5			0.08
06.03.16 08:21:51	23.5	48.3	51.9	34.5	25.5			0.08
06.03.16 08:22:51	23.5167	47.7	51.8	30.5	25.5			0.08
06.03.16 08:23:51	23.5333	47	51.7	26	24.7			0.08
06.03.16 08:24:51	23.55	46.2	51.6	23.4	24.2			0.08
06.03.16 08:25:51	23.5667	45.2	51.5	22.8	23.5			0.08
06.03.16 08:26:51	23.5833	44.1	51.4	23.1	22.5			0.08
06.03.16 08:27:51	23.6	42.4	51.4	23.3	21.3			0.08
06.03.16 08:28:51	23.6167	40.1	51.2	23.6	19.9			0.08
06.03.16 08:29:51	23.6333	36.7	51	23.3	18.7			0.08
06.03.16 08:30:51	23.65	32.3	50.8	22.5	17.1			0.08
06.03.16 08:31:51	23.6667	28.7	50.6	21.9	14.9			0.08
06.03.16 08:32:51	23.6833	27.8	50.5	21.3	13.2			0.08
06.03.16 08:33:51	23.7	27.8	50.3	20.7	11.5			0.08
06.03.16 08:34:51	23.7167	27.8	50	19.6	10.5			0.08
06.03.16 08:35:51	23.7333	28.9	49.8	18.6	9.5			0.08
06.03.16 08:36:51	23.75	28.4	49.6	17.3	8.7			0.08
06.03.16 08:37:51	23.7667	27.7	49.3	15.6	8.1			0.08
06.03.16 08:38:51	23.7833	26.9	49	14.1	7.1			0.08
06.03.16 08:39:51	23.8	26.3	48.6	12.6	6.8			0.08
06.03.16 08:40:51	23.8167	25.5	48.3	11.3	6.4			0.08
06.03.16 08:41:51	23.8333	24.9	48	10.1	6			0.08
06.03.16 08:42:51	23.85	24	47.7	9.1	5.7			0.08
06.03.16 08:43:51	23.8667	22.5	47.4	8.6	5.4			0.08
06.03.16 08:44:51	23.8833	21	47	8	5.2			0.08
06.03.16 08:45:51	23.9	19.1	46.6	7.3	5.1			0.08
06.03.16 08:46:51	23.9167	17.5	46.1	6.8	4.9			0.08
06.03.16 08:47:51	23.9333	16.1	45.4	6.6	4.8			0.08
06.03.16 08:48:51	23.95	14.9	44.8	6.3	4.6			0.08
06.03.16 08:49:51	23.9667	13.6	44.1	6	4.3			0.08
06.03.16 08:50:51	23.9833	12.8	43	5.6	4.1			0.08
06.03.16 08:51:51	24	12.1	42	5.5	4			0.08
06.03.16 08:52:51	24.0167	11.8	40.3	5.3	3.8			0.08
06.03.16 08:53:51	24.0333	11.5	38.4	5.2	3.7			0.08
06.03.16 08:54:51	24.05	10.9	35.6	4.9	3.6			0.08
06.03.16 08:55:51	24.0667	10.3	31.4	4.6	3.5			0.08
06.03.16 08:56:51	24.0833	10	27.3	4.4	3.3			0.08
06.03.16 08:57:51	24.1	9.7	25.6	4.2	3.2			0.08
06.03.16 08:58:51	24.1167	9.5	25.2	4.1	3.1			0.08
06.03.16 08:59:51	24.1333	9.2	25.6	3.9	3			0.08
06.03.16 09:00:51	24.15	8.9	26	3.8	2.9			0.08
06.03.16 09:01:51	24.1667	8.5	25.7	3.7	2.9			0.08
06.03.16 09:02:51	24.1833	8.1	25.4	3.5	2.8			0.08
06.03.16 09:03:51	24.2	7.9	24.5	3.4	2.8			0.08
06.03.16 09:04:51	24.2167	7.7	23.9	3.3	2.7			0.08
06.03.16 09:05:51	24.2333	7.5	23.2	3.2	2.7			0.08
06.03.16 09:06:51	24.25	7.1	22.3	3.1	2.6			0.08
06.03.16 09:07:51	24.2667	6.8	21	2.9	2.6			0.08
06.03.16 09:08:51	24.2833	6.5	19.8	2.8	2.5			0.08
06.03.16 09:09:51	24.3	6.3	18.6	2.8	2.5			0.08
06.03.16 09:10:51	24.3167	6	17.1	2.8	2.4			0.08
06.03.16 09:11:51	24.3333	5.8	15.3	2.7	2.4			0.08
06.03.16 09:12:51	24.35	5.6	13.9	2.7	2.3			0.08
06.03.16 09:13:51	24.3667	5.5	13.1	2.6	2.3			0.08
06.03.16 09:14:51	24.3833	5.4	11.7	2.6	2.2			0.08
06.03.16 09:15:51	24.4	5.2	10.8	2.6	2.2			0.08
06.03.16 09:16:51	24.4167	5.1	10.1	2.5	2.2			0.08
06.03.16 09:17:51	24.4333	5	9.4	2.5	2.1			0.08
06.03.16 09:18:51	24.45	4.9	9.1	2.4	2.1			0.08
06.03.16 09:19:51	24.4667	4.7	8.8	2.4	2			0.08
06.03.16 09:20:51	24.4833	4.5	8.4	2.4	2.1			0.08
06.03.16 09:21:51	24.5	4.4	8.1	2.3	2.1			0.08
06.03.16 09:22:51	24.5167	4.2	7.8	2.3	2.1			0.08
06.03.16 09:23:51	24.5333	4.1	7.5	2.3	2.2			0.08
06.03.16 09:24:51	24.55	4	7.3	2.3	2.2			0.08
06.03.16 09:25:51	24.5667	4	7.1	2.2	2.2			0.08
06.03.16 09:26:51	24.5833	3.9	6.9	2.2	2.2			0.08
06.03.16 09:27:51	24.6	3.8	6.6	2.2	2.3			0.08
06.03.16 09:28:51	24.6167	3.7	6.4	2.1	2.3			0.08
06.03.16 09:29:51	24.6333	3.7	6.1	2.1	2.3			0.08
06.03.16 09:30:51	24.65	3.6	5.8	2.1	2.4			0.08
06.03.16 09:31:51	24.6667	3.5	5.5	2	2.4			0.08
06.03.16 09:32:51	24.6833	3.4	5.2	2	2.4			0.08
06.03.16 09:33:51	24.7	3.3	4.9	2	2.4			0.08
06.03.16 09:34:51	24.7167	3.2	4.8	1.9	2.5			0.08
06.03.16 09:35:51	24.7333	3.2	4.7	1.9	2.5			0.08
06.03.16 09:36:51	24.75	3.1	4.7	1.9	2.5			0.08
06.03.16 09:37:51	24.7667	3.2	4.4	1.9	3.1			0.08
06.03.16 09:38:51	24.7833	3.3	4.1	1.9	3.8			0.08
06.03.16 09:39:51	24.8	3.3	4	1.9	5.6			0.08
06.03.16 09:40:51	24.8167	3.4	3.8	1.9	8.8			0.08
06.03.16 09:41:51	24.8333	3.5	3.7	1.9	14.9			0.08
06.03.16 09:42:51	24.85	3.6	3.6	1.9	27.3			0.08
06.03.16 09:43:51	24.8667	3.7	3.5	1.9	33.4			0.08
06.03.16 09:44:51	24.8833	3.8	3.4	1.9	35.5			0.08
06.03.16 09:45:51	24.9	3.8	3.4	3.5	35.6			0.08
06.03.16 09:46:51	24.9167	4.1	3.3	4.9	35.8			0.08
06.03.16 09:47:51	24.9333	4.9	3.2	7.8	35.9			0.08
06.03.16 09:48:51	24.95	6.2	3.1	13.6	37.7			0.08
06.03.16 09:49:51	24.9667	7.3	3.1	25	39.7			0.08
06.03.16 09:50:51	24.9833	9.6	3	30.1	41.8			0.08
06.03.16 09:51:51	25	11.9	2.9	31.8	43.5			0.08
06.03.16 09:52:51	25.0167	15.9	2.9	32.3	45			0.08
06.03.16 09:53:51	25.0333	25.7	2.8	32.5	46.2			0.08
06.03.16 09:54:51	25.05	33.6	2.7	32.7	47.5			0.08
06.03.16 09:55:51	25.0667	36.5	2.6	34.1	48			0.08
06.03.16 09:56:51	25.0833	37.2	2.5	36	48.3			0.08
06.03.16 09:57:51	25.1	37.2	2.4	38	48.7			0.08
06.03.16 09:58:51	25.1167	37.2	2.3	39.7	49.2			0.08
06.03.16 09:59:51	25.1333	38.4	2.3	40.9	49.7			0.08
06.03.16 10:00:51	25.15	40.2	2.3	42.1	50.1			0.08
06.03.16 10:01:51	25.1667	42.3	2.3	43	50.3			0.08
06.03.16 10:02:51	25.1833	44	2.3	43.7	50.4			0.08
06.03.16 10:03:51	25.2	45.4	2.3	44.1	50.5			0.08
06.03.16 10:04:51	25.2167	46.5	2.3	44.6	50.6			0.08
06.03.16 10:05:51	25.2333	47.1	2.3	44.9	50.6			0.08
06.03.16 10:06:51	25.25	47.6	2.3	45.1	50.6			0.08
06.03.16 10:07:51	25.2667	48	2.3	45.5	50.7			0.08
06.03.16 10:08:51	25.2833	48.4	2.3	45.8	50.7			0.08
06.03.16 10:09:51	25.3	48.9	2.3	45.8	50.7			0.08
06.03.16 10:10:51	25.3167	49.2	2.3	45.8	50.8			0.08
06.03.16 10:11:51	25.3333	49.5	2.3	45.8	50.8			0.08
06.03.16 10:12:51	25.35	49.6	2.3	45.8	50.8			0.08
06.03.16 10:13:51	25.3667	49.7	2.3	45.9	50.9			0.08
06.03.16 10:14:51	25.3833	49.8	2.3	45.9	50.9			0.08
06.03.16 10:15:51	25.4	49.9	3.5	45.9	50.9			0.08
06.03.16 10:16:51	25.4167	50	4.1	45.9	50.9			0.08
06.03.16 10:17:51	25.4333	50	5.5	45.9	51			0.08
06.03.16 10:18:51	25.45	50	7.4	46	51			0.08
06.03.16 10:19:51	25.4667	50	10.2	46	51			0.08
06.03.16 10:20:51	25.4833	50	15.9	46	51.1			0.08
06.03.16 10:21:51	25.5	50	26.9	46	51.1			0.08
06.03.16 10:22:51	25.5167	50	32	46.1	51.1			0.08
06.03.16 10:23:51	25.5333	50	33.5	46.1	51.1			0.08
06.03.16 10:24:51	25.55	50	33.9	46.1	51.2			0.08
06.03.16 10:25:51	25.5667	50	34.2	46.1	51.2			0.08
06.03.16 10:26:51	25.5833	50	34.5	46.1	51.3			0.08
06.03.16 10:27:51	25.6	50	36.1	46.2	51.4			0.08
06.03.16 10:28:51	25.6167	50	37.9	46.2	51.5			0.08
06.03.16 10:29:51	25.6333	50	39.6	46.2	51.5			0.08
06.03.16 10:30:51	25.65	50	41.2	46.2	51.6			0.08
06.03.16 10:31:51	25.6667	50	42.5	46.2	51.7			0.08
06.03.16 10:32:51	25.6833	50	43.6	46.3	51.8			0.08
06.03.16 10:33:51	25.7	50	44.5	46.3	51.9			0.08
06.03.16 10:34:51	25.7167	50.1	45.1	46.3	52.1			0.08
06.03.16 10:35:51	25.7333	50.1	45.5	46.4	52.2			0.08
06.03.16 10:36:51	25.75	50.1	45.9	46.5	52.3			0.08
06.03.16 10:37:51	25.7667	50.2	46.3	46.7	52.3			0.08
06.03.16 10:38:51	25.7833	50.3	46.7	46.8	52.5			0.08
06.03.16 10:39:51	25.8	50.4	46.9	46.9	52.7			0.08
06.03.16 10:40:51	25.8167	50.5	47	47	52.9			0.08
06.03.16 10:41:51	25.8333	50.6	47.2	47.1	53			0.08
06.03.16 10:42:51	25.85	50.7	47.3	47.1	53.2			0.08
06.03.16 10:43:51	25.8667	50.8	47.3	47.2	53.3			0.08
06.03.16 10:44:51	25.8833	50.8	47.3	47.3	53.4			0.08
06.03.16 10:45:51	25.9	50.9	47.4	47.4	53.5			0.08
06.03.16 10:46:51	25.9167	50.9	47.4	47.4	53.6			0.08
06.03.16 10:47:51	25.9333	51	47.4	47.6	53.7			0.08
06.03.16 10:48:51	25.95	51.1	47.5	47.7	53.8			0.08
06.03.16 10:49:51	25.9667	51.1	47.5	47.8	53.9			0.08
06.03.16 10:50:51	25.9833	51.2	47.5	48	54			0.08
06.03.16 10:51:51	26	51.3	47.6	48	54.1			0.08
06.03.16 10:52:51	26.0167	51.4	47.6	48.1	54.3			0.08
06.03.16 10:53:51	26.0333	51.6	47.6	48.2	54.5			0.08
06.03.16 10:54:51	26.05	51.7	47.7	48.3	54.7			0.08
06.03.16 10:55:51	26.0667	51.8	47.7	48.4	54.8			0.08
06.03.16 10:56:51	26.0833	51.9	47.7	48.5	54.9			0.08
06.03.16 10:57:51	26.1	52	47.8	48.6	55			0.08
06.03.16 10:58:51	26.1167	52.1	47.8	48.7	55.1			0.08
06.03.16 10:59:51	26.1333	52.2	47.8	48.8	55.2			0.08
06.03.16 11:00:51	26.15	52.3	47.9	48.9	55.3			0.08
06.03.16 11:01:51	26.1667	52.5	47.9	49	55.5			0.08
06.03.16 11:02:51	26.1833	52.6	47.9	49.1	55.6			0.08
06.03.16 11:03:51	26.2	52.7	48	49.2	55.8			0.08
06.03.16 11:04:51	26.2167	52.8	48	49.3	55.9			0.08
06.03.16 11:05:51	26.2333	52.9	48.1	49.4	56			0.08
06.03.16 11:06:51	26.25	53	48.1	49.5	56.2			0.08
06.03.16 11:07:51	26.2667	53.1	48.2	49.6	56.3			0.08
06.03.16 11:08:51	26.2833	53.2	48.2	49.7	56.4			0.08
06.03.16 11:09:51	26.3	53.3	48.2	49.8	56.5			0.08
06.03.16 11:10:51	26.3167	53.5	48.3	49.9	56.6			0.08
06.03.16 11:11:51	26.3333	53.6	48.3	50	56.7			0.08
06.03.16 11:12:51	26.35	53.7	48.4	50.1	56.8			0.08
06.03.16 11:13:51	26.3667	53.8	48.4	50.2	56.9			0.08
06.03.16 11:14:51	26.3833	54	48.5	50.3	56.9			0.08
06.03.16 11:15:51	26.4	54.1	48.5	50.4	57			0.08
06.03.16 11:16:51	26.4167	54.2	48.6	50.5	57.1			0.08
06.03.16 11:17:51	26.4333	54.3	48.7	50.6	57.2			0.08
06.03.16 11:18:51	26.45	54.4	48.9	50.7	57.3			0.08
06.03.16 11:19:51	26.4667	54.4	49	50.8	57.4			0.08
06.03.16 11:20:51	26.4833	54.5	49.1	50.8	57.5			0.08
06.03.16 11:21:51	26.5	54.6	49.2	50.9	57.6			0.08
06.03.16 11:22:51	26.5167	54.7	49.3	51	57.7			0.08
06.03.16 11:23:51	26.5333	54.8	49.4	51.1	57.8			0.08
06.03.16 11:24:51	26.55	54.9	49.5	51.2	57.9			0.08
06.03.16 11:25:51	26.5667	54.9	49.6	51.3	57.9			0.08
06.03.16 11:26:51	26.5833	55	49.6	51.4	58			0.08
06.03.16 11:27:51	26.6	55.1	49.7	51.4	58.1			0.08
06.03.16 11:28:51	26.6167	55.2	49.8	51.5	58.2			0.08
06.03.16 11:29:51	26.6333	55.3	49.9	51.6	58.2			0.08
06.03.16 11:30:51	26.65	55.4	49.9	51.6	58.2			0.08
06.03.16 11:31:51	26.6667	55.5	50	51.6	58.2			0.08
06.03.16 11:32:51	26.6833	55.6	50.1	51.7	58.2			0.08
06.03.16 11:33:51	26.7	55.7	50.2	51.7	58.3			0.08
06.03.16 11:34:51	26.7167	55.8	50.3	51.8	58.3			0.08
06.03.16 11:35:51	26.7333	55.9	50.3	51.8	58.3			0.08
06.03.16 11:36:51	26.75	56	50.4	51.9	58.3			0.08
06.03.16 11:37:51	26.7667	56	50.6	52	58.3			0.08
06.03.16 11:38:51	26.7833	56.1	50.7	52.2	58.4			0.08
06.03.16 11:39:51	26.8	56.2	50.8	52.2	58.4			0.08
06.03.16 11:40:51	26.8167	56.2	50.9	52.2	58.4			0.08
06.03.16 11:41:51	26.8333	56.3	51	52.2	58.4			0.08
06.03.16 11:42:51	26.85	56.3	51.1	52.2	58.4			0.08
06.03.16 11:43:51	26.8667	56.4	51.2	52.1	58.5			0.08
06.03.16 11:44:51	26.8833	56.4	51.3	52.1	58.5			0.08
06.03.16 11:45:51	26.9	56.4	51.3	52.1	58.5			0.08
06.03.16 11:46:51	26.9167	56.5	51.4	52.1	58.5			0.08
06.03.16 11:47:51	26.9333	56.5	51.5	52.1	58.5			0.08
06.03.16 11:48:51	26.95	56.5	51.5	52.1	58.6			0.08
06.03.16 11:49:51	26.9667	56.5	51.6	52	58.6			0.08
06.03.16 11:50:51	26.9833	56.5	51.7	52	58.6			0.08
06.03.16 11:51:51	27	56.6	51.7	52	58.6			0.08
06.03.16 11:52:51	27.0167	56.6	51.9	52	58.7			0.08
06.03.16 11:53:51	27.0333	56.6	52	52	58.7			0.08
06.03.16 11:54:51	27.05	56.6	52.1	52	58.7			0.08
06.03.16 11:55:51	27.0667	56.6	52.3	51.9	58.7			0.08
06.03.16 11:56:51	27.0833	56.7	52.3	51.9	58.6			0.08
06.03.16 11:57:51	27.1	56.7	52.4	51.9	58.6			0.08
06.03.16 11:58:51	27.1167	56.7	52.4	51.9	58.5			0.08
06.03.16 11:59:51	27.1333	56.7	52.5	51.9	58.5			0.08
06.03.16 12:00:51	27.15	56.8	52.5	51.9	58.5			0.08
06.03.16 12:01:51	27.1667	56.8	52.6	51.8	58.4			0.08
06.03.16 12:02:51	27.1833	56.8	52.6	51.8	58.4			0.08
06.03.16 12:03:51	27.2	56.8	52.7	51.8	58.3			0.08
06.03.16 12:04:51	27.2167	56.8	52.7	51.8	58.3			0.08
06.03.16 12:05:51	27.2333	56.9	52.8	51.8	58.3			0.08
06.03.16 12:06:51	27.25	56.8	52.8	51.8	58.2			0.08
06.03.16 12:07:51	27.2667	56.8	52.8	51.7	58.2			0.08
06.03.16 12:08:51	27.2833	56.8	52.9	51.7	58.1			0.08
06.03.16 12:09:51	27.3	56.8	52.9	51.7	58.1			0.08
06.03.16 12:10:51	27.3167	56.7	53	51.7	58			0.08
06.03.16 12:11:51	27.3333	56.7	53	51.7	58			0.08
06.03.16 12:12:51	27.35	56.7	53.1	51.7	57.9			0.08
06.03.16 12:13:51	27.3667	56.6	53.1	51.6	57.9			0.08
06.03.16 12:14:51	27.3833	56.6	53.2	51.6	57.8			0.08
06.03.16 12:15:51	27.4	56.6	53.2	51.6	57.8			0.08
06.03.16 12:16:51	27.4167	56.6	53.3	51.6	57.7			0.08
06.03.16 12:17:51	27.4333	56.5	53.3	51.6	57.7			0.08
06.03.16 12:18:51	27.45	56.5	53.4	51.6	57.6			0.08
06.03.16 12:19:51	27.4667	56.5	53.4	51.5	57.5			0.08
06.03.16 12:20:51	27.4833	56.5	53.4	51.5	57.4			0.08
06.03.16 12:21:51	27.5	56.4	53.4	51.5	57.3			0.08
06.03.16 12:22:51	27.5167	56.4	53.4	51.4	57.2			0.08
06.03.16 12:23:51	27.5333	56.4	53.4	51.3	57.2			0.08
06.03.16 12:24:51	27.55	56.4	53.4	51.3	57.1			0.08
06.03.16 12:25:51	27.5667	56.3	53.4	51.2	57			0.08
06.03.16 12:26:51	27.5833	56.3	53.4	51.1	56.9			0.08
06.03.16 12:27:51	27.6	56.3	53.4	51	56.9			0.08
06.03.16 12:28:51	27.6167	56.2	53.3	50.9	56.8			0.08
06.03.16 12:29:51	27.6333	56.2	53.3	50.9	56.8			0.08
06.03.16 12:30:51	27.65	56.2	53.3	50.8	56.7			0.08
06.03.16 12:31:51	27.6667	56.2	53.3	50.7	56.6			0.08
06.03.16 12:32:51	27.6833	56.1	53.3	50.6	56.6			0.08
06.03.16 12:33:51	27.7	56.1	53.3	50.5	56.5			0.08
06.03.16 12:34:51	27.7167	56.1	53.3	50.4	56.3			0.08
06.03.16 12:35:51	27.7333	56.1	53.3	50.4	56.1			0.08
06.03.16 12:36:51	27.75	56	53.3	50.4	55.9			0.08
06.03.16 12:37:51	27.7667	56	53.2	50.2	55.8			0.08
06.03.16 12:38:51	27.7833	55.9	53.2	50.1	55.6			0.08
06.03.16 12:39:51	27.8	55.8	53.2	49.9	55.5			0.08
06.03.16 12:40:51	27.8167	55.7	53.1	49.8	55.4			0.08
06.03.16 12:41:51	27.8333	55.7	53.1	49.6	55.2			0.08
06.03.16 12:42:51	27.85	55.6	53.1	49.5	55.1			0.08
06.03.16 12:43:51	27.8667	55.5	53	49.3	54.9			0.08
06.03.16 12:44:51	27.8833	55.5	53	49.2	54.7			0.08
06.03.16 12:45:51	27.9	55.4	52.9	49	54.5			0.08
06.03.16 12:46:51	27.9167	55.3	52.9	48.8	54.3			0.08
06.03.16 12:47:51	27.9333	55.2	52.9	48.6	54.1			0.08
06.03.16 12:48:51	27.95	55.2	52.8	48.3	53.9			0.08
06.03.16 12:49:51	27.9667	55.1	52.8	48.3	53.7			0.08
06.03.16 12:50:51	27.9833	55	52.8	48.2	53.4			0.08
06.03.16 12:51:51	28	54.9	52.7	48.1	53			0.08
06.03.16 12:52:51	28.0167	54.8	52.7	48	52.7			0.08
06.03.16 12:53:51	28.0333	54.7	52.6	47.6	52.4			0.08
06.03.16 12:54:51	28.05	54.6	52.6	47.1	52.1			0.08
06.03.16 12:55:51	28.0667	54.5	52.5	46.7	51.7			0.08
06.03.16 12:56:51	28.0833	54.4	52.5	46.4	51.3			0.08
06.03.16 12:57:51	28.1	54.3	52.4	46.1	50.8			0.08
06.03.16 12:58:51	28.1167	54.2	52.4	45.7	50.3			0.08
06.03.16 12:59:51	28.1333	54	52.3	45.3	49.5			0.08
06.03.16 13:00:51	28.15	53.9	52.3	44.9	48.6			0.08
06.03.16 13:01:51	28.1667	53.8	52.2	44.3	48.3			0.08
06.03.16 13:02:51	28.1833	53.6	52.1	43.8	47			0.08
06.03.16 13:03:51	28.2	53.5	52	43.3	46.1			0.08
06.03.16 13:04:51	28.2167	53.3	51.9	42.5	44.8			0.08
06.03.16 13:05:51	28.2333	53.2	51.9	41.6	42.8			0.08
06.03.16 13:06:51	28.25	53	51.8	40.8	40.2			0.08
06.03.16 13:07:51	28.2667	52.8	51.7	39.6	36.8			0.08
06.03.16 13:08:51	28.2833	52.7	51.6	37.9	32			0.08
06.03.16 13:09:51	28.3	52.5	51.5	35.7	27.1			0.08
06.03.16 13:10:51	28.3167	52.3	51.4	32.2	25.4			0.08
06.03.16 13:11:51	28.3333	52.1	51.3	27.8	25.4			0.08
06.03.16 13:12:51	28.35	51.9	51.2	23.8	25.4			0.08
06.03.16 13:13:51	28.3667	51.7	51.1	22.3	25.4			0.08
06.03.16 13:14:51	28.3833	51.5	51	22	25.3			0.08
06.03.16 13:15:51	28.4	50.7	50.9	22	25.3			0.08
06.03.16 13:16:51	28.4167	50.5	50.8	23.2	24.3			0.08
06.03.16 13:17:51	28.4333	50.3	50.6	22.9	23.8			0.08
06.03.16 13:18:51	28.45	49.9	50.5	22.2	23.3			0.08
06.03.16 13:19:51	28.4667	49.5	50.3	21.7	22.6			0.08
06.03.16 13:20:51	28.4833	49	50.1	21.3	21.8			0.08
06.03.16 13:21:51	28.5	48.5	50	20.6	19.5			0.08
06.03.16 13:22:51	28.5167	48	49.8	19.8	18.3			0.08
06.03.16 13:23:51	28.5333	47.3	49.6	18.6	16.5			0.08
06.03.16 13:24:51	28.55	46.3	49.5	17.2	14.6			0.08
06.03.16 13:25:51	28.5667	45.5	49.3	15.4	12.7			0.08
06.03.16 13:26:51	28.5833	44.2	49.2	14	11.4			0.08
06.03.16 13:27:51	28.6	42.7	49	12.4	10.1			0.08
06.03.16 13:28:51	28.6167	40.3	48.8	10.9	9			0.08
06.03.16 13:29:51	28.6333	37.1	48.6	9.8	8.2			0.08
06.03.16 13:30:51	28.65	32.6	48.3	9.1	7.7			0.08
06.03.16 13:31:51	28.6667	28.7	48.1	8.1	7			0.08
06.03.16 13:32:51	28.6833	27.5	47.8	7.5	6.7			0.08
06.03.16 13:33:51	28.7	27.8	47.6	7.1	6.4			0.08
06.03.16 13:34:51	28.7167	28.1	47.3	6.6	6			0.08
06.03.16 13:35:51	28.7333	28.4	47	6.2	5.7			0.08
06.03.16 13:36:51	28.75	28	46.5	5.8	5.4			0.08
06.03.16 13:37:51	28.7667	27.4	46.2	5.5	5.2			0.08
06.03.16 13:38:51	28.7833	27	46.2	5.3	5			0.08
06.03.16 13:39:51	28.8	26.1	45.1	5.1	4.8			0.08
06.03.16 13:40:51	28.8167	25.5	44.6	4.9	4.6			0.08
06.03.16 13:41:51	28.8333	24.7	43.8	4.8	4.6			0.08
06.03.16 13:42:51	28.85	23.6	43.1	4.6	4.6			0.08
06.03.16 13:43:51	28.8667	22	42	4.4	4.6			0.08
06.03.16 13:44:51	28.8833	20.4	40.6	4.3	4			0.08
06.03.16 13:45:51	28.9	18.8	39	4.2	3.8			0.08
06.03.16 13:46:51	28.9167	16.9	36.6	4	3.7			0.08
06.03.16 13:47:51	28.9333	15.7	33.2	3.9	3.6			0.08
06.03.16 13:48:51	28.95	14.4	28.4	3.8	3.5			0.08
06.03.16 13:49:51	28.9667	13.3	25.3	3.7	3.3			0.08
06.03.16 13:50:51	28.9833	12.7	24.6	3.5	3.3			0.08
06.03.16 13:51:51	29	11.9	24.5	3.4	3.2			0.08
06.03.16 13:52:51	29.0167	11.5	24.4	3.3	3.1			0.08
06.03.16 13:53:51	29.0333	11	24.4	3.2	3			0.08
06.03.16 13:54:51	29.05	10.6	24.3	3.1	3			0.08
06.03.16 13:55:51	29.0667	10.3	23.6	3	2.9			0.08
06.03.16 13:56:51	29.0833	10	23.4	2.9	2.8			0.08
06.03.16 13:57:51	29.1	9.8	22.6	2.8	2.7			0.08
06.03.16 13:58:51	29.1167	9.3	21.6	2.8	2.7			0.08
06.03.16 13:59:51	29.1333	9.1	20.6	2.7	2.6			0.08
06.03.16 14:00:51	29.15	8.9	19.2	2.7	2.6			0.08
06.03.16 14:01:51	29.1667	8.7	17.8	2.6	2.5			0.08
06.03.16 14:02:51	29.1833	8.3	16.8	2.6	2.5			0.08
06.03.16 14:03:51	29.2	7.9	15.1	2.5	2.4			0.08
06.03.16 14:04:51	29.2167	7.7	13.4	2.5	2.4			0.08
06.03.16 14:05:51	29.2333	7.5	12	2.4	2.4			0.08
06.03.16 14:06:51	29.25	7.3	10.9	2.4	2.3			0.08
06.03.16 14:07:51	29.2667	7	10.2	2.3	2.3			0.08
06.03.16 14:08:51	29.2833	6.6	9.4	2.3	2.2			0.08
06.03.16 14:09:51	29.3	6.4	9	2.3	2.2			0.08
06.03.16 14:10:51	29.3167	6.2	8.7	2.3	2.1			0.08
06.03.16 14:11:51	29.3333	6	8.3	2.4	2.1			0.08
06.03.16 14:12:51	29.35	5.7	7.8	2.4	2.1			0.08
06.03.16 14:13:51	29.3667	5.5	7.6	2.4	2.1			0.08
06.03.16 14:14:51	29.3833	5.4	7.3	2.4	2.1			0.08
06.03.16 14:15:51	29.4	5.2	7.1	2.4	2.1	1	10	0.08	6775
06.03.16 14:16:51	29.4167	5.1	6.8	2.5	2.1			0.08
06.03.16 14:17:51	29.4333	5	6.6	2.5	2.1			0.08
06.03.16 14:18:51	29.45	4.9	6.4	2.5	2.1			0.08
06.03.16 14:19:51	29.4667	4.9	6.2	2.5	2.1			0.08
06.03.16 14:20:51	29.4833	4.8	5.9	2.6	2.1			0.08
06.03.16 14:21:51	29.5	4.7	5.7	2.6	2.1			0.08
06.03.16 14:22:51	29.5167	4.6	5.4	2.6	2.1			0.08
06.03.16 14:23:51	29.5333	4.5	5.2	2.6	2.1			0.08
06.03.16 14:24:51	29.55	4.3	5	2.6	2.1			0.08
06.03.16 14:25:51	29.5667	4.2	4.8	2.7	2.1			0.08
06.03.16 14:26:51	29.5833	4.1	4.6	2.7	2.1			0.08
06.03.16 14:27:51	29.6	4	4.4	2.7	2.1			0.08
06.03.16 14:28:51	29.6167	3.9	4.3	2.7	2.1			0.08
06.03.16 14:29:51	29.6333	3.8	4.1	2.8	2.1			0.08
06.03.16 14:30:51	29.65	3.8	3.9	2.8	3.1			0.08
06.03.16 14:31:51	29.6667	3.7	3.8	2.8	4.3			0.08
06.03.16 14:32:51	29.6833	3.6	3.7	2.8	6.7			0.08
06.03.16 14:33:51	29.7	3.6	3.6	3.7	10.4			0.08
06.03.16 14:34:51	29.7167	3.5	3.5	5.6	22.3			0.08
06.03.16 14:35:51	29.7333	3.5	3.5	9.1	30.6			0.08
06.03.16 14:36:51	29.75	3.4	3.4	18.6	34.2			0.08
06.03.16 14:37:51	29.7667	3.5	3.3	26.7	35			0.08
06.03.16 14:38:51	29.7833	3.6	3.2	30.6	35			0.08
06.03.16 14:39:51	29.8	3.6	3.1	31.6	35			0.08
06.03.16 14:40:51	29.8167	3.7	3	31.7	36			0.08
06.03.16 14:41:51	29.8333	3.8	3	31.9	38.1			0.08
06.03.16 14:42:51	29.85	3.9	2.9	32.7	40.4			0.08
06.03.16 14:43:51	29.8667	4	2.8	34.2	42			0.08
06.03.16 14:44:51	29.8833	4.1	2.8	36.2	43.6			0.08
06.03.16 14:45:51	29.9	4.2	2.7	38.2	45.2			0.08
06.03.16 14:46:51	29.9167	4.9	2.7	39.8	46.1			0.08
06.03.16 14:47:51	29.9333	6	2.6	41	46.8			0.08
06.03.16 14:48:51	29.95	7.4	2.5	42.3	47.4			0.08
06.03.16 14:49:51	29.9667	9.5	2.5	42.9	47.9			0.08
06.03.16 14:50:51	29.9833	12.1	2.4	43.5	48.3			0.08
06.03.16 14:51:51	30	15.9	2.4	43.9	49			0.08
06.03.16 14:52:51	30.0167	25.9	2.3	44.3	49.5			0.08
06.03.16 14:53:51	30.0333	33.4	2.3	44.6	49.6			0.08
06.03.16 14:54:51	30.05	36	2.3	44.9	49.7			0.08
06.03.16 14:55:51	30.0667	36.7	2.3	45.2	49.8			0.08
06.03.16 14:56:51	30.0833	36.8	2.3	45.5	49.8			0.08
06.03.16 14:57:51	30.1	36.9	2.3	45.5	49.9			0.08
06.03.16 14:58:51	30.1167	38.2	2.3	45.5	50	1	11	0.08	6776
06.03.16 14:59:51	30.1333	40.3	2.3	45.6	50			0.08
06.03.16 15:00:51	30.15	41.9	2.3	45.6	50			0.08
06.03.16 15:01:51	30.1667	43.6	2.3	45.6	50			0.08
06.03.16 15:02:51	30.1833	44.9	2.3	45.6	50.1			0.08
06.03.16 15:03:51	30.2	46.1	2.3	45.7	50.1			0.08
06.03.16 15:04:51	30.2167	46.8	2.3	45.7	50.1			0.08
06.03.16 15:05:51	30.2333	47.5	2.3	45.7	50.2			0.08
06.03.16 15:06:51	30.25	47.8	3.4	45.7	50.2			0.08
06.03.16 15:07:51	30.2667	48.1	4.5	45.8	50.2			0.08
06.03.16 15:08:51	30.2833	48.4	5.7	45.8	50.2			0.08
06.03.16 15:09:51	30.3	48.7	7.7	45.8	50.3			0.08
06.03.16 15:10:51	30.3167	49.1	10.8	45.8	50.3			0.08
06.03.16 15:11:51	30.3333	49.5	19.7	45.8	50.3			0.08
06.03.16 15:12:51	30.35	49.5	28.6	45.9	50.3			0.08
06.03.16 15:13:51	30.3667	49.5	32.3	45.9	50.4			0.08
06.03.16 15:14:51	30.3833	49.5	33.2	45.9	50.4			0.08
06.03.16 15:15:51	30.4	49.5	33.3	45.9	50.4			0.08
06.03.16 15:16:51	30.4167	49.5	33.5	46	50.5			0.08
06.03.16 15:17:51	30.4333	49.5	34.3	46	50.5			0.08
06.03.16 15:18:51	30.45	49.5	36.2	46	50.5			0.08
06.03.16 15:19:51	30.4667	49.6	38.2	46	50.6			0.08
06.03.16 15:20:51	30.4833	49.6	40	46.1	50.7			0.08
06.03.16 15:21:51	30.5	49.6	41.4	46.1	50.8			0.08
06.03.16 15:22:51	30.5167	49.6	42.3	46.1	50.9			0.08
06.03.16 15:23:51	30.5333	49.6	43.3	46.1	51			0.08
06.03.16 15:24:51	30.55	49.6	44.2	46.2	51			0.08
06.03.16 15:25:51	30.5667	49.6	44.6	46.3	51.1			0.08
06.03.16 15:26:51	30.5833	49.6	45	46.4	51.3			0.08
06.03.16 15:27:51	30.6	49.6	45.4	46.5	51.4			0.08
06.03.16 15:28:51	30.6167	49.6	45.6	46.6	51.5			0.08
06.03.16 15:29:51	30.6333	49.6	45.9	46.7	51.6			0.08
06.03.16 15:30:51	30.65	49.6	46.3	46.8	51.8			0.08
06.03.16 15:31:51	30.6667	49.7	46.6	46.9	51.9			0.08
06.03.16 15:32:51	30.6833	49.7	46.7	47	52.1			0.08
06.03.16 15:33:51	30.7	49.7	46.7	47.1	52.2			0.08
06.03.16 15:34:51	30.7167	49.7	46.8	47.2	52.4			0.08
06.03.16 15:35:51	30.7333	49.7	46.8	47.3	52.5			0.08
06.03.16 15:36:51	30.75	49.7	46.9	47.3	52.7			0.08
06.03.16 15:37:51	30.7667	49.8	47	47.5	52.9			0.08
06.03.16 15:38:51	30.7833	49.8	47.1	47.6	53			0.08
06.03.16 15:39:51	30.8	49.9	47.1	47.7	53			0.08
06.03.16 15:40:51	30.8167	50	47.1	47.9	53.1			0.08
06.03.16 15:41:51	30.8333	50.1	47.1	48	53.2	1	12	0.08	6777
06.03.16 15:42:51	30.85	50.2	47.2	48.1	53.2			0.08
06.03.16 15:43:51	30.8667	50.3	47.2	48.2	53.3			0.08
06.03.16 15:44:51	30.8833	50.4	47.2	48.3	53.4			0.08
06.03.16 15:45:51	30.9	50.5	47.2	48.4	53.4			0.08
06.03.16 15:46:51	30.9167	50.5	47.2	48.5	53.6			0.08
06.03.16 15:47:51	30.9333	50.6	47.3	48.6	53.8			0.08
06.03.16 15:48:51	30.95	50.7	47.3	48.7	54			0.08
06.03.16 15:49:51	30.9667	50.8	47.3	48.8	54.1			0.08
06.03.16 15:50:51	30.9833	50.9	47.3	48.9	54.3			0.08
06.03.16 15:51:51	31	51	47.4	49	54.4			0.08
06.03.16 15:52:51	31.0167	51.2	47.4	49.1	54.5			0.08
06.03.16 15:53:51	31.0333	51.3	47.4	49.2	54.7			0.08
06.03.16 15:54:51	31.05	51.4	47.4	49.3	54.9			0.08
06.03.16 15:55:51	31.0667	51.5	47.4	49.4	55.1			0.08
06.03.16 15:56:51	31.0833	51.6	47.5	49.5	55.2			0.08
06.03.16 15:57:51	31.1	51.8	47.5	49.7	55.3			0.08
06.03.16 15:58:51	31.1167	51.9	47.5	49.8	55.4			0.08
06.03.16 15:59:51	31.1333	52	47.5	49.9	55.5			0.08
06.03.16 16:00:51	31.15	52.1	47.5	50	55.6			0.08
06.03.16 16:01:51	31.1667	52.2	47.6	50.2	55.8			0.08
06.03.16 16:02:51	31.1833	52.3	47.6	50.3	55.9			0.08
06.03.16 16:03:51	31.2	52.4	47.7	50.4	56			0.08
06.03.16 16:04:51	31.2167	52.5	47.8	50.5	56.1			0.08
06.03.16 16:05:51	31.2333	52.6	47.8	50.6	56.2			0.08
06.03.16 16:06:51	31.25	52.7	47.9	50.7	56.3			0.08
06.03.16 16:07:51	31.2667	52.8	48	50.8	56.4			0.08
06.03.16 16:08:51	31.2833	52.9	48.1	50.9	56.5			0.08
06.03.16 16:09:51	31.3	53	48.2	51	56.6			0.08
06.03.16 16:10:51	31.3167	53.1	48.3	51	56.7			0.08
06.03.16 16:11:51	31.3333	53.3	48.4	51.1	56.8			0.08
06.03.16 16:12:51	31.35	53.4	48.5	51.2	56.9			0.08
06.03.16 16:13:51	31.3667	53.5	48.6	51.3	57			0.08
06.03.16 16:14:51	31.3833	53.6	48.7	51.3	57.1			0.08
06.03.16 16:15:51	31.4	53.8	48.8	51.4	57.1			0.08
06.03.16 16:16:51	31.4167	53.9	49	51.5	57.2			0.08
06.03.16 16:17:51	31.4333	54.1	49.1	51.6	57.3			0.08
06.03.16 16:18:51	31.45	54.1	49.2	51.6	57.4			0.08
06.03.16 16:19:51	31.4667	54.2	49.3	51.7	57.5			0.08
06.03.16 16:20:51	31.4833	54.3	49.4	51.8	57.6			0.08
06.03.16 16:21:51	31.5	54.4	49.5	51.9	57.7			0.08
06.03.16 16:22:51	31.5167	54.5	49.7	51.9	57.7			0.08
06.03.16 16:23:51	31.5333	54.5	49.8	52	57.8			0.08
06.03.16 16:24:51	31.55	54.6	49.9	52.1	57.9	1	13	0.08	6778
06.03.16 16:25:51	31.5667	54.7	50	52.1	58			0.08
06.03.16 16:26:51	31.5833	54.9	50	52.2	58.1			0.08
06.03.16 16:27:51	31.6	55	50.1	52.3	58.1			0.08
06.03.16 16:28:51	31.6167	55.1	50.2	52.3	58.1			0.08
06.03.16 16:29:51	31.6333	55.2	50.3	52.4	58.1			0.08
06.03.16 16:30:51	31.65	55.2	50.4	52.5	58.2			0.08
06.03.16 16:31:51	31.6667	55.3	50.4	52.6	58.2			0.08
06.03.16 16:32:51	31.6833	55.4	50.5	52.6	58.2			0.08
06.03.16 16:33:51	31.7	55.5	50.6	52.7	58.3			0.08
06.03.16 16:34:51	31.7167	55.6	50.7	52.7	58.3			0.08
06.03.16 16:35:51	31.7333	55.7	50.8	52.8	58.3			0.08
06.03.16 16:36:51	31.75	55.8	50.9	52.8	58.3			0.08
06.03.16 16:37:51	31.7667	55.9	51	52.8	58.3			0.08
06.03.16 16:38:51	31.7833	55.9	51.1	52.8	58.3			0.08
06.03.16 16:39:51	31.8	56	51.2	52.7	58.3			0.08
06.03.16 16:40:51	31.8167	56	51.3	52.7	58.3			0.08
06.03.16 16:41:51	31.8333	56.1	51.4	52.7	58.2			0.08
06.03.16 16:42:51	31.85	56.1	51.5	52.7	58.2			0.08
06.03.16 16:43:51	31.8667	56.2	51.6	52.7	58.2			0.08
06.03.16 16:44:51	31.8833	56.3	51.7	52.6	58.2			0.08
06.03.16 16:45:51	31.9	56.3	51.8	52.6	58.1			0.08
06.03.16 16:46:51	31.9167	56.4	51.8	52.6	58.1			0.08
06.03.16 16:47:51	31.9333	56.5	51.9	52.6	58.1			0.08
06.03.16 16:48:51	31.95	56.6	52	52.5	58.1			0.08
06.03.16 16:49:51	31.9667	56.7	52.1	52.5	58			0.08
06.03.16 16:50:51	31.9833	56.7	52.2	52.5	58			0.08
06.03.16 16:51:51	32	56.8	52.3	52.5	58			0.08
06.03.16 16:52:51	32.0167	56.9	52.3	52.5	58			0.08
06.03.16 16:53:51	32.0333	56.9	52.4	52.4	57.9			0.08
06.03.16 16:54:51	32.05	57	52.5	52.4	57.9			0.08
06.03.16 16:55:51	32.0667	57	52.6	52.4	57.9			0.08
06.03.16 16:56:51	32.0833	57.1	52.7	52.4	57.9			0.08
06.03.16 16:57:51	32.1	57.1	52.8	52.3	57.8			0.08
06.03.16 16:58:51	32.1167	57.2	52.8	52.3	57.8			0.08
06.03.16 16:59:51	32.1333	57.3	52.9	52.3	57.8			0.08
06.03.16 17:00:51	32.15	57.3	52.9	52.3	57.8			0.08
06.03.16 17:01:51	32.1667	57.4	53	52.3	57.8			0.08
06.03.16 17:02:51	32.1833	57.4	53	52.2	57.7			0.08
06.03.16 17:03:51	32.2	58.2	53.1	52.2	57.7			0.08
06.03.16 17:04:51	32.2167	58.2	53.1	52.2	57.7			0.08
06.03.16 17:05:51	32.2333	58.2	53.2	52.2	57.7			0.08
06.03.16 17:06:51	32.25	58.1	53.2	52.1	57.6			0.08
06.03.16 17:07:51	32.2667	58.1	53.3	52.1	57.6			0.08
06.03.16 17:08:51	32.2833	58.1	53.3	52.1	57.6	1	14	0.08	6779
06.03.16 17:09:51	32.3	58.1	53.3	52.1	57.6			0.08
06.03.16 17:10:51	32.3167	58.1	53.4	52.1	57.5			0.08
06.03.16 17:11:51	32.3333	58	53.4	52	57.5			0.08
06.03.16 17:12:51	32.35	58	53.4	52	57.4			0.08
06.03.16 17:13:51	32.3667	58	53.5	51.9	57.3			0.08
06.03.16 17:14:51	32.3833	58	53.5	51.9	57.3			0.08
06.03.16 17:15:51	32.4	58	53.5	51.8	57.2			0.08
06.03.16 17:16:51	32.4167	57.9	53.6	51.8	57.1			0.08
06.03.16 17:17:51	32.4333	57.9	53.6	51.7	57			0.08
06.03.16 17:18:51	32.45	57.9	53.6	51.6	56.9			0.08
06.03.16 17:19:51	32.4667	57.9	53.6	51.6	56.9			0.08
06.03.16 17:20:51	32.4833	57.9	53.7	51.5	56.8			0.08
06.03.16 17:21:51	32.5	57.8	53.7	51.4	56.7			0.08
06.03.16 17:22:51	32.5167	57.8	53.7	51.3	56.6			0.08
06.03.16 17:23:51	32.5333	57.8	53.8	51.3	56.5			0.08
06.03.16 17:24:51	32.55	57.8	53.8	51.2	56.4			0.08
06.03.16 17:25:51	32.5667	57.8	53.8	51.1	56.3			0.08
06.03.16 17:26:51	32.5833	57.7	53.8	51	56.2			0.08
06.03.16 17:27:51	32.6	57.7	53.8	50.9	56.2			0.08
06.03.16 17:28:51	32.6167	57.7	53.7	50.8	56.1			0.08
06.03.16 17:29:51	32.6333	57.7	53.7	50.7	56			0.08
06.03.16 17:30:51	32.65	57.7	53.7	50.6	55.9			0.08
06.03.16 17:31:51	32.6667	57.6	53.7	50.5	55.8			0.08
06.03.16 17:32:51	32.6833	57.6	53.7	50.4	55.8			0.08
06.03.16 17:33:51	32.7	57.6	53.6	50.2	55.6			0.08
06.03.16 17:34:51	32.7167	57.6	53.6	50.1	55.4			0.08
06.03.16 17:35:51	32.7333	57.6	53.6	50	55.2			0.08
06.03.16 17:36:51	32.75	57.6	53.6	49.8	55.1			0.08
06.03.16 17:37:51	32.7667	57.4	53.5	49.7	54.9			0.08
06.03.16 17:38:51	32.7833	57.2	53.5	49.6	54.8			0.08
06.03.16 17:39:51	32.8	57	53.5	49.6	54.7			0.08
06.03.16 17:40:51	32.8167	56.9	53.5	49.4	54.5			0.08
06.03.16 17:41:51	32.8333	56.8	53.4	49.2	54.2			0.08
06.03.16 17:42:51	32.85	56.8	53.4	48.9	53.9			0.08
06.03.16 17:43:51	32.8667	56.8	53.4	48.6	53.6			0.08
06.03.16 17:44:51	32.8833	56.7	53.4	48.3	53.4			0.08
06.03.16 17:45:51	32.9	56.7	53.3	48.1	53.1			0.08
06.03.16 17:46:51	32.9167	56.7	53.3	47.8	52.9			0.08
06.03.16 17:47:51	32.9333	56.6	53.3	47.6	52.6			0.08
06.03.16 17:48:51	32.95	56.6	53.2	47.4	52.4			0.08
06.03.16 17:49:51	32.9667	56.6	53.2	47.1	52.1			0.08
06.03.16 17:50:51	32.9833	56.5	53.1	46.8	51.8	1	15	0.08	6780
06.03.16 17:51:51	33	56.5	53	46.4	51.3			0.08
06.03.16 17:52:51	33.0167	56.5	53	45.9	50.9			0.08
06.03.16 17:53:51	33.0333	56.4	52.9	45.5	50.4			0.08
06.03.16 17:54:51	33.05	56.4	52.9	45.1	50			0.08
06.03.16 17:55:51	33.0667	56.4	52.8	44.6	49.1			0.08
06.03.16 17:56:51	33.0833	56.3	52.7	44.1	48.3			0.08
06.03.16 17:57:51	33.1	56.2	52.7	43.3	47.4			0.08
06.03.16 17:58:51	33.1167	56	52.6	42.5	46.4			0.08
06.03.16 17:59:51	33.1333	55.9	52.5	41.7	45.2			0.08
06.03.16 18:00:51	33.15	55.7	52.4	40.4	43.4			0.08
06.03.16 18:01:51	33.1667	55.6	52.3	39.1	41.4			0.08
06.03.16 18:02:51	33.1833	55.4	52.2	37.4	38.4			0.08
06.03.16 18:03:51	33.2	55.3	52.1	34.6	33.9			0.08
06.03.16 18:04:51	33.2167	55.1	52	30.3	28.4			0.08
06.03.16 18:05:51	33.2333	55	52	25.7	25.8			0.08
06.03.16 18:06:51	33.25	54.8	51.9	23.7	25.3			0.08
06.03.16 18:07:51	33.2667	54.7	51.8	23.1	25.7			0.08
06.03.16 18:08:51	33.2833	54	51.8	23.4	26.1			0.08
06.03.16 18:09:51	33.3	53.9	51.7	23.7	25.8			0.08
[truncated: 6,848 more rows]

## Sheet: Supp. Fig.1b
Time (mins)	DO(%)				DO (μM)
0.25
0.5
0.75	25.4	19.3	18.6	25.6	61.068	46.272	44.6976	61.344
1	36.5	32.2	29	38.9	87.6024	77.3112	69.636	93.3408
1.25	49.9	46.9	44.2	53.2	119.652	112.67	106.061	127.57
1.5	61.7	60.1	57	64.3	148.195	144.233	136.714	154.394
1.75	71.8	70.7	67.9	73.6	172.21	169.747	162.998	176.575
2	79.6	78.4	76.8	80.6	190.925	188.268	184.248	193.493
2.25	85.1	84.3	83	85.6	204.206	202.26	199.234	205.531
2.5	89.2	88.8	87.6	89.4	214.018	213.043	210.242	214.668
2.75	91.9	91.9	91	92.2	220.646	220.517	218.285	221.359
3	94.2	94.2	93.4	94.3	226.13	226.135	224.1	226.306
3.25	95.7	95.8	95	95.7	229.766	229.93	228.053	229.694
3.5	96.8	96.9	96.3	96.7	232.411	232.572	231.163	232.092
3.75	97.6	97.7	97.1	97.4	234.156	234.449	233.074	233.813
4	98.1	98.1	97.7	97.9	235.524	235.538	234.576	235.025
4.25	98.5	98.6	98.1	98.3	236.455	236.597	235.399	235.824
4.5		98.3	98.4	98.5		235.908	236.046	236.376
4.75		98	98.6	98.7		235.219	236.693	236.928

## Sheet: Supp. Fig.1c
Time (mins)	DO/dt (μM/min)
0.002002	242.311
0.00600601	241.842
0.01001	241.374
0.014014	240.906
0.018018	240.439
0.022022	239.972
0.026026	239.506
0.03003	239.04
0.034034	238.574
0.038038	238.109
0.042042	237.645
0.046046	237.181
0.0500501	236.717
0.0540541	236.254
0.0580581	235.791
0.0620621	235.329
0.0660661	234.867
0.0700701	234.405
0.0740741	233.944
0.0780781	233.484
0.0820821	233.024
0.0860861	232.564
0.0900901	232.105
0.0940941	231.647
0.0980981	231.189
0.102102	230.731
0.106106	230.274
0.11011	229.817
0.114114	229.36
0.118118	228.904
0.122122	228.449
0.126126	227.994
0.13013	227.539
0.134134	227.085
0.138138	226.632
0.142142	226.179
0.146146	225.726
0.15015	225.274
0.154154	224.822
0.158158	224.371
0.162162	223.92
0.166166	223.469
0.17017	223.019
0.174174	222.57
0.178178	222.121
0.182182	221.672
0.186186	221.224
0.19019	220.776
0.194194	220.329
0.198198	219.882
0.202202	219.436
0.206206	218.99
0.21021	218.545
0.214214	218.1
0.218218	217.655
0.222222	217.211
0.226226	216.768
0.23023	216.324
0.234234	215.882
0.238238	215.44
0.242242	214.998
0.246246	214.557
0.25025	214.116
0.254254	213.675
0.258258	213.235
0.262262	212.796
0.266266	212.357
0.27027	211.918
0.274274	211.48
0.278278	211.043
0.282282	210.605
0.286286	210.169
0.29029	209.732
0.294294	209.297
0.298298	208.861
0.302302	208.426
0.306306	207.992
0.31031	207.558
0.314314	207.124
0.318318	206.691
0.322322	206.259
0.326326	205.826
0.33033	205.395
0.334334	204.963
0.338338	204.533
0.342342	204.102
0.346346	203.672
0.35035	203.243
0.354354	202.814
0.358358	202.385
0.362362	201.957
0.366366	201.53
0.37037	201.103
0.374374	200.676
0.378378	200.25
0.382382	199.824
0.386386	199.399
0.39039	198.974
0.394394	198.549
0.398398	198.125
0.402402	197.702
0.406406	197.279
0.41041	196.856
0.414414	196.434
0.418418	196.012
0.422422	195.591
0.426426	195.171
0.43043	194.75
0.434434	194.33
0.438438	193.911
0.442442	193.492
0.446446	193.074
0.45045	192.656
0.454454	192.238
0.458458	191.821
0.462462	191.404
0.466466	190.988
0.47047	190.572
0.474474	190.157
0.478478	189.742
0.482482	189.328
0.486486	188.914
0.49049	188.5
0.494494	188.087
0.498498	187.675
0.502503	187.263
0.506507	186.851
0.510511	186.44
0.514515	186.029
0.518519	185.619
0.522523	185.209
0.526527	184.8
0.530531	184.391
0.534535	183.983
0.538539	183.575
0.542543	183.167
0.546547	182.76
0.550551	182.353
0.554555	181.947
0.558559	181.542
0.562563	181.136
0.566567	180.732
0.570571	180.327
0.574575	179.923
0.578579	179.52
0.582583	179.117
0.586587	178.714
0.590591	178.312
0.594595	177.911
0.598599	177.51
0.602603	177.109
0.606607	176.709
0.610611	176.309
0.614615	175.91
0.618619	175.511
0.622623	175.112
0.626627	174.715
0.630631	174.317
0.634635	173.92
0.638639	173.523
0.642643	173.127
0.646647	172.732
0.650651	172.336
0.654655	171.942
0.658659	171.547
0.662663	171.154
0.666667	170.76
0.670671	170.367
0.674675	169.975
0.678679	169.583
0.682683	169.191
0.686687	168.8
0.690691	168.41
0.694695	168.019
0.698699	167.63
0.702703	167.24
0.706707	166.852
0.710711	166.463
0.714715	166.075
0.718719	165.688
0.722723	165.301
0.726727	164.914
0.730731	164.528
0.734735	164.143
0.738739	163.758
0.742743	163.373
0.746747	162.989
0.750751	162.605
0.754755	162.222
0.758759	161.839
0.762763	161.456
0.766767	161.074
0.770771	160.693
0.774775	160.312
0.778779	159.931
0.782783	159.551
0.786787	159.171
0.790791	158.792
0.794795	158.413
0.798799	158.035
0.802803	157.657
0.806807	157.28
0.810811	156.903
0.814815	156.526
0.818819	156.15
0.822823	155.775
0.826827	155.4
0.830831	155.025
0.834835	154.651
0.838839	154.277
0.842843	153.904
0.846847	153.531
0.850851	153.158
0.854855	152.787
0.858859	152.415
0.862863	152.044
0.866867	151.674
0.870871	151.303
0.874875	150.934
0.878879	150.565
0.882883	150.196
0.886887	149.828
0.890891	149.46
0.894895	149.092
0.898899	148.726
0.902903	148.359
0.906907	147.993
0.910911	147.628
0.914915	147.263
0.918919	146.898
0.922923	146.534
0.926927	146.17
0.930931	145.807
0.934935	145.444
0.938939	145.082
0.942943	144.72
0.946947	144.358
0.950951	143.997
0.954955	143.637
0.958959	143.277
0.962963	142.917
0.966967	142.558
0.970971	142.199
0.974975	141.841
0.978979	141.483
0.982983	141.126
0.986987	140.769
0.990991	140.413
0.994995	140.057
0.998999	139.701
1.003	139.346
1.00701	138.992
1.01101	138.638
1.01502	138.284
1.01902	137.931
1.02302	137.578
1.02703	137.226
1.03103	136.874
1.03504	136.523
1.03904	136.172
1.04304	135.821
1.04705	135.471
1.05105	135.122
1.05506	134.772
1.05906	134.424
1.06306	134.076
1.06707	133.728
1.07107	133.381
1.07508	133.034
1.07908	132.687
1.08308	132.342
1.08709	131.996
1.09109	131.651
1.0951	131.307
1.0991	130.962
1.1031	130.619
1.10711	130.276
1.11111	129.933
1.11512	129.591
1.11912	129.249
1.12312	128.908
1.12713	128.567
1.13113	128.226
1.13514	127.886
1.13914	127.547
1.14314	127.208
1.14715	126.869
1.15115	126.531
1.15516	126.193
1.15916	125.856
1.16316	125.519
1.16717	125.183
1.17117	124.847
1.17518	124.512
1.17918	124.177
1.18318	123.842
1.18719	123.508
1.19119	123.175
1.1952	122.842
1.1992	122.509
1.2032	122.177
1.20721	121.845
1.21121	121.514
1.21522	121.183
1.21922	120.852
1.22322	120.522
1.22723	120.193
1.23123	119.864
1.23524	119.535
1.23924	119.207
1.24324	118.88
1.24725	118.552
1.25125	118.226
1.25526	117.899
1.25926	117.574
1.26326	117.248
1.26727	116.923
1.27127	116.599
1.27528	116.275
1.27928	115.951
1.28328	115.628
1.28729	115.306
1.29129	114.983
1.2953	114.662
1.2993	114.34
1.3033	114.02
1.30731	113.699
1.31131	113.379
1.31532	113.06
1.31932	112.741
1.32332	112.423
1.32733	112.104
1.33133	111.787
1.33534	111.47
1.33934	111.153
1.34334	110.837
1.34735	110.521
1.35135	110.206
1.35536	109.891
1.35936	109.576
1.36336	109.262
1.36737	108.949
1.37137	108.636
1.37538	108.323
1.37938	108.011
1.38338	107.7
1.38739	107.388
1.39139	107.078
1.3954	106.767
1.3994	106.457
1.4034	106.148
1.40741	105.839
1.41141	105.531
1.41542	105.223
1.41942	104.915
1.42342	104.608
1.42743	104.301
1.43143	103.995
1.43544	103.689
1.43944	103.384
1.44344	103.079
1.44745	102.775
1.45145	102.471
1.45546	102.167
1.45946	101.864
1.46346	101.562
1.46747	101.26
1.47147	100.958
1.47548	100.657
1.47948	100.356
1.48348	100.056
1.48749	99.7562
1.49149	99.4569
1.4955	99.158
1.4995	98.8595
1.5035	98.5616
1.50751	98.264
1.51151	97.967
1.51552	97.6704
1.51952	97.3742
1.52352	97.0785
1.52753	96.7833
1.53153	96.4885
1.53554	96.1942
1.53954	95.9003
1.54354	95.6069
1.54755	95.3139
1.55155	95.0214
1.55556	94.7294
1.55956	94.4378
1.56356	94.1466
1.56757	93.856
1.57157	93.5657
1.57558	93.276
1.57958	92.9867
1.58358	92.6978
1.58759	92.4094
1.59159	92.1215
1.5956	91.834
1.5996	91.547
1.6036	91.2604
1.60761	90.9743
1.61161	90.6886
1.61562	90.4034
1.61962	90.1187
1.62362	89.8344
1.62763	89.5506
1.63163	89.2672
1.63564	88.9843
1.63964	88.7018
1.64364	88.4198
1.64765	88.1383
1.65165	87.8572
1.65566	87.5765
1.65966	87.2964
1.66366	87.0166
1.66767	86.7374
1.67167	86.4586
1.67568	86.1802
1.67968	85.9023
1.68368	85.6249
1.68769	85.3479
1.69169	85.0714
1.6957	84.7953
1.6997	84.5197
1.7037	84.2445
1.70771	83.9698
1.71171	83.6956
1.71572	83.4218
1.71972	83.1484
1.72372	82.8756
1.72773	82.6031
1.73173	82.3312
1.73574	82.0597
1.73974	81.7886
1.74374	81.518
1.74775	81.2479
1.75175	80.9782
1.75576	80.709
1.75976	80.4402
1.76376	80.1719
1.76777	79.904
1.77177	79.6366
1.77578	79.3697
1.77978	79.1032
1.78378	78.8372
1.78779	78.5716
1.79179	78.3065
1.7958	78.0418
1.7998	77.7776
1.8038	77.5139
1.80781	77.2506
1.81181	76.9878
1.81582	76.7254
1.81982	76.4635
1.82382	76.202
1.82783	75.941
1.83183	75.6804
1.83584	75.4203
1.83984	75.1607
1.84384	74.9015
1.84785	74.6428
1.85185	74.3845
1.85586	74.1267
1.85986	73.8693
1.86386	73.6124
1.86787	73.356
1.87187	73.1
1.87588	72.8445
1.87988	72.5894
1.88388	72.3348
1.88789	72.0806
1.89189	71.8269
1.8959	71.5737
1.8999	71.3209
1.9039	71.0685
1.90791	70.8166
1.91191	70.5652
1.91592	70.3143
1.91992	70.0637
1.92392	69.8137
1.92793	69.5641
1.93193	69.3149
1.93594	69.0663
1.93994	68.818
1.94394	68.5703
1.94795	68.3229
1.95195	68.0761
1.95596	67.8297
1.95996	67.5837
1.96396	67.3382
1.96797	67.0932
1.97197	66.8486
1.97598	66.6045
1.97998	66.3608
1.98398	66.1176
1.98799	65.8749
1.99199	65.6326
1.996	65.3907
2	65.1494
2.004	64.9084
2.00801	64.668
2.01201	64.428
2.01602	64.1884
2.02002	63.9493
2.02402	63.7107
2.02803	63.4725
2.03203	63.2347
2.03604	62.9975
2.04004	62.7606
2.04404	62.5243
2.04805	62.2884
2.05205	62.0529
2.05606	61.8179
2.06006	61.5834
2.06406	61.3493
2.06807	61.1157
2.07207	60.8825
2.07608	60.6498
2.08008	60.4176
2.08408	60.1858
2.08809	59.9544
2.09209	59.7235
2.0961	59.4931
2.1001	59.2631
2.1041	59.0336
2.10811	58.8046
2.11211	58.576
2.11612	58.3478
2.12012	58.1201
2.12412	57.8929
2.12813	57.6661
2.13213	57.4398
2.13614	57.2139
2.14014	56.9885
2.14414	56.7636
2.14815	56.5391
2.15215	56.315
2.15616	56.0914
2.16016	55.8683
2.16416	55.6456
2.16817	55.4234
2.17217	55.2017
2.17618	54.9804
2.18018	54.7595
2.18418	54.5391
2.18819	54.3192
2.19219	54.0997
2.1962	53.8807
2.2002	53.6622
2.2042	53.4441
2.20821	53.2264
2.21221	53.0092
2.21622	52.7925
2.22022	52.5762
2.22422	52.3604
2.22823	52.145
2.23223	51.9301
2.23624	51.7156
2.24024	51.5016
2.24424	51.2881
2.24825	51.075
2.25225	50.8624
2.25626	50.6502
2.26026	50.4385
2.26426	50.2272
2.26827	50.0164
2.27227	49.8061
2.27628	49.5962
2.28028	49.3868
2.28428	49.1778
2.28829	48.9693
2.29229	48.7612
2.2963	48.5536
2.3003	48.3465
2.3043	48.1398
2.30831	47.9335
2.31231	47.7277
2.31632	47.5224
2.32032	47.3176
2.32432	47.1131
2.32833	46.9092
2.33233	46.7057
2.33634	46.5026
2.34034	46.3001
2.34434	46.0979
2.34835	45.8962
2.35235	45.695
2.35636	45.4943
2.36036	45.294
2.36436	45.0941
2.36837	44.8947
2.37237	44.6958
2.37638	44.4973
2.38038	44.2993
2.38438	44.1017
2.38839	43.9046
2.39239	43.708
2.3964	43.5118
2.4004	43.316
2.4044	43.1207
2.40841	42.9259
2.41241	42.7315
2.41642	42.5376
2.42042	42.3442
2.42442	42.1512
2.42843	41.9586
2.43243	41.7665
2.43644	41.5749
2.44044	41.3837
2.44444	41.193
2.44845	41.0027
2.45245	40.8129
2.45646	40.6236
2.46046	40.4347
2.46446	40.2463
2.46847	40.0583
2.47247	39.8707
2.47648	39.6837
2.48048	39.4971
2.48448	39.3109
2.48849	39.1252
2.49249	38.94
2.4965	38.7552
2.5005	38.5709
2.5045	38.387
2.50851	38.2036
2.51251	38.0206
2.51652	37.8381
2.52052	37.6561
2.52452	37.4745
2.52853	37.2933
2.53253	37.1127
2.53654	36.9324
2.54054	36.7527
2.54454	36.5734
2.54855	36.3945
2.55255	36.2161
2.55656	36.0382
2.56056	35.8607
2.56456	35.6837
2.56857	35.5071
2.57257	35.331
2.57658	35.1553
2.58058	34.9801
2.58458	34.8054
2.58859	34.6311
2.59259	34.4573
2.5966	34.2839
2.6006	34.111
2.6046	33.9385
2.60861	33.7665
2.61261	33.5949
2.61662	33.4238
2.62062	33.2532
2.62462	33.083
2.62863	32.9133
2.63263	32.744
2.63664	32.5752
2.64064	32.4069
2.64464	32.239
2.64865	32.0715
2.65265	31.9045
2.65666	31.738
2.66066	31.5719
2.66466	31.4063
2.66867	31.2412
2.67267	31.0765
2.67668	30.9122
2.68068	30.7484
2.68468	30.5851
2.68869	30.4222
2.69269	30.2598
2.6967	30.0978
2.7007	29.9363
2.7047	29.7753
2.70871	29.6147
2.71271	29.4545
2.71672	29.2949
2.72072	29.1356
2.72472	28.9769
2.72873	28.8185
2.73273	28.6607
2.73674	28.5033
2.74074	28.3463
2.74474	28.1899
2.74875	28.0338
2.75275	27.8783
2.75676	27.7231
2.76076	27.5685
2.76476	27.4143
2.76877	27.2605
2.77277	27.1072
2.77678	26.9544
2.78078	26.802
2.78478	26.6501
2.78879	26.4986
2.79279	26.3476
2.7968	26.1971
2.8008	26.047
2.8048	25.8973
2.80881	25.7481
2.81281	25.5994
2.81682	25.4511
2.82082	25.3033
2.82482	25.156
2.82883	25.0091
2.83283	24.8626
2.83684	24.7166
2.84084	24.5711
2.84484	24.426
2.84885	24.2814
2.85285	24.1372
2.85686	23.9935
2.86086	23.8503
2.86486	23.7075
2.86887	23.5651
2.87287	23.4233
2.87688	23.2818
2.88088	23.1409
2.88488	23.0003
2.88889	22.8603
2.89289	22.7207
2.8969	22.5815
2.9009	22.4429
2.9049	22.3046
2.90891	22.1669
2.91291	22.0295
2.91692	21.8927
2.92092	21.7563
2.92492	21.6203
2.92893	21.4848
2.93293	21.3498
2.93694	21.2152
2.94094	21.0811
2.94494	20.9474
2.94895	20.8142
2.95295	20.6815
2.95696	20.5492
2.96096	20.4173
2.96496	20.2859
2.96897	20.155
2.97297	20.0245
2.97698	19.8945
2.98098	19.765
2.98498	19.6359
2.98899	19.5072
2.99299	19.379
2.997	19.2513
3.001	19.124
3.00501	18.9972
3.00901	18.8708
3.01301	18.7449
3.01702	18.6195
3.02102	18.4945
3.02503	18.37
3.02903	18.2459
3.03303	18.1222
3.03704	17.9991
3.04104	17.8764
3.04505	17.7541
3.04905	17.6323
3.05305	17.511
3.05706	17.3901
3.06106	17.2697
3.06507	17.1497
3.06907	17.0302
3.07307	16.9111
3.07708	16.7925
3.08108	16.6744
3.08509	16.5567
3.08909	16.4394
3.09309	16.3226
3.0971	16.2063
3.1011	16.0905
3.10511	15.975
3.10911	15.8601
3.11311	15.7456
3.11712	15.6316
3.12112	15.518
3.12513	15.4049
3.12913	15.2922
3.13313	15.18
3.13714	15.0682
3.14114	14.9569
3.14515	14.8461
3.14915	14.7357
3.15315	14.6257
3.15716	14.5163
3.16116	14.4072
3.16517	14.2987
3.16917	14.1906
3.17317	14.0829
3.17718	13.9757
3.18118	13.869
3.18519	13.7627
3.18919	13.6569
3.19319	13.5515
3.1972	13.4466
3.2012	13.3422
3.20521	13.2382
3.20921	13.1346
3.21321	13.0315
3.21722	12.9289
3.22122	12.8267
3.22523	12.725
3.22923	12.6238
3.23323	12.523
3.23724	12.4226
3.24124	12.3227
3.24525	12.2233
3.24925	12.1243
3.25325	12.0258
3.25726	11.9277
3.26126	11.8301
3.26527	11.733
3.26927	11.6363
3.27327	11.54
3.27728	11.4442
3.28128	11.3489
3.28529	11.254
3.28929	11.1596
3.29329	11.0657
3.2973	10.9722
3.3013	10.8791
3.30531	10.7865
3.30931	10.6944
3.31331	10.6027
3.31732	10.5115
3.32132	10.4208
3.32533	10.3304
3.32933	10.2406
3.33333	10.1512
3.33734	10.0623
3.34134	9.97379
3.34535	9.88576
3.34935	9.7982
3.35335	9.71109
3.35736	9.62443
3.36136	9.53824
3.36537	9.45249
3.36937	9.36721
3.37337	9.28238
3.37738	9.19801
3.38138	9.11409
3.38539	9.03063
3.38939	8.94763
3.39339	8.86508
3.3974	8.78299
3.4014	8.70136
3.40541	8.62018
3.40941	8.53946
3.41341	8.4592
3.41742	8.37939
3.42142	8.30004
3.42543	8.22115
3.42943	8.14271
3.43343	8.06472
3.43744	7.9872
3.44144	7.91013
3.44545	7.83352
3.44945	7.75736
3.45345	7.68166
3.45746	7.60642
3.46146	7.53163
3.46547	7.4573
3.46947	7.38342
3.47347	7.31001
3.47748	7.23705
3.48148	7.16454
3.48549	7.09249
3.48949	7.0209
3.49349	6.94976
3.4975	6.87909
3.5015	6.80886
3.50551	6.7391
3.50951	6.66979
3.51351	6.60093
3.51752	6.53254
3.52152	6.46459
3.52553	6.39711
3.52953	6.33008
3.53353	6.26351
3.53754	6.1974
3.54154	6.13174
3.54555	6.06654
3.54955	6.00179
3.55355	5.9375
3.55756	5.87367
3.56156	5.81029
3.56557	5.74737
3.56957	5.68491
3.57357	5.6229
3.57758	5.56135
3.58158	5.50026
3.58559	5.43962
3.58959	5.37944
3.59359	5.31971
3.5976	5.26044
3.6016	5.20163
3.60561	5.14327
3.60961	5.08538
3.61361	5.02793
3.61762	4.97095
3.62162	4.91442
3.62563	4.85834
3.62963	4.80273
3.63363	4.74756
3.63764	4.69286
3.64164	4.63861
3.64565	4.58482
3.64965	4.53149
3.65365	4.47861
3.65766	4.42619
3.66166	4.37422
3.66567	4.32271
3.66967	4.27166
3.67367	4.22106
3.67768	4.17092
3.68168	4.12124
3.68569	4.07201
3.68969	4.02324
3.69369	3.97493
3.6977	3.92707
3.7017	3.87967
3.70571	3.83272
3.70971	3.78623
3.71371	3.7402
3.71772	3.69462
3.72172	3.6495
3.72573	3.60484
3.72973	3.56064
3.73373	3.51689
3.73774	3.47359
3.74174	3.43075
3.74575	3.38837
3.74975	3.34645
3.75375	3.30498
3.75776	3.26397
3.76176	3.22341
3.76577	3.18332
3.76977	3.14367
3.77377	3.10449
3.77778	3.06576
3.78178	3.02749
3.78579	2.98967
3.78979	2.95231
3.79379	2.91541
3.7978	2.87896
3.8018	2.84297
3.80581	2.80743
3.80981	2.77236
3.81381	2.73773
3.81782	2.70357
3.82182	2.66986
3.82583	2.63661
3.82983	2.60381
3.83383	2.57147
3.83784	2.53959
3.84184	2.50816
3.84585	2.47719
3.84985	2.44668
3.85385	2.41662
3.85786	2.38702
3.86186	2.35788
3.86587	2.32919
3.86987	2.30096
3.87387	2.27318
3.87788	2.24586
3.88188	2.219
3.88589	2.1926
3.88989	2.16665
3.89389	2.14115
3.8979	2.11612
3.9019	2.09154
3.90591	2.06741
3.90991	2.04375
3.91391	2.02053
3.91792	1.99778
3.92192	1.97548
3.92593	1.95364
3.92993	1.93226
3.93393	1.91133
3.93794	1.89085
3.94194	1.87084
3.94595	1.85128
3.94995	1.83218
3.95395	1.81353
3.95796	1.79534
3.96196	1.77761
3.96597	1.76033
3.96997	1.74351
3.97397	1.72714
3.97798	1.71124
3.98198	1.69578
3.98599	1.68079
3.98999	1.66625
3.99399	1.65217
3.998	1.63854

## Sheet: Supp.Fig.1d
DO (%)	dDO/dt (μM/s)
0.145564	2.84509
0.435184	2.83924
0.72421	2.8334
1.01264	2.82757
1.30048	2.82174
1.58772	2.81592
1.87437	2.8101
2.16043	2.80429
2.4459	2.79849
2.73078	2.79269
3.01506	2.7869
3.29876	2.78112
3.58187	2.77534
3.86439	2.76957
4.14632	2.7638
4.42767	2.75804
4.70843	2.75229
4.9886	2.74654
5.26819	2.74079
5.5472	2.73506
5.82561	2.72933
6.10345	2.72361
6.3807	2.71789
6.65738	2.71218
6.93347	2.70648
7.20898	2.70078
7.48391	2.69508
7.75826	2.6894
8.03203	2.68371
8.30522	2.67805
8.57784	2.67238
8.84988	2.66672
9.12135	2.66106
9.39223	2.65542
9.66254	2.64977
9.93228	2.64413
10.2014	2.63851
10.47	2.63288
10.7381	2.62726
11.0055	2.62165
11.2724	2.61605
11.5387	2.61044
11.8044	2.60486
12.0696	2.59927
12.3342	2.59368
12.5982	2.58812
12.8617	2.58254
13.1246	2.57698
13.3869	2.57143
13.6486	2.56587
13.9099	2.56033
14.1705	2.5548
14.4306	2.54926
14.6901	2.54373
14.949	2.53821
15.2074	2.53271
15.4652	2.5272
15.7225	2.52169
15.9792	2.5162
16.2353	2.51071
16.4909	2.50524
16.7459	2.49975
17.0004	2.49429
17.2543	2.48882
17.5077	2.48336
17.7604	2.47792
18.0127	2.47247
18.2644	2.46704
18.5155	2.46159
18.7661	2.45618
19.0161	2.45077
19.2656	2.44533
19.5145	2.43994
19.7629	2.43452
20.0107	2.42914
20.258	2.42375
20.5048	2.41836
20.7509	2.41299
20.9966	2.40762
21.2416	2.40225
21.4862	2.39689
21.7302	2.39154
21.9736	2.3862
22.2165	2.38087
22.4589	2.37552
22.7007	2.3702
22.942	2.36488
23.1827	2.35956
23.4229	2.35425
23.6626	2.34895
23.9017	2.34365
24.1403	2.33836
24.3783	2.33309
24.6158	2.3278
24.8528	2.32253
25.0892	2.31726
25.3251	2.31202
25.5605	2.30674
25.7953	2.30151
26.0296	2.29627
26.2633	2.29102
26.4965	2.2858
26.7292	2.28058
26.9614	2.27535
27.193	2.27018
27.4241	2.26494
27.6547	2.25976
27.8847	2.25455
28.1142	2.24938
28.3432	2.2442
28.5716	2.23902
28.7995	2.23385
29.0269	2.2287
29.2538	2.22356
29.4802	2.21838
29.706	2.21327
29.9313	2.20812
30.1561	2.20298
30.3803	2.19787
30.6041	2.19275
30.8273	2.18764
31.05	2.18253
31.2722	2.17741
31.4938	2.17236
31.715	2.16725
31.9356	2.16217
32.1557	2.15709
32.3753	2.15204
32.5943	2.14699
32.8129	2.14191
33.0309	2.13686
33.2484	2.13184
33.4655	2.12679
33.682	2.12174
33.898	2.11673
34.1134	2.11174
34.3284	2.10669
34.5428	2.1017
34.7568	2.09668
34.9702	2.09173
35.1832	2.08671
35.3956	2.08173
35.6075	2.07677
35.8189	2.07179
36.0298	2.06683
36.2402	2.06188
36.4501	2.05689
36.6595	2.052
36.8684	2.04705
37.0767	2.0421
37.2846	2.0372
37.492	2.03225
37.6989	2.02736
37.9053	2.02244
38.1111	2.01755
38.3165	2.01266
38.5214	2.00777
38.7258	2.00287
38.9297	1.99802
39.1331	1.99313
39.3359	1.98826
39.5384	1.98344
39.7403	1.97855
39.9417	1.97372
40.1426	1.96889
40.343	1.96404
40.5429	1.95921
40.7424	1.95441
40.9413	1.94958
41.1398	1.94479
41.3378	1.93996
41.5353	1.9352
41.7323	1.93037
41.9288	1.92561
42.1248	1.92084
42.3203	1.91605
42.5154	1.91132
42.7099	1.90652
42.904	1.90179
43.0976	1.89703
43.2907	1.89233
43.4834	1.88756
43.6755	1.88283
43.8672	1.8781
44.0583	1.87343
44.249	1.86867
44.4393	1.864
44.629	1.8593
44.8183	1.8546
45.0071	1.84993
45.1954	1.84523
45.3832	1.84057
45.5706	1.83593
45.7575	1.83123
45.9439	1.82659
46.1299	1.82195
46.3153	1.81732
46.5003	1.81265
46.6848	1.80804
46.8689	1.80344
47.0525	1.7988
47.2356	1.79417
47.4182	1.78959
47.6004	1.78499
47.7821	1.78041
47.9633	1.77581
48.1441	1.77124
48.3244	1.76666
48.5043	1.76209
48.6836	1.75755
48.8625	1.75297
49.041	1.74843
49.219	1.74389
49.3965	1.73935
49.5736	1.73481
49.7502	1.7303
49.9263	1.72579
50.102	1.72128
50.2772	1.71674
50.452	1.71229
50.6263	1.70775
50.8001	1.70331
50.9735	1.6988
51.1464	1.69435
51.3189	1.68987
51.4909	1.68539
51.6625	1.68095
51.8336	1.6765
52.0043	1.67206
52.1745	1.66762
52.3443	1.6632
52.5136	1.65875
52.6824	1.65437
52.8508	1.64992
53.0188	1.64554
53.1863	1.64113
53.3534	1.63674
53.52	1.63233
53.6861	1.62798
53.8519	1.6236
54.0171	1.61921
54.182	1.61486
54.3464	1.61048
54.5103	1.60616
54.6738	1.60184
54.8369	1.59746
54.9995	1.59314
55.1617	1.58882
55.3234	1.5845
55.4847	1.58018
55.6456	1.57587
55.806	1.57161
55.9659	1.56723
56.1255	1.56303
56.2846	1.55872
56.4433	1.5544
56.6015	1.55021
56.7593	1.54588
56.9167	1.54163
57.0736	1.53737
57.2301	1.53318
57.3862	1.52886
57.5418	1.52467
57.697	1.52048
57.8518	1.51622
58.0061	1.51203
58.1601	1.50778
58.3135	1.50358
58.4666	1.49946
58.6193	1.4952
58.7715	1.49101
58.9232	1.48688
59.0746	1.48269
59.2255	1.4785
59.376	1.47437
59.5261	1.47024
59.6758	1.46605
59.825	1.46192
59.9738	1.45779
60.1222	1.45366
60.2702	1.44955
60.4178	1.44541
60.5649	1.44134
60.7116	1.43721
60.858	1.43308
61.0038	1.42908
61.1493	1.42489
61.2944	1.42089
61.439	1.41682
61.5832	1.4127
61.727	1.40869
61.8704	1.40457
62.0134	1.40056
62.156	1.39656
62.2981	1.3925
62.4399	1.38843
62.5812	1.38443
62.7222	1.38043
62.8627	1.37643
63.0028	1.37236
63.1425	1.36843
63.2818	1.36442
63.4207	1.36042
63.5592	1.35648
63.6973	1.35248
63.8349	1.34848
63.9722	1.34454
64.1091	1.34061
64.2456	1.33667
64.3816	1.33273
64.5173	1.32873
64.6526	1.32485
64.7874	1.32092
64.9219	1.31698
65.056	1.3131
65.1896	1.30917
65.3229	1.30529
65.4558	1.30142
65.5883	1.29748
65.7203	1.29367
65.852	1.28973
65.9833	1.28586
66.1142	1.28205
66.2447	1.27817
66.3748	1.2743
66.5045	1.27049
66.6339	1.26667
66.7628	1.2628
66.8914	1.25893
67.0195	1.25518
67.1473	1.25137
67.2747	1.24752
67.4017	1.24375
67.5283	1.23994
67.6545	1.23619
67.7803	1.23238
67.9058	1.22863
68.0309	1.22482
68.1556	1.22107
68.2798	1.21732
68.4038	1.21358
68.5273	1.20983
68.6505	1.20608
68.7732	1.20233
68.8956	1.19865
69.0177	1.1949
69.1393	1.19116
69.2605	1.18747
69.3814	1.18379
69.5019	1.1801
69.6221	1.17642
69.7418	1.17274
69.8612	1.16899
69.9802	1.16543
70.0988	1.16169
70.2171	1.15806
70.335	1.15438
70.4525	1.15076
70.5696	1.14714
70.6864	1.14346
70.8028	1.13984
70.9189	1.13628
71.0345	1.1326
71.1498	1.12898
71.2647	1.12542
71.3793	1.12186
71.4935	1.11818
71.6073	1.11468
71.7208	1.11106
71.8339	1.10744
71.9466	1.10395
72.059	1.10039
72.171	1.09677
72.2827	1.09328
72.394	1.08972
72.5049	1.08623
72.6155	1.08267
72.7257	1.07912
72.8355	1.07562
72.945	1.07213
73.0542	1.06864
73.1629	1.06508
73.2714	1.06165
73.3795	1.05812
73.4872	1.05466
73.5945	1.05123
73.7015	1.04774
73.8082	1.04425
73.9145	1.04082
74.0204	1.03739
74.1261	1.03389
74.2313	1.03053
74.3362	1.02703
74.4407	1.02367
74.545	1.02017
74.6488	1.01681
74.7523	1.01344
74.8555	1.01001
74.9583	1.00658
75.0608	1.00328
75.1629	0.999849
75.2647	0.996483
75.3661	0.993053
75.4672	0.98975
75.568	0.986448
75.6684	0.983018
75.7684	0.979715
75.8682	0.976349
75.9676	0.973046
76.0666	0.969743
76.1653	0.966377
76.2637	0.963074
76.3617	0.959771
76.4594	0.956532
76.5568	0.953166
76.6538	0.949927
76.7505	0.946624
76.8469	0.943321
76.9429	0.940082
77.0386	0.936779
77.134	0.933603
77.229	0.9303
77.3237	0.927061
77.4181	0.923822
77.5121	0.920583
77.6059	0.917407
77.6992	0.914168
77.7923	0.910929
77.885	0.907753
77.9774	0.904513
78.0695	0.901338
78.1613	0.898162
78.2527	0.894986
78.3438	0.89181
78.4346	0.888608
78.525	0.885459
78.6152	0.882283
78.705	0.879171
78.7945	0.876059
78.8837	0.87282
78.9725	0.869771
79.0611	0.866595
79.1493	0.863546
79.2372	0.860371
79.3248	0.857259
79.412	0.854146
79.499	0.851098
79.5856	0.847985
79.6719	0.844937
79.758	0.841824
79.8436	0.838776
79.929	0.835664
80.0141	0.832678
80.0989	0.829566
80.1833	0.826518
80.2675	0.823532
80.3513	0.820484
80.4348	0.817435
80.518	0.814386
80.6009	0.811401
80.6835	0.808416
80.7658	0.805431
80.8478	0.802382
80.9295	0.799397
81.0109	0.796411
81.0919	0.79349
81.1727	0.790441
81.2532	0.787519
81.3333	0.784534
81.4132	0.781613
81.4928	0.778691
81.572	0.775706
81.651	0.772784
81.7297	0.769799
81.808	0.766941
81.8861	0.764019
81.9639	0.761097
82.0413	0.758239
82.1185	0.755254
82.1954	0.752459
82.272	0.749537
82.3483	0.746616
82.4243	0.743758
82.5	0.740963
82.5755	0.738041
82.6506	0.735183
82.7254	0.732325
82.8	0.72953
82.8742	0.726672
82.9482	0.723814
83.0219	0.72102
83.0953	0.718225
83.1684	0.715367
83.2412	0.712635
83.3138	0.709777
83.386	0.706983
83.458	0.704188
83.5297	0.701457
83.6011	0.698662
83.6722	0.695868
83.743	0.693136
83.8136	0.690405
83.8839	0.687611
83.9539	0.684879
84.0236	0.682148
84.093	0.679417
84.1622	0.676686
84.2311	0.673955
84.2997	0.671287
84.368	0.668556
84.4361	0.665889
84.5039	0.663118
84.5714	0.66049
84.6386	0.657822
84.7056	0.655091
84.7723	0.652487
84.8387	0.649756
84.9048	0.647152
84.9707	0.644484
85.0363	0.641817
85.1017	0.639212
85.1667	0.636608
85.2315	0.633941
85.296	0.631337
85.3603	0.628733
85.4243	0.626065
85.4881	0.623524
85.5515	0.62092
85.6147	0.618316
85.6777	0.615776
85.7404	0.613171
85.8028	0.610567
85.8649	0.608027
85.9268	0.605486
85.9885	0.602946
86.0498	0.600405
86.111	0.597801
86.1718	0.595324
86.2324	0.592783
86.2928	0.590306
86.3529	0.587766
86.4127	0.585225
86.4723	0.582748
86.5316	0.580271
86.5906	0.57773
86.6495	0.575253
86.708	0.572839
86.7663	0.570299
86.8244	0.567885
86.8822	0.565408
86.9398	0.562931
86.9971	0.560518
87.0541	0.558104
87.1109	0.555627
87.1675	0.553214
87.2238	0.5508
87.2799	0.548386
87.3357	0.545909
87.3913	0.543559
87.4466	0.541209
87.5017	0.538732
87.5565	0.536446
87.6111	0.533968
87.6655	0.531682
87.7196	0.529268
87.7735	0.526918
87.8271	0.524568
87.8805	0.522218
87.9337	0.519868
87.9866	0.517518
88.0393	0.515232
88.0918	0.512882
88.144	0.510595
88.1959	0.508245
88.2477	0.506022
88.2992	0.503609
88.3505	0.501385
88.4015	0.499099
88.4523	0.496812
88.5029	0.494526
88.5532	0.492303
88.6033	0.490016
88.6532	0.48773
88.7029	0.485507
88.7523	0.483284
88.8015	0.481061
88.8504	0.478774
88.8992	0.476615
88.9477	0.474328
88.996	0.472169
89.044	0.469946
89.0919	0.467723
89.1395	0.465563
89.1869	0.463404
89.2341	0.461181
89.281	0.459021
89.3277	0.456862
89.3743	0.454639
89.4205	0.452543
89.4666	0.450383
89.5125	0.448287
89.5581	0.446064
89.6035	0.443968
89.6487	0.441872
89.6937	0.439713
89.7384	0.437617
89.783	0.435521
89.8273	0.433425
89.8714	0.431329
89.9153	0.429233
89.959	0.427137
90.0025	0.425104
90.0458	0.423008
90.0888	0.420951
90.1317	0.41888
90.1744	0.416847
90.2168	0.414815
90.259	0.412719
90.301	0.41075
90.3428	0.408718
90.3844	0.406685
90.4258	0.404653
90.467	0.402684
90.508	0.400651
90.5488	0.398682
90.5894	0.39665
90.6298	0.394744
90.67	0.392712
90.7099	0.390743
90.7497	0.388774
90.7893	0.386868
90.8287	0.384836
90.8678	0.382994
90.9068	0.380962
90.9456	0.379056
90.9842	0.37715
91.0226	0.375245
91.0608	0.373276
91.0988	0.371434
91.1366	0.369465
91.1742	0.367623
91.2116	0.365718
91.2489	0.363812
91.2859	0.361907
91.3227	0.360129
91.3594	0.358223
91.3958	0.356318
91.4321	0.354539
91.4682	0.352634
91.5041	0.350855
91.5398	0.34895
91.5754	0.347172
91.6107	0.34533
91.6458	0.343551
91.6808	0.341709
91.7156	0.339867
91.7502	0.338153
91.7846	0.336311
91.8189	0.334532
91.8529	0.332754
91.8868	0.330975
91.9205	0.329261
91.954	0.327419
91.9873	0.325767
92.0205	0.323925
92.0535	0.32221
92.0863	0.320495
92.1189	0.318781
92.1513	0.317066
92.1836	0.315287
92.2157	0.313636
92.2476	0.311921
92.2794	0.310206
92.311	0.308491
92.3424	0.30684
92.3736	0.305125
92.4047	0.303537
92.4356	0.301759
92.4663	0.300171
92.4968	0.298519
92.5272	0.296868
92.5575	0.295216
92.5875	0.293565
92.6174	0.291914
92.6471	0.290326
92.6767	0.288738
92.7061	0.287087
92.7353	0.285499
92.7643	0.283847
92.7932	0.282323
92.822	0.280672
92.8505	0.279147
92.879	0.27756
92.9072	0.275971
92.9353	0.274447
92.9632	0.272859
92.991	0.271335
93.0186	0.269811
93.0461	0.268223
93.0734	0.266699
93.1006	0.265174
93.1276	0.263713
93.1544	0.262125
93.1811	0.260665
93.2076	0.25914
93.234	0.257679
93.2602	0.256155
93.2863	0.254694
93.3122	0.253233
93.338	0.251773
93.3636	0.250248
93.3891	0.248851
93.4144	0.24739
93.4396	0.245929
93.4647	0.244468
93.4895	0.243057
93.5143	0.241674
93.5389	0.240213
93.5633	0.238816
93.5876	0.237355
93.6118	0.236021
93.6358	0.234624
93.6597	0.233163
93.6835	0.231829
93.7071	0.230495
93.7305	0.229098
93.7538	0.2277
93.777	0.226366
93.8001	0.225033
93.823	0.223635
93.8457	0.222365
93.8684	0.220968
93.8909	0.219697
93.9132	0.218364
93.9355	0.21703
93.9576	0.215696
93.9795	0.214426
94.0013	0.213155
94.023	0.211822
94.0446	0.210551
94.066	0.209281
94.0873	0.208011
94.1085	0.20674
94.1296	0.205534
94.1505	0.2042
94.1713	0.202993
94.1919	0.201723
94.2125	0.200516
94.2329	0.199309
94.2532	0.198039
94.2733	0.196896
94.2934	0.195626
94.3133	0.194419
94.3331	0.193275
94.3528	0.192069
94.3723	0.190862
94.3917	0.189655
94.411	0.188512
94.4302	0.187368
94.4493	0.186162
94.4683	0.185082
94.4871	0.183875
94.5058	0.182732
94.5244	0.181652
94.5429	0.180445
94.5613	0.179366
94.5795	0.178286
94.5977	0.177079
94.6157	0.176063
94.6336	0.17492
94.6514	0.17384
94.6691	0.17276
94.6867	0.17168
94.7042	0.170601
94.7216	0.169584
94.7388	0.168441
94.756	0.167425
94.773	0.166409
94.79	0.165329
94.8068	0.164249
94.8235	0.163296
94.8401	0.162217
94.8566	0.161264
94.8731	0.160184
94.8894	0.159231
94.9056	0.158215
94.9217	0.157199
94.9377	0.156246
94.9536	0.15523
94.9694	0.154277
94.9851	0.153325
95.0007	0.152372
95.0162	0.151356
95.0316	0.150467
95.0469	0.149514
95.0622	0.148561
95.0773	0.147608
95.0923	0.146719
95.1072	0.145766
95.1221	0.144877
95.1368	0.143988
95.1515	0.143035
95.166	0.142209
95.1805	0.141257
95.1949	0.140431
95.2092	0.139542
95.2234	0.138653
95.2375	0.137827
95.2515	0.136938
95.2655	0.136049
95.2793	0.135286
95.2931	0.134397
95.3068	0.133572
95.3204	0.132746
95.3339	0.131984
95.3473	0.131094
95.3607	0.130332
95.3739	0.129507
95.3871	0.128673
95.4002	0.127982
95.4133	0.127093
95.4262	0.126394
95.4391	0.125632
95.4518	0.124807
95.4646	0.124108
95.4772	0.123282
95.4898	0.122583
95.5022	0.121885
95.5146	0.121059
95.527	0.120424
95.5392	0.119662
95.5514	0.118963
95.5635	0.118201
95.5755	0.117566
95.5875	0.116804
95.5994	0.116168
95.6112	0.11547
95.623	0.114771
95.6347	0.114136
95.6463	0.113437
95.6578	0.112802
95.6693	0.112167
95.6807	0.111468
95.6921	0.110897
95.7034	0.110198
95.7146	0.109627
95.7257	0.108928
95.7368	0.10842
95.7479	0.107721
95.7588	0.107149
95.7697	0.106514
95.7806	0.106006
95.7914	0.105371
95.8021	0.104799
95.8128	0.104228
95.8234	0.103656
95.8339	0.103084
95.8444	0.102513
95.8549	0.102005
95.8652	0.101497
95.8756	0.100861
95.8858	0.100417
95.8961	0.0998452
95.9062	0.0994006
95.9163	0.0988289
95.9264	0.0983208
95.9364	0.0978762
95.9464	0.0973046
95.9563	0.09686
95.9661	0.0964154
95.9759	0.0959073
95.9857	0.0953992
95.9954	0.0950181
96.0051	0.0945099
96.0147	0.0940653
96.0243	0.0936842
96.0338	0.0931761
96.0433	0.0927951
96.0528	0.0922869
96.0622	0.0919694
96.0715	0.0915248
96.0808	0.0910801
96.0901	0.0906991
96.0993	0.090318
96.1085	0.0899369
96.1177	0.0895558
96.1268	0.0891747
96.1359	0.0888571
96.1449	0.0884125
96.1539	0.088095
96.1629	0.0877774
96.1718	0.0873963
96.1807	0.0870152
96.1896	0.0867611
96.1984	0.08638
96.2072	0.086126
96.216	0.0857449
96.2247	0.0854908
96.2334	0.0851733
96.2421	0.0848557
96.2507	0.0846016
96.2593	0.0842841
96.2679	0.08403
96.2765	0.083776
96.285	0.0834584
96.2935	0.0832678
96.302	0.0830138
96.3104	0.0826962
96.3188	0.0825056
96.3272	0.0823151
96.3356	0.082061
96.344	0.081807
96.3523	0.0816164
96.3606	0.0814259
96.3689	0.0811719
96.3772	0.0810448
96.3854	0.0807908
96.3936	0.0806637
96.4018	0.0804732
96.41	0.0802826
96.4182	0.0801508
96.4264	0.0799651
96.4345	0.0797745
96.4426	0.079711
96.4507	0.0795205
96.4588	0.0793934
96.4669	0.0792664
96.475	0.0792029
96.4831	0.0790123
96.4911	0.0789488
96.4991	0.0788218
96.5071	0.0787583
96.5152	0.0786313
96.5232	0.0785678
96.5312	0.0784407
96.5392	0.0784407
96.5471	0.0783137
96.5551	0.0783137
96.5631	0.0782502
96.571	0.0781866
96.579	0.0781231
96.587	0.0781231
96.5949	0.0780596
96.6029	0.0780596
96.6108	0.0780596
96.6188	0.0780596
96.6267	0.0779961
100.043
100.155
100.161
100.161
100.161
100.204
100.229
99.2078
99.7524
99.8391
99.8391
99.8391
99.8577
99.87
99.9505
99.9876
99.9629
99.9814
99.9505
99.9938
99.9691
99.9938
99.9876
100
99.9876
99.9134
99.9567
99.9752
99.87
99.9195
99.9257
99.9257
99.9381
99.9691
99.8948
99.9319
99.901
99.901
99.9257
99.9072
99.8886
99.8391
99.9072
99.8762
99.87
99.87
99.8824
99.8948
99.8453
99.8886
99.8515
99.8639
99.8391
99.8577
99.8329
99.8639
99.8886
99.87
99.7958
99.87
99.9072
99.901
99.9257
99.8824
99.901
99.8824
99.8577
99.9938
99.8824
99.7401
99.8639
99.8762
99.8824
99.9072
99.8824
99.8948
99.8639
99.9257
99.8948
99.9134
99.9319
99.8824
99.8762
99.8267
99.8577
99.8762
99.8639
99.8515
99.8453
99.8886
99.8577
99.8762
99.8143
99.87
99.7401
99.802
99.672
99.7462
99.7648
99.8081
99.8205
99.7834
99.7524
99.7524
99.7586
99.8143
99.5915
99.7091
99.7277
99.7339
99.6782
99.7215
99.6906
99.6349
99.4616
99.7029
99.6906
99.5915
99.6844
99.6906
99.6658
99.7958
99.7029
99.6472
99.6596
99.6225
99.6782
99.6658
99.6596
99.6039
99.6039
99.6163
99.6225
99.5235
99.6163
99.5915
99.6101
99.5853
99.6163
99.5853
99.6039
99.5358
99.6225
99.5296
99.5296
99.573
99.5482
99.5111
99.542
99.5296
99.474
99.7029
99.5544
99.5173
99.5049
99.4368
99.5049
99.4306
99.4121
99.344
99.3007
99.3997
99.3687
99.3192
99.3564
99.3564
99.3564
99.2388
99.3007
99.3502
99.313
99.344
99.2635
99.1707
99.2016
99.245
99.2388
99.1892
99.2759
99.1212
99.4368
99.1212
99.0964
99.0717
99.0593
99.0779
98.8984
98.9726
98.9912
98.9603
98.8241
98.8674
98.9231
98.8984
98.8922
98.8612
98.8736
98.7932
98.7746
98.7313
98.7932
98.6384
98.6013
98.6323
98.6137
98.5332
98.5889
98.3352
98.4899
98.4218
98.5147
98.4156
98.3847
98.3228
98.199
98.1186
98.1805
98.1681
98.1681
98.1681
98.1557
98.1186
98.0505
97.9205
98.0381
98.0196
97.9577
97.8896
97.8339
97.8525
97.7968
97.8277
97.7473
97.6297
97.6544
97.5987
97.4749
97.6544
97.4564
97.444
97.4564
97.4007
97.314
97.4378
97.1964
97.0788
97.0231
97.0231
96.9551
96.887
96.9427
96.8375
96.788
96.7694
96.7075
96.6394
96.528
96.4847
96.5466
96.4043
96.5095
96.3609
96.3176
96.2805
96.2124
96.2495
96.3609
96.0144
96.5837
95.903
95.8411
95.7916
95.7359
95.6307
95.6245
95.4883
95.5564
95.5192
95.4945
95.3398
95.3398
95.2469
95.2098
95.0118
95.3088
94.9499
94.8942
94.7456
94.8323
94.4919
94.7828
94.4671
94.4981
94.4671
94.3991
94.3062
94.4857
94.1391
94.1329
93.904
94.5662
94.201
93.6255
93.7183
93.3593
93.4831
93.4212
93.2417
93.5141
93.3965
93.0375
93.0004
93.1303
92.8271
92.8766
92.7776
92.629
92.6043
92.4557
92.3072
92.3258
92.3196
92.2639
92.1896
92.0782
92.004
92.2391
91.7997
92.3567
91.5955
91.4717
91.4717
91.3356
91.3479
91.1375
91.2489
91.088
90.8404
91.1251
90.859
90.9271
90.9147
91.2489
90.4567
90.2525
90.1844
89.9678
90.1659
90.203
89.9183
90.0483
89.8193
89.6151
89.7388
89.8626
90.3887
89.5346
89.4232
89.9926
89.7883
89.5098
89.5098
89.6151
89.4541
89.4913
89.3799
89.2375
89.3675
89.6151
89.1447
89.188
89.2561
89.0519
89.2623
89.1818
88.7548
88.9528
88.4392
88.4454
88.4701
88.3339
88.074
88.1854
87.7584
87.9502
87.7089
87.5913
87.6656
87.418
87.1704
87.3932
86.9043
87.1024
87.0405
86.5516
86.4525
86.3968
86.1555
86.4897
85.9141
85.8584
86.106
85.388
85.3633
85.2457
85.0972
84.8682
84.8063
84.5649
84.4164
84.7753
84.6144
84.2802
84.0698
83.6923
83.5871
83.6613
83.4819
83.3581
83.2405
83.2343
82.7763
82.7763
82.6154
82.6154
82.5907
82.1018
82.0399
81.9656
82.2688
81.8542
82.1513
81.749
81.7737
81.8542
82.3555
81.5943
81.0311
81.52
80.7835
80.5174
80.4741
80.0965
80.1894
80.5483
80.3008
79.7438
79.7562
81.4581
80.3379
79.3229
79.0816
78.9392
79.0073
78.605
78.4194
78.2832
78.8464
78.2523
78.2646
78.0913
77.7076
77.59
77.4477
77.6643
78.2151
77.4477
79.1125
77.3487
77.6458
76.5441
76.6865
76.9959
76.4451
76.3585
76.0057
76.1975
75.8262
76.3894
75.5787
75.3002
76.0304
75.3125
75.0897
74.935
75.3497
74.6008
76.3213
74.3718
74.4213
74.9041
73.6911
73.852
74.9598
74.1924
73.2826
73.493
73.7406
72.9174
73.295
72.5523
72.6761
73.1155
72.4533
72.4162
71.6982
72.0572
71.6982
71.2774
71.4259
71.2836
71.2774
71.6054
70.8256
70.9432
70.8751
70.8565
70.9679
71.0298
70.9061
71.0546
71.1722
71.4321
71.624
71.7849
72.1562
73.3692
72.6204
73.0536
73.1898
73.9881
74.2976
74.0314
74.2666
74.4956
74.9412
74.9783
75.0835
75.0897
75.2073
75.0402
75.0217
75.1083
74.9288
74.5699
74.2047
74.4337
74.248
74.0624
73.821
73.951
73.3445
73.1402
73.0103
72.8556
72.7008
72.6266
72.4533
72.3852
72.3295
72.4038
72.28
72.1995
72.3047
72.509
72.5647
72.5399
72.8989
72.9855
73.0845
73.165
73.264
73.4621
73.4064
73.8086
73.6168
73.6663
73.6168
73.4559
73.4311
73.1588
72.8432
72.6204
72.4471
72.0758
71.7787
71.5126
71.3269
71.0979
70.7018
69.953
69.724
69.5445
69.1051
68.7214
68.579
68.4181
67.6074
67.6816
67.1865
66.6295
66.4996
66.0725
65.9054
65.825
65.367
65.0761
65.0266
64.5563
64.2344
63.9559
63.5351
66.2211
63.5598
64.4448
63.3556
62.8729
62.6501
62.7924
63.2752
61.8641
61.8084
61.3752
61.0038
64.909
60.682
60.5335
60.5087
60.0074
60.0569
59.9579
59.6423
61.3133
59.5618
59.1657
59.0358
59.0543
58.8501
58.6397
58.485
58.3736
58.2065
57.7113
57.6804
57.5319
57.4081
57.3029
57.1296
57.1296
56.4983
56.1951
56.2879
55.9104
58.1631
55.7
55.4153
55.0254
54.9635
54.6045
54.3075
54.0475
53.8495
53.8742
53.1378
53.0573
52.9707
52.6983
52.3827
52.0795
51.8505
51.801
51.2873
50.8417
51.0335
50.5322
50.1733
50.0557
51.0707
49.6534
49.4121
49.2511
49.1397
48.8674
48.9912
48.5456
48.3228
48.2176
48.0938
47.8277
47.574
47.4254
47.3512
47.4688
47.3821
47.7349
48.1557
48.1928
48.7932
50.7179
53.0944
55.2606
55.4833
55.8609
55.7247
55.6505
55.2977
54.9325
54.4931
54.3446
54.1032
53.3729
53.1006
53.3791
52.6179
51.6277
50.6189
50.2661
49.3007
49.6782
48.0629
47.3759
46.887
45.8968
45.0922
44.5352
44.3
43.1551
43.087
41.9916
41.546
40.7352
39.8997
39.5098
39.1014
38.5939
38.3711
38.0555
37.5913
37.319
36.5392
36.7991
36.4402
35.7779
35.2457
34.862
34.3297
33.9398
33.8841
32.8258
32.6773
34.6763
31.9223
31.7428
31.5076
31.1487
30.7216
30.8207
31.6128
30.4926
30.4741
30.0842
30.047
29.5829
29.5705
29.6262
29.0816
28.8464
28.9516
28.8897
28.9207
28.4256
27.9119
28.3946
28.0542
27.9676
27.7448
27.4972
27.4477
27.064
26.9897
26.5008
26.5936
26.5565
26.0243
25.591
25.5663
25.2259
24.7989
24.3161
24.4337
24.3285
23.8643
23.6353
23.6601
22.8989
22.4223
21.822
21.6735
21.5311
21.0608
20.9308
20.4419
20.2005
19.9158
19.3217
19.0989
18.8823
18.2634
18.1458
17.6259
18.8885
16.7471
16.7286
16.2582
15.6455
15.7817
15.726
15.3794
14.841
14.451
14.0178
13.6713
13.2195
13.7022
13.3247
12.7677
12.1921
12.0683
11.499
11.5051
11.3814
11.1276
10.8182
10.5273
10.5273
10.6449
10.3293
9.6547
9.4009
9.141
8.8749
9.8156
8.714
8.8934
8.5035
8.2436
7.9775
7.6309
7.2534
7.5504
9.1038
6.9068
6.9811
6.684
6.8387
6.6592
6.9996
6.2693
6.9254
5.8114
5.6381
5.6381
5.3224
5.4524
5.4153
6.6283
5.7557
7.0553
4.9387
4.7469
5.0316
4.9697
4.7159
4.7469
5.7371
4.3198
4.3941
4.1651
5.211
4.1713
5.211
3.9547
4.6664
4.1961
4.097
5.2667
3.8742
3.6019
3.769
3.3668
3.3977
3.4101
3.2368
13.009
3.1625
3.4782
3.1873
3.2058
3.1935
3.1687
2.9707
3.0078
2.8902
3.2306
2.884
2.8778
2.9212
2.6922
2.6922
2.6055
2.7541
2.9769
2.9892
2.6488
2.5684
2.5931
2.6117
2.6055
2.3394
2.6117
2.5251
3.5896
2.4694
2.3146
2.358
2.5684
2.3889
2.3023
2.4075
2.3642
2.1599
2.2651
2.228
2.1661
2.0671
2.2032
2.1104
2.0795
2.0052
1.999
2.0361
2.0795
2.03
1.9681
1.9247
1.9247
1.8814
1.9495
2.0609
2.9397
3.0759
1.869
1.9062
1.8195
1.8876
2.0918
1.9371
1.7143
1.9247
1.7019
1.7453
1.7762
1.8443
1.6648
1.671
1.7453
1.7143
1.8505
1.6586
1.6153
1.6524
1.5844
1.6091
1.5287
1.6153
1.5844
1.5534
1.5163
1.5348
1.5658
1.6586
1.4977
1.5905
1.5225
1.541
1.5348
1.4544
1.4853
1.5472
1.4358
1.5101
1.4977
1.4296
1.3554
1.4358
1.5225
1.3306
1.4915
1.3863
1.4234
1.3863
1.4791
1.3925
1.3677
1.4049
1.3677
1.3182
1.2997
1.3059
1.3306
1.3306
1.2935
1.3616
1.2749
1.2625
1.2749
1.3616
1.4606
1.2935
1.244
1.312
1.1821
1.2316
1.2006
1.2687
1.2254
1.3182
1.2378
1.1759
1.1635
1.2254
1.2502
1.2192
1.1759
1.1759
1.2935
1.2068
1.213
1.1635
1.1326
1.213
1.114
1.2749
1.1759
1.1697
1.1821
1.2192
1.1388
1.1697
1.3863
1.114
1.1326
[truncated: 9,119 more rows]

## Sheet: Supp.Fig.1e
Time (h)	Grouped dDO/dt (uM/s)					Time (h)	Grouped OCR/dt (uM/s^2)
	Replicate1	Replicate2	Replicate3	Replicate4			Replicate1	Replicate2	Replicate3	Replicate4
0	2.31887	0.605497	2.79117	1.65766		4.025	-0.422903	-0.0290963	-0.0272708	-0.190849
0.0166667	2.31232	0.601277	2.78859	1.4573		4.04167	-1.16893	-0.028852	-0.0545902	-0.190959
0.0333333	2.4968	0.592816	2.78602	1.18928		4.05833	-0.482016	-0.403994	-0.0545902	-0.15916
0.05	2.59412	0.584325	2.73769	0.98575		4.075	-0.542158	-0.28702	-0.081955	-0.127361
0.0666667	2.37371	0.580068	2.6733	0.860987		4.09167	-0.571735	-0.257609	-0.081955	-0.127524
0.0833333	2.43364	0.575805	2.58941	0.799725		4.10833	-0.63193	-0.257165	-0.081955	-0.0957248
0.1	2.41134	0.567255	2.48543	0.768457		4.125	-0.428229	-0.114399	-0.109368	-0.0957248
0.116667	2.55199	0.562969	2.40468	0.744723		4.14167	0.0931537	0.028611	-0.082097	-0.0957248
0.133333	2.31013	0.554375	2.34732	0.716722		4.15833	-0.428229	-0.291498	-0.082097	-0.0958913
0.15	2.4247	0.550067	2.31668	0.684305		4.175	-0.245944	-0.31817	-0.109556	-0.0958913
0.166667	2.38917	0.545751	2.27747	0.659697		4.19167	0.470504	-0.259432	-0.0822364	-0.063982
0.183333	2.31013	0.541428	2.21453	0.634833		4.20833	0.0913899	0.403833	-0.0822364	-0.0960559
0.2	2.37151	0.537097	2.11026	0.605497		4.225	0.0305825	0.0866012	-0.082379	-0.0960559
0.216667	2.30359	0.528414	1.98009	0.588574		4.24167	-0.12276	-0.232368	-0.082379	-0.0640932
0.233333	2.26443	0.52406	1.87083	0.567255		4.25833	-0.184785	-0.319785	-0.082379	-0.0640932
0.25	2.24706	0.5197	1.79316	0.554375		4.275	0.306991	1.37896e-05	-0.0825247	-0.0962225
0.266667	2.31232	0.5197	1.73505	0.541428		4.29167	-0.312251	-0.17246	-0.0825247	-0.0962225
0.283333	2.37151	0.515332	1.70294	0.52406		4.30833	-0.629982	0.175514	-0.0825247	-0.0642032
0.3	2.47637	0.510956	1.68796	0.506573		4.325	-0.31227	0.318158	-0.0826673	-0.0963886
0.316667	2.28182	0.506573	1.68796	0.493377		4.34167	-0.31227	0.259419	-0.0826673	-0.0963886
0.333333	2.27964	0.502182	1.68796	0.484543		4.35833	-0.121905	-0.0285074	-0.0826673	-0.0643146
0.35	2.44483	0.502182	1.68545	0.471233		4.375	-0.184141	0.143374	-0.0551599	-0.0965527
0.366667	2.41134	0.497783	1.68545	0.457854		4.39167	-0.185735	0.433079	-0.08281	-0.0965527
0.383333	2.28399	0.493377	1.68294	0.444405		4.40833	0.307007	0.52015	-0.08281	-0.0965527
0.4	2.27095	0.493377	1.68294	0.430887		4.425	0.211774	0.199658	-0.0552516	-0.0644234
0.416667	2.31668	0.488964	1.68042	0.417299		4.44167	0.466464	0.314839	-0.0829483	-0.0644234
0.433333	2.42024	0.484543	1.68042	0.4082		4.45833	1.35798	0.430827	-0.0829483	-0.0644234
0.45	2.50136	0.480113	1.67791	0.394494		4.475	1.04026	0.170994	-0.0553469	-0.032238
0.466667	2.43811	0.480113	1.66781	0.385317		4.49167	1.04026	-0.259381	-0.0553469	-0.032238
0.483333	2.52196	0.475677	1.65766	0.371493		4.50833	0.512522	0.142126	-0.0553469	-0.032238
0.5	2.4968	0.471233	1.65766	0.362236		4.525	0.336236	0.83467	-0.083094	0
0.516667	2.46282	0.471233	1.63208	0.352948		4.54167	-0.665463	0.9142	-0.0554439	0
0.533333	2.3627	0.466781	1.61138	0.343627		4.55833	0.0304851	0.309993	-0.0554439	0
0.55	2.4247	0.466781	1.58784	0.334275		4.575	-0.736645	-0.085266	-0.0554439	0
0.566667	2.34294	0.462321	1.55868	0.32489		4.59167	0.213651	7.00862e-06	-0.0277471	0
0.583333	2.50593	0.457854	1.52637	0.315472		4.60833	-0.329826	0.113028	-0.0277471	0
0.6	2.45606	0.457854	1.49076	0.310752		4.625	-0.299578	0.197278	-0.0555426	0
0.616667	2.3583	0.453379	1.45448	0.301286		4.64167	-0.758824	0.373392	-0.0555426	0
0.633333	2.3145	0.448896	1.41752	0.291787		4.65833	-0.758824	-0.170688	-0.0555426	0.03224
0.65	1.9935	0.448896	1.3769	0.282255		4.675	-0.459971	-0.920525	-0.0277954	0.03224
0.666667	2.24706	0.444405	1.15674	0.272691		4.69167	0.696665	-1.0573	-0.0277954	1.93436e-06
0.683333	2.39803	0.444405	0.978609	0.263094		4.70833	-1.22554	-1.15607	-0.0556386	-0.0322934
0.7	2.22537	0.439907	0.890995	0.258283		4.725	0.494484	-0.316522	-0.0556386	-0.0322934
0.716667	1.95538	0.439907	0.842022	0.253464		4.74167	0.44901	-0.228422	-0.0556386	-0.0646427
0.733333	1.51275	0.435401	0.811339	0.248636		4.75833	-0.336247	-0.341442	-0.083528	-0.0646427
0.75	1.47131	0.435401	0.784145	0.238956		4.775	0.358925	-0.454467	-0.0557326	-0.0970493
0.766667	1.56933	0.430887	0.764519	0.234103		4.79167	-0.124491	-0.228828	-0.0557326	-0.0970493
0.783333	1.4741	0.430887	0.764519	0.229242		4.80833	-0.218426	-0.114827	-0.0557326	-0.161754
0.8	1.29301	0.426365	0.720743	0.224373		4.825	-0.313379	-0.0863545	-0.08367	-0.161754
0.816667	1.22447	0.426365	0.704618	0.21461		4.84167	0.246821	-0.0576344	-0.08367	-0.162033
0.833333	1.17633	0.421836	0.692451	0.209715		4.85833	0.449416	0.587994	-0.0558269	-0.129737
0.85	1.16656	0.421836	0.680221	0.204813		4.875	-0.588784	0.0869075	-0.0838123	-0.162309
0.866667	1.14028	0.421836	0.667928	0.194982		4.89167	-0.816766	-0.555232	-0.0838123	-0.12996
0.883333	0.975029	0.417299	0.651437	0.190053		4.90833	-0.0928022	-0.260718	-0.0559229	-0.16259
0.9	0.87979	0.417299	0.638995	0.185117		4.925	-1.09952	-0.290438	-0.083959	-0.130183
0.916667	1.03507	0.417299	0.626487	0.180172		4.94167	0.278844	-0.378556	-0.083959	-0.162867
0.933333	0.902143	0.412753	0.613915	0.175218		4.95833	0.0313056	-0.437562	-0.083959	-0.130403
0.95	0.924269	0.412753	0.605497	0.170256		4.975	0.157298	-0.290944	-0.0560215	-0.130403
0.966667	0.960649	0.4082	0.592816	0.165286		4.99167	-0.402902	-0.232349	-0.0841043	-0.130629
0.983333	0.996418	0.4082	0.584325	0.160307		5.00833	0.776053	-0.320869	-0.0841043	-0.130629
1	0.971443	0.4082	0.575805	0.155319		5.025	0.125508	-0.174248	-0.0561189	-0.0980567
1.01667	0.957038	0.40364	0.567255	0.150323		5.04167	0.215367	0.410901	-0.0842503	-0.130853
1.03333	0.960649	0.40364	0.558675	0.145318		5.05833	-0.187127	0.0582919	-0.0842503	-0.0982227
1.05	0.913234	0.399071	0.550067	0.145318		5.075	0.343145	0.0584966	-0.0562142	-0.0982227
1.06667	0.887266	0.399071	0.541428	0.140305		5.09167	-0.979167	0.0881193	-0.0562142	-0.0983914
1.08333	0.81905	0.394494	0.532759	0.135284		5.10833	0.155999	0.0590022	-0.0843953	-0.0983914
1.1	0.860987	0.394494	0.528414	0.130253		5.125	0.187039	-0.177001	-0.0843953	-0.131301
1.11667	0.905846	0.394494	0.5197	0.130253		5.14167	0.218026	-0.0292734	-0.0563126	-0.098558
1.13333	0.857207	0.394494	0.515332	0.125214		5.15833	-0.681202	0.0881176	-0.084543	-0.098558
1.15	0.872288	0.38991	0.506573	0.120166		5.175	0.40215	-0.0585036	-0.084543	-0.131523
1.16667	0.920597	0.38991	0.502182	0.120166		5.19167	0.152289	-0.145612	-0.0564116	-0.0987274
1.18333	0.849627	0.38991	0.497783	0.11511		5.20833	0.218041	-0.592109	-0.0564116	-0.0987274
1.2	0.659697	0.38991	0.488964	0.110045		5.225	0.0617144	-0.533819	-0.084691	-0.0987274
1.21667	0.784145	0.385317	0.484543	0.110045		5.24167	1.00981	-0.0293576	-0.084691	-0.0658747
1.23333	0.845828	0.385317	0.480113	0.104972		5.25833	0.550582	0.320853	-0.0565099	-0.0658747
1.25	0.70866	0.385317	0.475677	0.0998891		5.275	-0.0622137	0.467929	-0.0565099	-0.0329653
1.26667	0.728764	0.385317	0.471233	0.0998891		5.29167	-0.124349	0.290426	-0.084836	-0.0329653
1.28333	0.784145	0.380717	0.466781	0.0947981		5.30833	0.188284	0.3192	-0.0566055	-0.0329653
1.3	0.724757	0.380717	0.462321	0.0947981		5.325	-0.402207	0.660595	-0.0566055	0
1.31667	0.760573	0.380717	0.457854	0.0896985		5.34167	-1.28842	0.318647	-0.0566055	0
1.33333	0.776315	0.380717	0.453379	0.0845902		5.35833	-0.124261	0.621134	-0.0566055	0
1.35	0.67613	0.376109	0.453379	0.0845902		5.375	-0.216903	0.650156	-0.0567015	0
1.36667	0.740744	0.376109	0.448896	0.0794731		5.39167	-0.720149	0.20419	-0.0567015	0
1.38333	0.704618	0.376109	0.444405	0.0743469		5.40833	-0.488553	-0.0289264	-0.0567015	0
1.4	0.651437	0.376109	0.439907	0.0743469		5.425	-0.0935243	-0.379235	-0.0567015	0
1.41667	0.712694	0.371493	0.435401	0.0692123		5.44167	7.98753e-05	-0.37858	-0.0567995	-0.332785
1.43333	0.672033	0.371493	0.435401	0.0692123		5.45833	0.0312825	-0.173369	-0.0567995	-0.232347
1.45	0.70866	0.371493	0.430887	0.064069		5.475	0.0625378	-0.514764	-0.0567995	-0.0992327
1.46667	0.659697	0.371493	0.426365	0.0589169		5.49167	0.513703	-0.733111	-0.0567995	-0.132425
1.48333	0.732764	0.366868	0.426365	0.0589169		5.50833	-0.282725	-0.233956	-0.085273	-0.165675
1.5	0.756621	0.366868	0.421836	0.053756		5.525	0.186147	-0.530109	-0.0568975	-0.198985
1.51667	0.613915	0.366868	0.417299	0.0485859		5.54167	6.20944e-05	-0.650165	-0.0568975	-0.232349
1.53333	0.659697	0.366868	0.417299	0.0485859		5.55833	6.20944e-05	-0.262517	-0.0568975	-0.232349
1.55	0.712694	0.362236	0.412753	0.0434073		5.575	0.18679	-0.0590811	-0.0568975	-0.265769
1.56667	0.684305	0.362236	0.412753	0.0434073		5.59167	0.0933462	-0.417291	-0.0569982	0.0335387
1.58333	0.728764	0.362236	0.4082	0.03822		5.60833	-0.125081	-0.501069	-0.0569982	-0.100437
1.6	0.655571	0.362236	0.40364	0.03822		5.625	-0.156498	-0.0581715	-0.0569982	-0.267146
1.61667	0.634833	0.357596	0.40364	0.03822		5.64167	0.157678	0.44368	-0.0569982	-0.267603
1.63333	0.626487	0.357596	0.399071	0.0330237		5.65833	0.157678	0.117407	-0.0285248	-0.200702
1.65	0.515332	0.357596	0.399071	0.0330237		5.675	-0.311194	0.355264	-0.0285248	-0.100261
1.66667	0.67613	0.357596	0.394494	0.0278187		5.69167	0.316641	0.445999	-0.0570962	-0.066898
1.68333	0.643149	0.352948	0.394494	0.0278187		5.70833	-0.249415	5.49659e-06	-0.0570962	-0.100435
1.7	0.59705	0.352948	0.38991	0.0226043		5.725	-0.502273	0.118007	-0.0570962	-0.0670147
1.71667	0.667928	0.352948	0.38991	0.0226043		5.74167	-1.31054e-05	0.41732	-0.0285714	-0.0335367
1.73333	0.613915	0.348292	0.385317	0.0173815		5.75833	0.647412	0.237637	-0.0571929	6.92014e-09
1.75	0.52406	0.348292	0.385317	0.0173815		5.775	0.496228	-0.714228	-0.0571929	-2.00888e-06
1.76667	0.626487	0.399071	0.380717	0.0121497		5.79167	0.0313544	-0.594156	-0.0571929	0.033648
1.78333	0.626487	0.537097	0.380717	0.0121497		5.80833	-0.157651	-0.414464	-0.0571929	-4.02796e-06
1.8	0.630663	0.622303	0.380717	0.00690909		5.825	0.434185	-0.236025	-0.0858636	-0.067134
1.81667	0.634833	0.692451	0.376109	0.00690909		5.84167	0.403517	-0.0882928	-0.0572922	-0.067134
1.83333	0.634833	0.728764	0.376109	0.00165952		5.85833	0.372794	0.0293559	-0.0572922	-0.0672494
1.85	0.638995	0.799725	0.376109	0.00165952		5.875	0.564049	0.117173	-0.0572922	-0.0672494
1.86667	0.510956	0.799725	0.371493	-0.00359939		5.89167	0.0618966	0.233956	-0.0572922	-0.236367
1.88333	0.634833	0.79584	0.371493	-0.00359939		5.90833	-0.398037	0.665208	-0.0573926	-0.236367
1.9	0.609709	0.791948	0.371493	-0.00886684		5.925	-0.246423	1.06038	-0.0573926	-0.20277
1.91667	0.554375	0.791948	0.366868	-0.00886684		5.94167	-0.637651	0.535666	-0.0573926	-0.20277
1.93333	0.613915	0.78805	0.366868	-0.00886684		5.95833	-0.127067	0.0896645	-0.0573926	-0.20277
1.95	0.618113	0.724757	0.366868	-0.0141433		5.975	-0.49708	-0.149155	-0.0574946	-0.20277
1.96667	0.550067	0.780233	0.366868	-0.0141433		5.99167	-0.0614792	-0.357685	-0.0574946	-0.20277
1.98333	0.545751	0.784145	0.362236	-0.0141433		6.00833	0.0307382	0.204205	-0.0574946	-0.169118
2	0.638995	0.736758	0.362236	-0.0194287		6.025	0.153629	0.375338	-0.0574946	-0.135177
2.01667	0.609709	0.744723	0.362236	-0.0194287		6.04167	0.153893	0.259407	-0.086314	0.0339408
2.03333	0.580068	0.748696	0.357596	-0.0194287		6.05833	0.154159	-0.142371	-0.0575922	0.0339408
2.05	0.5197	0.752662	0.357596	-0.0194287		6.075	0.154425	-0.0571951	-0.0575922	0.0339408
2.06667	0.626487	0.67613	0.357596	-0.024723		6.09167	0.700221	0.116783	-0.0575922	0.0339408
2.08333	0.545751	0.756621	0.352948	-0.024723		6.10833	0.718941	0.557174	-0.0864633	0.0339408
2.1	0.630663	0.704618	0.352948	-0.024723		6.125	-0.381889	0.560068	-0.0576906	0.0339408
2.11667	0.609709	0.70866	0.352948	-0.0300268		6.14167	-0.563083	0.533808	-0.0576906	0.0339408
2.13333	0.448896	0.752662	0.352948	-0.0300268		6.15833	-0.434922	-0.680318	-0.0576906	0.0339408
2.15	0.537097	0.70866	0.348292	-0.0300268		6.175	-1.03866	-0.939268	-0.08661	0
2.16667	0.605497	0.70866	0.348292	-0.0300268		6.19167	-0.911162	-0.910696	-0.0577906	0.0338836
2.18333	0.562969	0.70866	0.348292	-0.0353392		6.20833	-0.154062	-0.434558	-0.0577906	0.0338836
2.2	0.471233	0.712694	0.343627	-0.0353392		6.225	-0.498736	-0.31812	-0.0577906	-0.204507
2.21667	0.562969	0.712694	0.343627	-0.0353392		6.24167	-0.125271	-0.382513	-0.0577906	-0.0339388
2.23333	0.488964	0.684305	0.343627	-0.0353392		6.25833	-0.465569	-0.557155	-0.0578888	-0.0679356
2.25	0.554375	0.736758	0.343627	-0.0406607		6.275	0.350438	-0.145589	-0.0578888	-0.101993
2.26667	0.515332	0.688381	0.343627	-0.0406607		6.29167	0.0634832	-0.324212	-0.0578888	-0.136106
2.28333	0.471233	0.692451	0.338955	-0.0406607		6.30833	-0.157863	0.26948	-0.0578888	-0.170282
2.3	0.558675	0.696514	0.338955	-0.0459911		6.325	3.79036e-05	0.38789	-0.0579915	-0.2388
2.31667	0.562969	0.716722	0.338955	-0.0459911		6.34167	0.192312	0.0301932	-0.0579915	-0.30703
2.33333	0.562969	0.724757	0.338955	-0.0459911		6.35833	-0.155455	-0.536537	-0.0579915	-0.341437
2.35	0.562969	0.663816	0.338955	-0.0459911		6.375	0.590833	-0.443647	-0.0579915	-0.137513
2.36667	0.506573	0.764519	0.334275	-0.0513306		6.39167	-0.803239	0.059424	-0.0579915	-0.136345
2.38333	0.567255	0.756621	0.334275	-0.0513306		6.40833	0.156621	0.148414	-0.0290221	-0.13658
2.4	0.484543	0.748696	0.334275	-0.0513306		6.425	-0.382493	-0.0879677	-0.0290221	-0.136811
2.41667	0.435401	0.740744	0.334275	-0.0566796		6.44167	-0.254965	-0.482734	-0.0290221	-0.102698
2.43333	0.435401	0.720743	0.334275	-0.0566796		6.45833	-0.159181	-0.239273	-0.0290221	-0.102871
2.45	0.554375	0.684305	0.329586	-0.0566796		6.475	-0.0323205	-0.0295136	0	-0.0343529
2.46667	0.550067	0.684305	0.329586	-0.0566796		6.49167	-0.549878	0.357711	0	-0.0344116
2.48333	0.562969	0.684305	0.430887	0.053756		6.50833	-0.570853	0.507201	-0.0290694	-4.11475e-06
2.5	0.575805	0.732764	0.558675	0.194982		6.525	-0.402055	0.355867	-0.0290694	-6.18284e-06
2.51667	0.584325	0.728764	0.655571	0.291787		6.54167	0.897441	-0.0296564	-0.0290694	-0.206266
2.53333	0.475677	0.724757	0.720743	0.352948		6.55833	-0.0624199	-0.238039	-0.0290694	-0.172034
2.55	0.421836	0.720743	0.764519	0.40364		6.575	0.539695	-0.0588883	-0.0290694	0.0342841
2.56667	0.435401	0.712694	0.791948	0.426365		6.59167	0.0960883	0.182599	-0.0290694	-4.12897e-06
2.58333	0.5197	0.70866	0.803603	0.444405		6.60833	-0.584822	-0.120898	-0.0290694	-0.0344116
2.6	0.471233	0.704618	0.815198	0.462321		6.625	0.321555	-0.479419	-0.0290694	-0.103401
2.61667	0.310752	0.663816	0.815198	0.462321		6.64167	0.58181	-0.539352	-0.0290694	-0.103578
2.63333	0.5197	0.70866	0.815198	0.462321		6.65833	0.255921	-0.598249	0	-0.103578
2.65	0.545751	0.643149	0.815198	0.462321		6.675	-0.571932	-0.65808	0	-0.034527
2.66667	0.532759	0.716722	0.815198	0.462321		6.69167	-3.51003e-05	0.0296673	0	-4.12529e-06
2.68333	0.5197	0.724757	0.815198	0.466781		6.70833	0.0935746	0.0598112	-0.0291218	-4.12529e-06
2.7	0.5197	0.728764	0.815198	0.466781		6.725	0.186698	-8.95994e-06	-0.0291218	-0.206616
2.71667	0.448896	0.830565	0.815198	0.466781		6.74167	0.41052	0.389171	-0.0582919	-0.172328
2.73333	0.580068	0.784145	0.81905	0.466781		6.75833	0.901991	0.389847	-0.0582919	-0.103571
2.75	0.5197	0.720743	0.81905	0.466781		6.775	0.15872	0.360787	-0.0582919	-0.0345818
2.76667	0.510956	0.672033	0.815198	0.466781		6.79167	0.0317992	0.331576	-0.0875133	0
2.78333	0.502182	0.672033	0.811339	0.466781		6.80833	0.377362	0.151481	-0.0875133	0
2.8	0.334275	0.667928	0.811339	0.466781		6.825	0.665524	0.121494	-0.116787	-0.0345818
2.81667	0.502182	0.667928	0.807474	0.466781		6.84167	-0.31551	-0.359574	-0.116787	-0.0345818
2.83333	0.52406	0.663816	0.807474	0.466781		6.85833	-0.440974	-0.210292	-0.0876649	-0.0345818
2.85	0.532759	0.663816	0.803603	0.466781		6.875	-0.534098	-0.0887441	-0.116987	0
2.86667	0.541428	0.655571	0.803603	0.466781		6.89167	-0.219907	-0.02964	-0.0878169	0
2.88333	0.528414	0.651437	0.799725	0.466781		6.90833	-0.0945611	-1.25552e-05	-0.0878169	0
2.9	0.502182	0.643149	0.799725	0.466781		6.925	2.073e-05	0.382507	-0.0878169	0
2.91667	0.430887	0.638995	0.79584	0.466781		6.94167	0.0950888	-0.0598291	-0.0879676	0
2.93333	0.506573	0.630663	0.79584	0.417299		6.95833	-0.730173	-0.151517	-0.0879676	0
2.95	0.399071	0.672033	0.791948	0.417299		6.975	0.0310673	0.270346	-0.0586942	0
2.96667	0.493377	0.667928	0.78805	0.421836		6.99167	0.409108	0.389165	-0.0881176	0
2.98333	0.462321	0.663816	0.78805	0.426365		7.00833	0.0953666	0.0603225	-0.0881176	-0.208735
3	0.453379	0.651437	0.784145	0.426365		7.025	-0.451799	-0.420232	-0.0587955	-0.208735
3.01667	0.267896	0.562969	0.784145	0.376109		7.04167	-0.0316957	-0.0892169	-0.0882696	-0.208735
3.03333	0.471233	0.651437	0.780233	0.385317		7.05833	-0.383311	-0.119051	-0.0882696	-0.208735
3.05	0.475677	0.575805	0.776315	0.394494		7.075	-0.708761	-0.44216	-0.0882696	-0.208735
3.06667	0.506573	0.663816	0.776315	0.4082		7.09167	-0.351073	0.0299082	-0.0588975	-0.208735
3.08333	0.448896	0.680221	0.772389	0.417299		7.10833	0.915906	0.271754	-0.0884273	-0.208735
3.1	0.466781	0.663816	0.772389	0.417299		7.125	-0.250267	-0.0896655	-0.0884273	-0.208735
3.11667	0.484543	0.605497	0.768457	0.412753		7.14167	0.124052	-0.238473	-0.0590039	-0.208735
3.13333	0.497783	0.571533	0.768457	0.412753		7.15833	0.469648	-0.0301615	-0.0885818	0
3.15	0.417299	0.655571	0.764519	0.412753		7.175	1.01681	0.0303431	-0.0885818	0
3.16667	0.421836	0.651437	0.764519	0.4082		7.19167	0.437992	0.0297744	-0.0591077	0
3.18333	0.448896	0.643149	0.764519	0.4082		7.20833	0.540623	0.0596089	-0.0591077	0
3.2	0.366868	0.638995	0.760573	0.40364		7.225	0.0328302	-0.362051	-0.0887351	0.0349369
3.21667	0.480113	0.528414	0.760573	0.40364		7.24167	0.633298	-0.271304	-0.0887351	0.0349369
3.23333	0.497783	0.663816	0.756621	0.40364		7.25833	-0.279385	-0.150465	-0.0592053	0.0349369
3.25	0.457854	0.584325	0.756621	0.399071		7.275	0.0628694	-0.0901227	-0.0592053	0.0349369
3.26667	0.457854	0.643149	0.752662	0.399071		7.29167	-0.374767	-1.79632e-06	-0.0592053	0.0349369
3.28333	0.457854	0.638995	0.752662	0.394494		7.30833	-0.437986	0.563959	-0.0593073	0.0349369
3.3	0.510956	0.588574	0.748696	0.394494		7.325	-0.437986	0.712994	-0.0593073	0.0349369
3.31667	0.430887	0.655571	0.748696	0.394494		7.34167	-0.40635	0.0890676	-0.0593073	0.0349369
3.33333	0.484543	0.651437	0.744723	0.38991		7.35833	-0.189004	0.0890676	-0.0593073	-0.140357
3.35	0.444405	0.647297	0.744723	0.385317		7.375	0.644238	0.121548	-0.0296799	-0.140118
3.36667	0.484543	0.643149	0.740744	0.380717		7.39167	-0.313917	0.12113	-0.0594099	-0.105003
3.38333	0.528414	0.638995	0.736758	0.376109		7.40833	-0.252003	0.329354	-0.0594099	-0.0699418
3.4	0.385317	0.634833	0.736758	0.366868		7.425	-0.444807	-0.0905405	-0.0594099	-0.0349453
3.41667	0.448896	0.630663	0.732764	0.362236		7.44167	-0.158452	-0.120425	-0.0594099	-0.0349453
3.43333	0.412753	0.622303	0.732764	0.357596		7.45833	-0.063434	-0.533762	-0.0297301	-0.0349453
3.45	0.4082	0.562969	0.728764	0.357596		7.475	-0.0316906	-0.561961	-0.0595135	-0.0349453
3.46667	0.462321	0.588574	0.728764	0.352948		7.49167	-0.126867	-0.238438	-0.0595135	-0.0349453
3.48333	0.448896	0.700569	0.724757	0.352948		7.50833	-0.127082	-0.20845	-0.0595135	0.140348
3.5	0.435401	0.493377	0.724757	0.348292		7.525	0.313934	0.210666	-0.0595135	0.105173
3.51667	0.417299	0.643149	0.724757	0.348292		7.54167	0.34503	0.269454	-0.0297834	0.0700572
3.53333	0.399071	0.59705	0.720743	0.343627		7.55833	0.37672	7.19742e-06	-0.0596179	0.0349964
3.55	0.277477	0.613915	0.720743	0.343627		7.575	0.632202	0.389187	-0.0596179	0
3.56667	0.32489	0.626487	0.720743	0.338955		7.59167	0.440261	-0.0605429	-0.0596179	-0.0349964
3.58333	0.439907	0.605497	0.716722	0.338955		7.60833	-0.22375	0.120074	-0.0596179	-0.0349964
3.6	0.399071	0.601277	0.716722	0.334275		7.625	0.157889	0.386521	-0.0298345	-0.0349964
3.61667	0.444405	0.592816	0.712694	0.334275		7.64167	0.22143	0.297582	-1.79004e-06	-0.0349964
3.63333	0.412753	0.655571	0.712694	0.334275		7.65833	-0.127996	-0.0299879	0.0297834	-0.0349964
3.65	0.439907	0.618113	0.712694	0.334275		7.675	-0.345657	-0.029937	0.0297834	-0.0349964
3.66667	0.453379	0.584325	0.70866	0.334275		7.69167	-0.376753	-0.543081	0.0297834	-0.0700551
3.68333	0.362236	0.575805	0.70866	0.334275		7.70833	-0.376753	-0.359543	0.0596179	-0.0700551
3.7	0.380717	0.626487	0.70866	0.334275		7.725	-0.472146	-0.148642	0.0596179	-0.105171
3.71667	0.40364	0.554375	0.704618	0.334275		7.74167	-0.440293	-0.398687	0.0596179	-0.10535
3.73333	0.38991	0.575805	0.704618	0.329586		7.75833	0.350363	-0.485242	0.0596179	-0.10535
3.75	0.412753	0.59705	0.704618	0.329586		7.775	-0.0946009	-0.628693	0.0596179	-0.140587
3.76667	0.412753	0.502182	0.700569	0.329586		7.79167	-0.157926	-0.539338	1.78708e-06	-0.175882
3.78333	0.417299	0.588574	0.700569	0.32489		7.80833	0.191608	-0.21135	-0.0297834	-0.175882
3.8	0.417299	0.588574	0.700569	0.320185		7.825	-0.0635445	-0.210986	-0.0297834	-0.21124
3.81667	0.343627	0.588574	0.696514	0.315472		7.84167	-0.127307	0.213229	-0.0297834	-0.176182
3.83333	0.38991	0.588574	0.696514	0.310752		7.85833	-0.416974	0.0302609	-0.0297834	-0.176182
3.85	0.376109	0.588574	0.696514	0.310752		7.875	-0.127983	-0.180072	-0.0297834	-0.141066
3.86667	0.435401	0.588574	0.692451	0.306023		7.89167	-2.11792e-05	0.337952	-0.0596161	-0.10589
3.88333	0.435401	0.588574	0.692451	0.301286		7.90833	0.0315156	0.122577	-0.0596161	-0.10589
3.9	0.484543	0.532759	0.692451	0.301286		7.925	0.125985	-0.0610741	-0.0596161	-0.0706531
3.91667	0.537097	0.510956	0.688381	0.29654		7.94167	0.251988	-0.152818	-0.0298327	-0.0353579
3.93333	0.52406	0.613915	0.688381	0.29654		7.95833	1.48023e-05	0.330978	-0.0298327	-0.0353579
3.95	0.510956	0.613915	0.688381	0.291787		7.975	0.126886	0.300626	-0.0298327	0
3.96667	0.417299	0.567255	0.684305	0.291787		7.99167	-0.0319422	0.240491	-0.0298327	0
3.98333	0.462321	0.571533	0.684305	0.291787		8.00833	0.637697	0.210242	-0.0597193	0
4	0.510956	0.575805	0.684305	0.287025		8.025	0.0641501	0.0301052	-0.0597193	0
4.01667	0.475677	0.580068	0.680221	0.287025		8.04167	-0.031792	0.24174	-0.0298865	0
4.03333	0.480113	0.584325	0.680221	0.282255		8.05833	-0.126374	0.272668	-0.0298865	0
4.05	0.421836	0.571533	0.680221	0.282255		8.075	-0.0943584	0.242997	-0.0298865	0
4.06667	0.343627	0.558675	0.67613	0.282255		8.09167	-0.0940395	0.274089	-0.0298865	-0.392898
4.08333	0.421836	0.537097	0.67613	0.277477		8.10833	0.315032	-0.270364	-0.0298865	2.35748e-05
4.1	0.394494	0.558675	0.67613	0.277477		8.125	-0.512704	-0.300666	-0.210282	2.35748e-05
4.11667	0.287025	0.562969	0.672033	0.272691		8.14167	0.254238	-0.270834	-0.210282	-0.0353938
4.13333	0.394494	0.510956	0.672033	0.272691		8.15833	-0.125733	-0.240533	-0.180395	-0.0353938
4.15	0.38991	0.532759	0.667928	0.272691		8.175	0.254215	0.416619	-0.150198	-0.0353938
4.16667	0.38991	0.541428	0.667928	0.267896		8.19167	0.31613	0.356487	-0.150198	-0.0353938
4.18333	0.385317	0.545751	0.667928	0.267896		8.20833	-0.127234	0.0300896	-0.362654	-0.0353938
4.2	0.357596	0.554375	0.663816	0.267896		8.225	-0.414753	0.030188	-0.0299009	-0.0353938
4.21667	0.357596	0.562969	0.663816	0.267896		8.24167	-0.381199	4.4577e-05	-0.0299009	0.357504
4.23333	0.357596	0.493377	0.663816	0.263094		8.25833	-1.02731	-0.0302593	-0.0598907	-0.070895
4.25	0.357596	0.510956	0.659697	0.263094		8.275	1.82835e-05	-0.060714	0.120504	-0.070895
4.26667	0.357596	0.52406	0.659697	0.263094		8.29167	-0.511871	0.240988	0.120504	-0.0354776
4.28333	0.4082	0.571533	0.659697	0.258283		8.30833	-0.447114	-0.152003	0.0904611	-0.0354776
4.3	0.394494	0.545751	0.655571	0.258283		8.325	-0.41482	-0.689778	-0.21244	-0.0354776
4.31667	0.371493	0.506573	0.655571	0.258283		8.34167	-0.379966	-0.689778	-0.0604143	-0.0354776
4.33333	0.357596	0.497783	0.655571	0.258283		8.35833	0.0318743	-0.333338	0.302771	-0.0354776
4.35	0.40364	0.554375	0.651437	0.253464		8.375	-0.0323169	-0.273202	-0.060024	-0.0354776
4.36667	0.310752	0.537097	0.651437	0.253464		8.39167	-0.0965723	-0.24348	-0.060024	-0.0710154
4.38333	0.263094	0.5197	0.651437	0.253464		8.40833	1.0273	-0.182927	-0.0601238	-0.0355378
4.4	0.310752	0.558675	0.647297	0.248636		8.425	0.575809	0.33159	-0.090269	-0.0355378
4.41667	0.310752	0.562969	0.647297	0.248636		8.44167	0.0969847	-0.0299354	-0.090269	-0.0355378
4.43333	0.38991	0.567255	0.647297	0.248636		8.45833	0.790806	0.272729	-0.0904193	-0.0355378
4.45	0.366868	0.567255	0.647297	0.2438		8.475	0.351458	0.243055	0.182285	-0.0355378
4.46667	0.343627	0.571533	0.643149	0.2438		8.49167	0.222454	0.152309	1.08518e-05	-0.0355378
4.48333	0.40364	0.575805	0.643149	0.2438		8.50833	-0.192436	-0.464838	-0.150718	-0.0711361
4.5	0.435401	0.584325	0.643149	0.2438		8.525	0.0643699	-0.277464	-0.150979	-0.0711361
4.51667	0.380717	0.584325	0.638995	0.2438		8.54167	0.446172	0.303779	-0.150979	-0.0355983
4.53333	0.466781	0.584325	0.638995	0.2438		8.55833	-0.251691	0.333872	-0.151243	-0.0355983
4.55	0.466781	0.584325	0.638995	0.2438		8.575	-0.158296	-0.119888	-0.121098	-2.13585e-06
4.56667	0.466781	0.52406	0.638995	0.2438		8.59167	-0.325546	-0.0600647	-0.151502	0.0355336
4.58333	0.466781	0.588574	0.638995	0.2438		8.60833	-0.0309754	0.0300044	-0.0605483	0.0710112
4.6	0.417299	0.692451	0.634833	0.2438		8.625	0.0316725	-0.273682	1.82436e-06	-0.0355962
4.61667	0.2438	0.70866	0.634833	0.2438		8.64167	-0.254586	-0.0912414	-0.336217	-0.106977
4.63333	0.4082	0.622303	0.634833	0.2438		8.65833	0.096427	0.617114	-0.336217	-0.0356635
4.65	0.32489	0.571533	0.634833	0.2438		8.675	0.570985	0.216156	-1.8088e-06	-2.15734e-06
4.66667	0.412753	0.584325	0.634833	0.2438		8.69167	-0.285651	-0.334469	-1.8088e-06	0.071134
4.68333	0.417299	0.601277	0.634833	0.2438		8.70833	-0.190904	-0.395281	0.0303521	0.0356004
4.7	0.421836	0.613915	0.630663	0.2438		8.725	0.15824	-0.395281	0.0303521	4.24271e-06
4.71667	0.352948	0.580068	0.630663	0.2438		8.74167	0.866105	0.268492	0.0607568	-0.0355314
4.73333	0.352948	0.562969	0.630663	0.248636		8.75833	-0.695426	-0.150754	-3.63315e-06	-0.0710091
4.75	0.348292	0.554375	0.630663	0.248636		8.775	-0.318834	0.213171	-0.0605538	2.1141e-06
4.76667	0.348292	0.550067	0.630663	0.2438		8.79167	-0.0320835	0.45135	0.305914	0.0713826
4.78333	0.224373	0.448896	0.626487	0.238956		8.80833	0.254613	0.360142	0.305914	-0.0357128
4.8	0.399071	0.52406	0.626487	0.238956		8.825	-0.635469	0.091826	0	-0.107152
4.81667	0.480113	0.550067	0.626487	0.234103		8.84167	-0.0962129	0.122336	0	-0.250025
4.83333	0.366868	0.550067	0.622303	0.234103		8.85833	9.61483e-06	0.183513	-0.305914	-0.431187
4.85	0.475677	0.545751	0.622303	0.229242		8.875	-0.189978	0.183513	-0.213589	-0.250468
4.86667	0.334275	0.545751	0.622303	0.229242		8.89167	-0.767852	-0.449853	-0.121736	-0.106981
4.88333	0.320185	0.545751	0.622303	0.224373		8.90833	0.0642872	-0.0303002	-0.0303704	-0.106981
4.9	0.301286	0.541428	0.618113	0.224373		8.925	-0.0322147	-0.0303002	-0.0607769	-0.0713849
4.91667	0.385317	0.541428	0.618113	0.219495		8.94167	-0.096582	-0.239278	-0.0607769	-0.0713849
4.93333	0.291787	0.537097	0.618113	0.219495		8.95833	-0.41557	-0.239278	-0.275073	-4.39239e-06
4.95	0.310752	0.537097	0.613915	0.21461		8.975	0.0322488	0.302758	-0.0303447	0.0357733
4.96667	0.357596	0.466781	0.613915	0.21461		8.99167	-0.888675	0.302236	-0.0607494	0.107511
4.98333	0.352948	0.510956	0.613915	0.209715		9.00833	-0.225288	-5.44153e-06	0.214706	0.288426
5	0.310752	0.502182	0.609709	0.209715		9.025	-0.288663	0.539337	0.122381	0.107707
5.01667	0.376109	0.488964	0.609709	0.204813		9.04167	-0.196926	0.241355	1.84072e-05	-0.0357798
5.03333	0.32489	0.480113	0.609709	0.204813		9.05833	-0.0320544	0.0302858	-0.337347	-0.0357798
5.05	0.32489	0.497783	0.609709	0.204813		9.075	0.382649	0.0302858	1.09538e-05	-0.0357798
5.06667	0.32489	0.506573	0.605497	0.199901		9.09167	0.256444	-0.0906104	-0.0609558	-0.0357798
5.08333	0.4082	0.488964	0.605497	0.199901		9.10833	0.160985	-0.0906104	0.122774	-0.0357798
5.1	0.329586	0.510956	0.605497	0.199901		9.125	-0.656462	-0.150747	-0.183237	-0.0357798
5.11667	0.38991	0.528414	0.601277	0.194982		9.14167	1.14424	-0.578769	-0.122163	-3.80945e-15
5.13333	0.32489	0.5197	0.601277	0.194982		9.15833	0.479527	-0.306987	-0.0610907	0.0357798
5.15	0.362236	0.510956	0.601277	0.194982		9.175	0.510178	-0.357702	-0.651942	0.0357798
5.16667	0.229242	0.502182	0.601277	0.190053		9.19167	0.131555	-0.0901263	-1.47563e-05	0.0357798
5.18333	0.348292	0.488964	0.59705	0.190053		9.20833	-0.357074	0.120682	0.245985	0.0357798
5.2	0.352948	0.471233	0.59705	0.185117		9.225	-0.70746	0.120682	-0.0915327	0.0357798
5.21667	0.357596	0.502182	0.59705	0.185117		9.24167	2.78034e-06	0.150723	-0.0305659	-0.107698
5.23333	0.306023	0.502182	0.592816	0.185117		9.25833	0.0958979	0.0604417	3.38049e-09	-0.288428
5.25	0.38991	0.502182	0.592816	0.180172		9.275	0.591895	-0.0303038	0.0612834	-0.324755
5.26667	0.412753	0.506573	0.592816	0.180172		9.29167	0.126379	0.276517	-1.83678e-06	-0.396924
5.28333	0.357596	0.430887	0.592816	0.180172		9.30833	0.031481	0.39804	-0.0306154	-0.396924
5.3	0.371493	0.430887	0.588574	0.180172		9.325	-0.0315195	0.0300915	0.560236	-0.107526
5.31667	0.380717	0.497783	0.588574	0.180172		9.34167	0.357075	-0.0905868	-0.0918493	-0.0716269
5.33333	0.430887	0.537097	0.588574	0.180172		9.35833	0.421278	-0.333894	-0.0918493	-0.396943
5.35	0.343627	0.541428	0.588574	0.180172		9.375	0.485258	-0.395283	-0.0612834	-0.251755
5.36667	0.338955	0.545751	0.584325	0.180172		9.39167	-0.0318488	0.0599417	-0.0612834	0.035941
5.38333	0.334275	0.550067	0.584325	0.180172		9.40833	-0.615681	0.0602638	-0.370875	0.216671
5.4	0.329586	0.601277	0.584325	0.180172		9.425	-0.359493	0.0907709	-0.0305764	0.252998
5.41667	0.219495	0.554375	0.584325	0.180172		9.44167	-1.16974	-0.651914	3.89926e-05	0.253422
5.43333	0.338955	0.52406	0.584325	0.180172		9.45833	-0.640943	-0.836758	3.89926e-05	0.253422
5.45	0.338955	0.528414	0.580068	0.180172		9.475	-0.510979	-0.21172	-0.0306309	-0.0719989
5.46667	0.272691	0.528414	0.580068	0.180172		9.49167	-0.0321865	0.21066	3.71524e-05	-0.107898
5.48333	0.357596	0.532759	0.580068	0.180172		9.50833	-0.258148	-0.465648	3.71524e-05	0.217418
5.5	0.329586	0.484543	0.580068	0.180172		9.525	0.0637473	-0.785515	3.71524e-05	0.0361475
5.51667	0.338955	0.488964	0.575805	0.130253		9.54167	-0.714809	-1.39963	-0.0306836	-0.10807
5.53333	0.338955	0.52406	0.575805	0.145318		9.55833	-0.43307	-1.27737	0.278908	-0.10807
5.55	0.338955	0.52406	0.575805	0.165286		9.575	-0.467575	-1.21713	-0.0613906	-0.144213
5.56667	0.29654	0.444405	0.575805	0.160307		9.59167	-0.236013	-0.383233	-0.0921647	-0.108248
5.58333	0.29654	0.488964	0.571533	0.155319		9.60833	-0.79875	-0.319912	-0.0921647	-0.108248
5.6	0.366868	0.448896	0.571533	0.150323		9.625	-0.962711	-1.06563	-0.0614948	-0.10843
5.61667	0.272691	0.430887	0.571533	0.145318		9.64167	-1.05959	-1.36733	-0.092326	-0.10843
5.63333	0.357596	0.493377	0.571533	0.145318		9.65833	-0.897834	-0.477805	-0.092326	-0.144696
5.65	0.357596	0.475677	0.571533	0.140305		9.675	-1.31777	-0.0965488	-0.154143	-0.108614
5.66667	0.352948	0.426365	0.567255	0.135284		9.69167	-0.571121	0.0322953	-0.0924872	-0.108614
5.68333	0.320185	0.448896	0.567255	0.130253		9.70833	-0.271285	0.0322361	-0.0924872	-0.108614
5.7	0.315472	0.515332	0.567255	0.125214		9.725	-0.203812	0.0322361	-0.0616053	-0.1088
5.71667	0.320185	0.510956	0.567255	0.120166		9.74167	-0.17028	0.0322361	-0.0308312	-0.1088
5.73333	0.320185	0.506573	0.567255	0.125214		9.75833	-0.136339	0.0322361	3.28557e-15	-0.1088
5.75	0.320185	0.502182	0.567255	0.135284		9.775	-0.102342	0.0322361	3.2821e-15	-0.108984
5.76667	0.320185	0.497783	0.562969	0.135284		9.79167	-0.136572	0.0322361	0.0616053	-0.108984
5.78333	0.320185	0.493377	0.562969	0.130253		9.80833	-0.10234	0.0322361	0.0616053	-0.0727181
5.8	0.282255	0.493377	0.562969	0.130253		9.825	-0.068283	0.0322361	0.154143	-0.109168
5.81667	0.352948	0.488964	0.562969	0.130253		9.84167	-0.034109	0.0322361	0.153876	-0.109168
5.83333	0.417299	0.484543	0.558675	0.130253		9.85833	0.0341172	0.0321873	-0.15522	-0.109168
5.85	0.38991	0.4082	0.558675	0.125214		9.875	0.0341172	0.0321873	0.0615867	-0.0728385
5.86667	0.32489	0.421836	0.558675	0.125214		9.89167	0.102348	0.0321873	0.122979	-0.109353
5.88333	0.29654	0.444405	0.558675	0.125214		9.90833	0.136343	0.0321873	0.153324	-0.109353
5.9	0.385317	0.466781	0.554375	0.125214		9.925	0.136343	0.0321873	0.0921406	-0.0729641
5.91667	0.380717	0.484543	0.554375	0.125214		9.94167	0.204505	0.0321873	0.030704	-0.109533
5.93333	0.376109	0.497783	0.554375	0.120166		9.95833	0.204171	0.0321873	-0.0308166	-0.109533
5.95	0.366868	0.510956	0.554375	0.120166		9.975	1.35398	1.24486	-0.0923611	-0.0730835
5.96667	0.362236	0.52406	0.554375	0.0947981		9.99167	1.79181	1.66066	-0.0307216	-0.0730835
5.98333	0.357596	0.584325	0.550067	0.0947981		10.0083	2.51819	2.37494	0.37026	-0.109735
6	0.352948	0.567255	0.550067	0.0947981		10.025	3.61241	3.45926	0.122572	-0.109735
6.01667	0.229242	0.502182	0.550067	0.0947981		10.0417	5.39097	5.14034	0.0611793	-0.0732207
6.03333	0.277477	0.457854	0.550067	0.0947981		10.0583	8.00895	7.684	-0.0305734	-0.109933
6.05	0.310752	0.444405	0.545751	0.0947981		10.075	10.436	10.0075	0.0306098	-0.109933
6.06667	0.371493	0.430887	0.545751	0.0947981		10.0917	12.1581	11.763	0.0612723	-0.073364
6.08333	0.380717	0.528414	0.545751	0.0947981		10.1083	13.3978	13.0595	0.0921646	-0.073364
6.1	0.38991	0.567255	0.545751	0.0998891		10.125	13.1307	12.7756	0.122988	-0.110116
6.11667	0.385317	0.562969	0.541428	0.0998891		10.1417	13.327	13.1154	0.0306809	-0.110116
6.13333	0.380717	0.562969	0.541428	0.0998891		10.1583	13.0826	12.9641	-0.0612051	-0.0734647
6.15	0.376109	0.558675	0.541428	0.0998891		10.175	12.2725	12.2556	-0.307994	-0.110279
6.16667	0.334275	0.5197	0.541428	0.0998891		10.1917	10.626	10.7978	-0.558211	-0.110279
6.18333	0.385317	0.541428	0.537097	0.0998891		10.2083	8.18751	8.48081	-0.0303299	-0.0735666
6.2	0.253464	0.528414	0.537097	0.0998891		10.225	5.9143	6.27194	-0.558856	-0.937648
6.21667	0.287025	0.510956	0.537097	0.0998891		10.2417	4.34466	4.73164	-0.941358	-1.28495
6.23333	0.315472	0.426365	0.537097	0.0998891		10.2583	3.30706	3.56928	-1.04007	-1.36288
6.25	0.234103	0.426365	0.532759	0.0998891		10.275	2.69588	2.69108	-1.04007	-1.40428
6.26667	0.248636	0.426365	0.532759	0.104972		10.2917	2.17331	1.96933	-1.04007	-1.40428
6.28333	0.357596	0.497783	0.532759	0.104972		10.3083	1.73884	1.45919	-1.04007	-1.40428
6.3	0.301286	0.510956	0.532759	0.0692123		10.325	1.58619	1.15171	-0.793281	-1.36746
6.31667	0.315472	0.462321	0.532759	0.0947981		10.3417	1.48625	0.894209	-0.575521	-1.40664
6.33333	0.315472	0.457854	0.528414	0.0896985		10.3583	1.33928	0.633371	-1.07283	-1.40664
6.35	0.306023	0.506573	0.528414	0.0845902		10.375	1.26896	0.484747	-0.544299	-0.542554
6.36667	0.29654	0.462321	0.528414	0.0794731		10.3917	1.14977	0.235584	-0.161797	-0.195257
6.38333	0.291787	0.466781	0.528414	0.0743469		10.4083	0.913759	0.0168297	-0.0649872	-0.117323
6.4	0.234103	0.484543	0.52406	0.064069		10.425	0.64222	-0.218017	-0.0649872	-0.0391715
6.41667	0.277477	0.430887	0.52406	0.0589169		10.4417	0.295883	-1.15575	-0.0649872	-0.0391715
6.43333	0.334275	0.417299	0.52406	0.053756		10.4583	-0.0654148	-3.01481	-0.0649872	-0.0391715
6.45	0.38991	0.444405	0.52406	0.0485859		10.475	-0.47124	-4.06778	-0.0649872	-0.0391715
6.46667	0.194982	0.471233	0.52406	0.0743469		10.4917	-0.744012	-4.45392	-0.0650965	0
6.48333	0.338955	0.480113	0.52406	0.0692123		10.5083	-1.04589	-4.56546	-0.0650965	0
6.5	0.248636	0.493377	0.52406	0.064069		10.525	-1.51463	-4.60439	-0.0650965	0
6.51667	0.258283	0.38991	0.52406	0.064069		10.5417	-3.13508	-4.6289	-0.0650965	-0.0392375
6.53333	0.267896	0.430887	0.52406	0.0589169		10.5583	-4.35215	-4.73511	-0.0652079	-0.0392375
6.55	0.229242	0.480113	0.52406	0.0589169		10.575	-5.10301	-4.89115	-0.0652079	-0.0392375
6.56667	0.194982	0.484543	0.52406	0.053756		10.5917	-5.27824	-4.25671	-0.0652079	-0.0392375
6.58333	0.248636	0.493377	0.5197	0.053756		10.6083	-5.28894	-2.7556	-0.0652079	-0.0392375
6.6	0.329586	0.497783	0.5197	0.0485859		10.625	-5.23132	-2.0321	-1.95811e-05	-0.0392375
6.61667	0.329586	0.466781	0.5197	0.0434073		10.6417	-5.19693	-1.81398	0.0975142	-0.0392375
6.63333	0.329586	0.444405	0.5197	0.0434073		10.6583	-5.18351	-1.80979	0.129933	-0.0392375
6.65	0.329586	0.484543	0.5197	0.0692123		10.675	-5.00709	-1.84765	0.194564	0.771147
6.66667	0.272691	0.417299	0.5197	0.064069		10.6917	-3.60006	-1.88479	1.35099	2.4183
6.68333	0.180172	0.412753	0.5197	0.053756		10.7083	-2.54728	-1.82246	1.92041	3.28034
6.7	0.277477	0.4082	0.5197	0.0434073		10.725	-1.96249	-1.5792	2.86163	4.61582
6.71667	0.282255	0.40364	0.5197	0.03822		10.7417	-1.70406	-1.34222	4.26557	6.54893
6.73333	0.287025	0.40364	0.5197	0.03822		10.7583	-1.51518	-1.11817	6.57382	9.13243
6.75	0.2438	0.399071	0.5197	0.0434073		10.775	-1.36647	-0.92244	9.22699	11.982
6.76667	0.329586	0.471233	0.5197	0.0434073		10.7917	-1.27978	-0.769424	11.3864	14.3707
6.78333	0.343627	0.453379	0.515332	0.0434073		10.8083	-1.1267	-0.677347	12.8269	15.966
6.8	0.357596	0.484543	0.515332	0.03822		10.825	-0.987097	-0.616066	13.7609	16.2924
6.81667	0.334275	0.475677	0.510956	0.03822		10.8417	-0.927822	-0.537015	13.3084	15.6553
6.83333	0.315472	0.471233	0.510956	0.03822		10.8583	-0.781003	-0.441724	13.3419	15.4865
6.85	0.301286	0.462321	0.510956	0.03822		10.875	-0.649916	-0.361327	12.7379	14.6335
6.86667	0.287025	0.453379	0.506573	0.03822		10.8917	-0.550023	-0.345483	11.5518	13.0079
6.88333	0.343627	0.426365	0.506573	0.03822		10.9083	-0.466082	-0.329957	9.48021	10.6587
6.9	0.343627	0.417299	0.502182	0.03822		10.925	-0.433216	-0.281267	6.95361	7.98292
6.91667	0.282255	0.417299	0.502182	0.03822		10.9417	-0.365303	-0.24876	4.93966	5.6738
6.93333	0.277477	0.421836	0.502182	0.03822		10.9583	-0.314115	-0.199333	3.68041	4.32
6.95	0.277477	0.471233	0.497783	0.03822		10.975	-0.298019	-0.166507	2.8148	3.37911
6.96667	0.301286	0.471233	0.497783	0.03822		10.9917	-0.228806	-0.166693	2.22822	2.55687
6.98333	0.301286	0.471233	0.497783	0.03822		11.0083	-0.229106	-0.1335	1.70854	1.96369
7	0.301286	0.5197	0.497783	0.03822		11.025	-0.229719	-0.13366	1.42216	1.61557
7.01667	0.301286	0.444405	0.493377	0.03822		11.0417	-0.230026	-0.13382	1.27234	1.2912
7.03333	0.234103	0.40364	0.493377	0.03822		11.0583	-0.230333	-0.100467	1.08693	1.04007
7.05	0.348292	0.457854	0.493377	0.03822		11.075	-0.213043	-0.100587	0.96377	0.849452
7.06667	0.343627	0.475677	0.488964	0.03822		11.0917	-0.213336	-0.100707	0.804988	0.753024
7.08333	0.291787	0.430887	0.488964	0.00690909		11.1083	-0.213616	-0.100707	0.556856	0.361087
7.1	0.209715	0.4082	0.488964	0.00690909		11.125	-0.160547	-0.100827	0.389503	-0.0164638
7.11667	0.29654	0.457854	0.484543	0.00690909		11.1417	-0.16076	-0.100946	0.237813	-0.425422
7.13333	0.2438	0.453379	0.484543	0.00690909		11.1583	-0.142993	-0.100946	0.0676982	-1.06489
7.15	0.194982	0.453379	0.484543	0.00690909		11.175	-0.107393	-0.101066	-0.118291	-3.28476
7.16667	0.248636	0.448896	0.484543	0.00690909		11.1917	-0.0895569	-0.0842698	-0.336861	-4.58749
7.18333	0.371493	0.444405	0.480113	0.00690909		11.2083	-0.0716898	-0.101197	-0.619367	-5.37284
7.2	0.310752	0.444405	0.480113	0.00690909		11.225	-0.0538067	-0.101323	-1.18731	-5.72134
7.21667	0.362236	0.439907	0.480113	0.00690909		11.2417	-0.0179405	-0.0844866	-2.92249	-5.95204
7.23333	0.362236	0.426365	0.475677	0.00690909		11.2583	1.91513e-15	-0.10146	-3.99165	-6.06862
7.25	0.362236	0.412753	0.475677	0.00690909		11.275	1.91513e-15	-0.0846034	-4.58037	-6.12613
7.26667	0.362236	0.462321	0.475677	0.00690909		11.2917	0.0179564	-0.0847101	-4.85283	-6.14144
7.28333	0.32489	0.462321	0.475677	0.00690909		11.3083	0.0179564	-0.101717	-4.9099	-5.84968
7.3	0.199901	0.399071	0.471233	0.0121497		11.325	0.0179564	-0.0848202	-4.8781	-3.98227
7.31667	0.343627	0.4082	0.471233	0.0121497		11.3417	0.0179564	-0.101844	-4.87591	-2.88423
7.33333	0.329586	0.421836	0.471233	0.0121497		11.3583	0.0358969	-0.0849167	-4.80896	-2.27246
7.35	0.320185	0.430887	0.471233	0.0121497		11.375	0.0358969	-0.0850234	-4.53543	-2.06487
7.36667	0.306023	0.439907	0.471233	0.0121497		11.3917	0.0179405	-0.102087	-3.03431	-1.95918
7.38333	0.29654	0.510956	0.466781	0.0121497		11.4083	0.0179405	-0.0851132	-2.06862	-1.81756
7.4	0.29654	0.5197	0.466781	0.0121497		11.425	0.0179405	-0.102196	-1.61546	-1.63247
7.41667	0.301286	0.475677	0.466781	0.0121497		11.4417	0.0179405	-0.102323	-1.46461	-1.42932
7.43333	0.29654	0.475677	0.466781	-0.0141433		11.4583	0.0179405	-0.0853163	-1.39811	-1.21803
7.45	0.29654	0.417299	0.466781	-0.00886684		11.475	0.0358503	-0.102446	-1.37374	-1.01819
7.46667	0.29654	0.426365	0.462321	-0.00359939		11.4917	0.0358503	-0.102573	-1.28886	-0.833178
7.48333	0.291787	0.471233	0.462321	0.00165952		11.5083	0.0179098	-0.102573	-1.2524	-0.661063
7.5	0.253464	0.417299	0.462321	0.00690909		11.525	0.0179098	-0.102699	-1.10698	-0.52165
7.51667	0.282255	0.421836	0.462321	0.00690909		11.5417	0.0179098	-0.0856362	-0.989208	-0.398195
7.53333	0.287025	0.430887	0.462321	0.00690909		11.5583	0.0179098	-0.0856362	-0.899899	-0.272765
7.55	0.291787	0.435401	0.457854	0.00690909		11.575	0.0179098	-0.068553	-0.778756	-0.237065
7.56667	0.282255	0.439907	0.457854	0.00690909		11.5917	0.0357928	-0.0514497	-0.655461	-0.183003
7.58333	0.277477	0.444405	0.457854	0.00690909		11.6083	0.0357928	-0.0514497	-0.594496	-0.165042
7.6	0.343627	0.448896	0.457854	0.00690909		11.625	0.0178831	-0.0343198	-0.515479	-0.165276
7.61667	0.348292	0.466781	0.457854	0.00690909		11.6417	0.0178831	-0.0171699	-0.468375	-0.147226
7.63333	0.348292	0.471233	0.453379	0.00690909		11.6583	0.0178831	-0.0171699	-0.35697	-0.128905
7.65	0.348292	0.475677	0.453379	0.00690909		11.675	0.0178831	0	-0.293017	-0.129092
7.66667	0.348292	0.412753	0.453379	0.00165952		11.6917	0.0178831	0	-0.261323	-0.166444
7.68333	0.253464	0.448896	0.453379	0.00165952		11.7083	0.0357502	0	-0.22915	-0.166444
7.7	0.315472	0.493377	0.453379	0.00165952		11.725	0.0357502	0.0171699	-0.180353	-0.166678
7.71667	0.315472	0.484543	0.457854	0.00165952		11.7417	0.0178671	0.0171699	-0.164236	-0.166918
7.73333	0.258283	0.439907	0.462321	0.00165952		11.7583	0.0178671	0.0171699	-0.131677	-0.167158
7.75	0.291787	0.444405	0.462321	0.00165952		11.775	0.0178671	0.0171699	-0.131677	-0.148695
7.76667	0.291787	0.385317	0.462321	-0.00359939		11.7917	0.0178671	0.0171699	-0.131823	-0.148908
7.78333	0.291787	0.417299	0.462321	-0.00359939		11.8083	0.0178671	0.0171699	-0.131977	-0.167656
7.8	0.277477	0.453379	0.462321	-0.00886684		11.825	0.0357036	0.0171699	-0.115553	-0.149133
7.81667	0.282255	0.352948	0.462321	-0.0141433		11.8417	0.0357036	0.0171699	-0.0826399	-0.112173
7.83333	0.306023	0.376109	0.462321	-0.0141433		11.8583	0.0178364	0.0171699	-0.0827333	-0.112173
7.85	0.301286	0.399071	0.462321	-0.0194287		11.875	0.0178364	0	-0.0827333	-0.0935504
7.86667	0.291787	0.40364	0.457854	-0.024723		11.8917	0.0178364	0	-0.0662299	-0.0561446
7.88333	0.287025	0.4082	0.457854	-0.024723		11.9083	0.0356569	0	-0.0496966	-0.0374504
7.9	0.282255	0.412753	0.457854	-0.0300268		11.925	0.0534467	0	-0.0496966	-0.0374504
7.91667	0.272691	0.417299	0.457854	-0.0300268		11.9417	0.0534467	0	-0.0497566	-0.0187475
7.93333	0.229242	0.421836	0.457854	-0.0300268		11.9583	0.0712138	0	-0.0331833	-1.9984e-15
7.95	0.258283	0.426365	0.457854	-0.0300268		11.975	0.0711205	0	-0.0331833	-1.9984e-15
7.96667	0.282255	0.40364	0.453379	-0.0300268		11.9917	0.106527	0.0171499	-0.0331833	0.0187562
7.98333	0.310752	0.394494	0.453379	-0.0300268		12.0083	0.1242	0.0171499	-0.0165967	0.0375037
8	0.320185	0.38991	0.453379	-0.0300268		12.025	0.1242	0.0171499	-0.0165967	0.0375037
8.01667	0.329586	0.380717	0.453379	-0.0300268		12.0417	0.14185	0.0171499	-0.0332134	0.0187475
8.03333	0.287025	0.457854	0.453379	-0.0300268		12.0583	0.141657	0.0171499	-0.0332134	0.0187475
8.05	0.301286	0.457854	0.453379	-0.0300268		12.075	0.141464	0.0171499	-0.0332134	0.0187475
8.06667	0.267896	0.453379	0.453379	-0.0300268		12.0917	0.15904	0.0342798	-0.0166167	0.0187475
8.08333	0.32489	0.453379	0.448896	-0.0300268		12.1083	0.158833	0.0342798	-0.0166167	0.0187475
8.1	0.267896	0.430887	0.448896	-0.0300268		12.125	0.15862	0.0342798	-0.0332533	0.0374504
8.11667	0.277477	0.439907	0.448896	-0.0300268		12.1417	0.140717	0.0171299	-0.0332533	0.0374504
8.13333	0.291787	0.435401	0.448896	-0.0300268		12.1583	0.123043	0.0171299	-0.0332533	0.0187029
8.15	0.306023	0.426365	0.448896	-0.0300268		12.175	0.140526	0.0171299	-0.0332533	0.0187029
8.16667	0.315472	0.421836	0.448896	-0.0889627		12.1917	0.140333	0.0342332	-0.0166367	0.0187029
8.18333	0.334275	0.417299	0.448896	-0.0300268		12.2083	0.140153	0.0342332	-0.0166367	0.0187029
8.2	0.224373	0.412753	0.421836	-0.0300268		12.225	0.139973	0.0342332	-0.0332933	0.0187029
8.21667	0.306023	0.412753	0.421836	-0.0353392		12.2417	0.139786	0.0171032	-0.0332933	0.0373859
8.23333	0.306023	0.417299	0.421836	-0.0353392		12.2583	0.139606	0.0171032	-0.0332933	0.0373859
8.25	0.306023	0.493377	0.426365	-0.0353392		12.275	0.13942	0.0171032	-0.0166567	0.0186829
8.26667	0.32489	0.493377	0.426365	-0.0353392		12.2917	0.13924	0.0171032	-0.0166567	0.0186829
8.28333	0.272691	0.439907	0.394494	-0.0353392		12.3083	0.13924	0.0341967	-0.0333433	0.0186829
8.3	0.2438	0.430887	0.444405	-0.0353392		12.325	0.13906	0.0341967	-0.0333433	0.0186829
8.31667	0.258283	0.421836	0.444405	-0.0353392		12.3417	0.138886	0.0170935	-0.0333433	0.0373325
8.33333	0.180172	0.412753	0.439907	-0.0406607		12.3583	0.138706	0.0170935	-0.0333433	0.0373325
8.35	0.224373	0.40364	0.439907	-0.0406607		12.375	0.138526	0.0170935	-1.001e-05	0.0373325
8.36667	0.229242	0.448896	0.439907	-0.0406607		12.3917	0.138346	0.0170935	-1.001e-05	0.0186496
8.38333	0.238956	0.394494	0.435401	-0.0406607		12.4083	0.138166	0.034167	-1.001e-05	0.0186496
8.4	0.2438	0.38991	0.394494	-0.0406607		12.425	0.155143	0.034167	-1.001e-05	0.0186496
8.41667	0.267896	0.38991	0.417299	-0.0406607		12.4417	0.172053	0.034167	-1.001e-05	0.0186496
8.43333	0.277477	0.38991	0.439907	-0.0406607		12.4583	0.189146	0.0170735	0.0166767	0.0372837
8.45	0.238956	0.38991	0.435401	-0.0406607		12.475	0.20595	0.0170735	0.0166767	0.0372837
8.46667	0.2438	0.385317	0.435401	-0.0459911		12.4917	0.20569	0.0170735	0.0166767	0.0186341
8.48333	0.334275	0.385317	0.430887	-0.0459911		12.5083	0.23939	0.034127	0.0166767	0.0372482
8.5	0.310752	0.453379	0.426365	-0.0459911		12.525	0.256007	0.034127	0	0.0558179
8.51667	0.2438	0.444405	0.426365	-0.0459911		12.5417	0.272563	0.034127	0	0.0743608
8.53333	0.357596	0.435401	0.421836	-0.0459911		12.5583	0.289077	0.0170535	0	0.0928949
8.55	0.29654	0.426365	0.421836	-0.0459911		12.575	0.288363	0.0170535	0	0.111385
8.56667	0.301286	0.412753	0.417299	-0.0459911		12.5917	0.287657	0.0340768	0.0166567	0.14829
8.58333	0.248636	0.320185	0.417299	-0.0513306		12.6083	0.304037	0.0510836	0.0166567	0.129656
8.6	0.248636	0.348292	0.412753	-0.0513306		12.625	0.33659	0.0510836	0.0166567	0.129656
8.61667	0.310752	0.430887	0.412753	-0.0513306		12.6417	0.369357	0.0680602	0.0166567	0.129656
8.63333	0.29654	0.435401	0.4082	-0.0513306		12.6583	0.368043	0.0510067	0.0166567	0.111042
8.65	0.287025	0.435401	0.4082	-0.0459911		12.675	0.38364	0.0679699	0.0166567	0.0924726
8.66667	0.194982	0.435401	0.40364	-0.0406607		12.6917	0.415547	0.0849066	0.0166567	0.0923393
8.68333	0.352948	0.439907	0.412753	-0.0353392		12.7083	0.430926	0.0849066	0.0333033	0.0922059
8.7	0.301286	0.385317	0.421836	-0.0513306		12.725	0.478737	0.101823	0.0333033	0.0920793
8.71667	0.263094	0.399071	0.366868	-0.0620373		12.7417	0.526181	0.101697	0.0166467	0.0735097
8.73333	0.263094	0.412753	0.366868	-0.0566796		12.7583	0.573306	0.10157	0.0332733	0.110124
8.75	0.334275	0.380717	0.412753	-0.0513306		12.775	0.586777	0.10157	0.0332733	0.128381
8.76667	0.267896	0.380717	0.412753	-0.0406607		12.7917	0.632601	0.10145	0.0332733	0.128381
8.78333	0.267896	0.376109	0.412753	-0.0459911		12.8083	0.662246	0.118297	0.04988	0.146621
8.8	0.310752	0.376109	0.412753	-0.0459911		12.825	0.738804	0.118143	0.04988	0.164831
8.81667	0.32489	0.475677	0.412753	-0.0459911		12.8417	0.782609	0.101207	0.04988	0.164604
8.83333	0.248636	0.417299	0.412753	-0.0459911		12.8583	0.873365	0.118013	0.0498199	0.164364
8.85	0.253464	0.417299	0.412753	-0.0513306		12.875	0.915277	0.117873	0.0498199	0.164138
8.86667	0.258283	0.466781	0.412753	-0.0513306		12.8917	1.0178	0.117727	0.0498199	0.163904
8.88333	0.301286	0.466781	0.412753	-0.0620373		12.9083	1.11915	0.117593	0.0497666	0.12729
8.9	0.238956	0.394494	0.412753	-0.0674041		12.925	1.23431	0.13431	0.0497666	0.127116
8.91667	0.253464	0.399071	0.412753	-0.0781649		12.9417	1.37691	0.117453	0.0663033	0.145166
8.93333	0.267896	0.40364	0.366868	-0.110668		12.9583	1.56332	0.117307	0.0496966	0.126926
8.95	0.282255	0.40364	0.380717	-0.0835594		12.975	1.77366	0.13383	0.0496966	0.126752
8.96667	0.209715	0.4082	0.394494	-0.0620373		12.9917	2.02714	0.150467	0.06622	0.126572
8.98333	0.258283	0.412753	0.4082	-0.0620373		13.0083	2.40809	0.166893	0.0496334	0.126406
9	0.248636	0.412753	0.40364	-0.0620373		13.025	2.8936	0.183257	0.0496334	0.108269
9.01667	0.2438	0.430887	0.40364	-0.0620373		13.0417	3.10522	0.183043	0.0661367	0.126052
9.03333	0.238956	0.430887	0.371493	-0.0620373		13.0583	3.04129	0.199343	0.0495634	0.143973
9.05	0.2438	0.439907	0.4082	-0.0620373		13.075	2.86077	0.215573	0.0495634	0.143773
9.06667	0.120166	0.444405	0.40364	-0.0620373		13.0917	2.63735	0.248447	0.0495101	0.161416
9.08333	0.234103	0.40364	0.399071	-0.0674041		13.1083	2.38643	0.264567	0.0495101	0.179236
9.1	0.238956	0.484543	0.399071	-0.0674041		13.125	2.06489	0.280297	0.0495101	0.196746
9.11667	0.180172	0.444405	0.394494	-0.0674041		13.1417	1.83547	0.29628	0.0494501	0.196486
9.13333	0.253464	0.417299	0.357596	-0.0674041		13.1583	1.3892	0.295613	0.0494501	0.21392
9.15	0.306023	0.417299	0.40364	-0.0674041		13.175	0.900018	0.311163	0.0659002	0.231583
9.16667	0.282255	0.417299	0.394494	-0.0674041		13.1917	0.655347	0.327	0.0493968	0.213347
9.18333	0.263094	0.417299	0.38991	-0.0674041		13.2083	0.70414	0.326273	0.06583	0.213053
9.2	0.145318	0.417299	0.380717	-0.0674041		13.225	0.872819	0.357734	0.06583	0.230343
9.21667	0.291787	0.357596	0.385317	-0.0620373		13.2417	1.05882	0.372984	0.0657567	0.22973
9.23333	0.306023	0.357596	0.38991	-0.0620373		13.2583	1.24724	0.388177	0.0657567	0.246917
9.25	0.315472	0.430887	0.301286	-0.0620373		13.275	1.27966	0.418751	0.0821468	0.246264
9.26667	0.199901	0.430887	0.394494	-0.0620373		13.2917	1.33635	0.449564	0.0656834	0.245937
9.28333	0.199901	0.435401	0.394494	-0.0620373		13.3083	1.32578	0.464437	0.0820699	0.262644
9.3	0.199901	0.435401	0.38991	-0.0620373		13.325	1.31862	0.478748	0.08197	0.279607
9.31667	0.282255	0.439907	0.38991	-0.0835594		13.3417	1.29776	0.509135	0.0983067	0.296497
9.33333	0.277477	0.426365	0.38991	-0.110668		13.3583	1.21257	0.554993	0.0982	0.313337
9.35	0.234103	0.412753	0.38991	-0.116117		13.375	1.11113	0.55284	0.114503	0.312524
9.36667	0.310752	0.399071	0.385317	-0.121575		13.3917	0.976301	0.613135	0.114377	0.311724
9.38333	0.310752	0.417299	0.385317	-0.121575		13.4083	0.822773	0.611421	0.13065	0.310924
9.4	0.310752	0.435401	0.385317	-0.0781649		13.425	0.825392	0.623972	0.13051	0.344157
9.41667	0.253464	0.417299	0.380717	-0.0727799		13.4417	0.66847	0.697997	0.16295	0.394534
9.43333	0.263094	0.385317	0.380717	-0.121575		13.4583	0.654671	0.772033	0.16277	0.4099
9.45	0.272691	0.376109	0.380717	-0.0997967		13.475	0.575687	0.829742	0.162597	0.459143
9.46667	0.277477	0.448896	0.380717	-0.0781649		13.4917	0.4797	0.946838	0.17856	0.45801
9.48333	0.185117	0.435401	0.334275	-0.0781649		13.5083	0.43178	1.03247	0.194493	0.539936
9.5	0.180172	0.426365	0.385317	-0.0781649		13.525	0.383523	1.14769	0.210357	0.588087
9.51667	0.135284	0.301286	0.385317	-0.0835594		13.5417	0.35141	1.25969	0.226174	0.635857
9.53333	0.21461	0.291787	0.385317	-0.0835594		13.5583	0.335664	1.46177	0.241953	0.732062
9.55	0.234103	0.40364	0.380717	-0.0889627		13.575	0.302823	1.7035	0.273634	0.74482
9.56667	0.248636	0.448896	0.380717	-0.0889627		13.5917	0.303557	1.97095	0.273067	0.821564
9.58333	0.224373	0.315472	0.380717	-0.0889627		13.6083	0.270463	2.37067	0.30458	0.913208
9.6	0.282255	0.258283	0.380717	-0.0943751		13.625	0.254033	2.76025	0.320117	1.00251
9.61667	0.170256	0.238956	0.376109	-0.0943751		13.6417	0.254653	2.7864	0.335273	1.09394
9.63333	0.120166	0.2438	0.376109	-0.0943751		13.6583	0.2381	2.68175	0.35036	1.20943
9.65	0.110045	0.2438	0.376109	-0.0997967		13.675	0.238693	2.53388	0.365377	1.37102
9.66667	0.0998891	0.2438	0.371493	-0.0997967		13.6917	0.222056	2.3431	0.380327	1.51523
9.68333	0.0947981	0.2438	0.371493	-0.0997967		13.7083	0.205356	2.12441	0.410846	1.72776
9.7	0.0896985	0.2438	0.371493	-0.105228		13.725	0.205616	1.80533	0.425223	2.05866
9.71667	0.0896985	0.2438	0.366868	-0.105228		13.7417	0.17157	1.5643	0.470927	2.4231
9.73333	0.0896985	0.2438	0.366868	-0.110668		13.7583	0.171783	1.16305	0.500499	2.92945
9.75	0.0845902	0.2438	0.357596	-0.110668		13.775	0.171997	0.803518	0.561047	3.48328
9.76667	0.0845902	0.2438	0.362236	-0.110668		13.7917	0.155093	0.673284	0.590141	3.90531
9.78333	0.0794731	0.248636	0.362236	-0.110668		13.8083	0.137946	0.79726	0.603853	3.73325
9.8	0.0794731	0.248636	0.366868	-0.116117		13.825	0.12093	0.936986	0.678158	3.45924
9.81667	0.0743469	0.248636	0.366868	-0.116117		13.8417	0.103727	1.09389	0.73684	3.18818
9.83333	0.0743469	0.248636	0.371493	-0.116117		13.8583	0.0864864	1.28458	0.77955	2.80049
9.85	0.0743469	0.248636	0.371493	-0.121575		13.875	0.0692299	1.39694	0.851836	2.38872
9.86667	0.0692123	0.248636	0.376109	-0.121575		13.8917	0.0865931	1.34522	0.878437	2.07411
9.88333	0.0743469	0.248636	0.376109	-0.121575		13.9083	0.0693128	1.37075	0.978917	1.57449
9.9	0.0743469	0.248636	0.380717	-0.127043		13.925	0.0520163	1.31772	1.0192	0.984085
9.91667	0.0794731	0.248636	0.385317	-0.127043		13.9417	0.0346997	1.32387	1.11856	0.5441
9.93333	0.0845902	0.253464	0.338955	-0.127043		13.9583	0.0520934	1.17366	1.26188	0.66903
9.95	0.0845902	0.253464	0.376109	-0.127043		13.975	0.0173736	1.10348	1.43077	0.91678
9.96667	0.0896985	0.253464	0.385317	-0.13252		13.9917	1.04341e-05	0.966766	1.65776	1.21401
9.98333	0.0947981	0.253464	0.394494	-0.13252		14.0083	-0.0173365	0.813144	1.92852	1.53157
10	0.0947981	0.253464	0.385317	-0.13252		14.025	-0.034653	0.719423	2.30188	1.69426
10.0167	0.0998891	0.253464	0.380717	-0.138006		14.0417	-0.172625	0.640826	2.66705	1.7141
10.0333	0.104972	0.253464	0.371493	-0.138006		14.0583	-0.29224	0.545861	2.63747	1.73215
10.05	0.277477	0.435401	0.366868	-0.138006		14.075	-0.478036	0.465004	2.50493	1.6799
10.0667	0.348292	0.497783	0.380717	-0.138006		14.0917	-0.776876	0.41688	2.32901	1.64086
10.0833	0.462321	0.609709	0.394494	-0.143502		14.1083	-1.21575	0.41786	2.10978	1.52433
10.1	0.626487	0.772389	0.394494	-0.143502		14.125	-1.70187	0.335684	1.8194	1.35785
10.1167	0.898433	1.0246	0.394494	-0.143502		14.1417	-3.22563	0.31986	1.6206	1.15698
10.1333	1.29607	1.406	0.38991	-0.149007		14.1583	-4.38193	0.287214	1.36429	0.918668
10.15	1.6602	1.75459	0.38991	-0.149007		14.175	-4.81516	0.287914	0.961533	0.790541
10.1667	1.92366	2.01796	0.38991	-0.149007		14.1917	-4.79687	0.271483	0.628193	0.61097
10.1833	2.11463	2.21236	0.385317	-0.149007		14.2083	-4.64798	0.25529	0.571223	0.444437
10.2	2.24706	2.35171	0.385317	-0.154521		14.225	-4.44756	0.272814	0.739456	0.37747
10.2167	2.34732	2.46507	0.385317	-0.154521		14.2417	-4.30988	0.273493	0.893706	0.327033
10.2333	2.4247	2.55431	0.385317	-0.154521		14.2583	-4.15398	0.256873	1.07989	0.293707
10.25	2.46733	2.6107	0.348292	-0.160044		14.275	-3.93343	0.274517	1.23706	0.259827
10.2667	2.49225	2.6442	0.310752	-0.160044		14.2917	-2.63324	0.275203	1.22996	0.225767
10.2833	2.52426	2.67818	0.385317	-0.160044		14.3083	-1.64222	0.25849	1.2703	0.19126
10.3	2.54735	2.69537	0.306023	-0.289682		14.325	-1.36048	0.24172	1.26187	0.174217
10.3167	2.57531	2.72766	0.248636	-0.341787		14.3417	-1.31993	0.242026	1.20699	0.139563
10.3333	2.6107	2.74777	0.229242	-0.353472		14.3583	-1.50466	0.207699	1.18103	0.139744
10.35	2.65144	2.75537	0.229242	-0.365197		14.375	-1.55052	0.190763	1.09473	0.13993
10.3667	2.6733	2.76044	0.229242	-0.365197		14.3917	-1.42066	0.173753	1.00635	0.12252
10.3833	2.68553	2.77319	0.229242	-0.365197		14.4083	-1.26514	0.156472	0.884648	0.10522
10.4	2.70526	2.78345	0.229242	-0.365197		14.425	-1.02954	0.139356	0.84389	0.0877435
10.4167	2.71518	2.77831	0.224373	-0.371074		14.4417	-0.836115	0.122179	0.733778	0.0878569
10.4333	2.72516	2.77319	0.224373	-0.371074		14.4583	-0.669368	0.104786	0.590454	0.0878569
10.45	2.73769	2.76808	0.224373	-0.371074		14.475	-0.532336	0.0873759	0.527194	0.0703337
10.4667	2.74777	2.76299	0.224373	-0.371074		14.4917	-0.502408	0.069946	0.47967	0.0879702
10.4833	2.74777	2.7503	0.219495	-0.371074		14.5083	-0.378872	0.069946	0.43125	0.0704165
10.5	2.74777	2.72266	0.219495	-0.371074		14.525	-0.395622	0.0524962	0.383033	0.0528467
10.5167	2.71767	2.58705	0.219495	-0.371074		14.5417	-0.396389	0.0350197	0.350966	0.0705098
10.5333	2.67574	2.32105	0.219495	-0.371074		14.5583	-0.286331	0.0350197	0.335233	0.0529094
10.55	2.63458	2.17333	0.219495	-0.371074		14.575	-0.255024	0.0175232	0.235793	0.0529094
10.5667	2.60358	2.11026	0.21461	-0.371074		14.5917	-0.207521	0	0.253097	0.0529827
10.5833	2.56829	2.08842	0.21461	-0.371074		14.6083	-0.191647	0	0.270463	0.0529827
10.6	2.5105	2.07747	0.21461	-0.371074		14.625	-0.159867	0	0.27113	0.0529827
10.6167	2.27747	2.06869	0.21461	-0.376961		14.6417	-0.144104	0	0.27179	0.0353463
10.6333	2.09498	2.04008	0.209715	-0.376961		14.6583	-0.112184	0	0.27213	0.0530667
10.65	1.98233	1.98903	0.209715	-0.376961		14.675	-0.0642005	0	0.238417	0.0530667
10.6667	1.92594	1.94861	0.209715	-0.376961		14.6917	-0.0321336	-0.208752	0.238997	0.0354036
10.6833	1.8824	1.90768	0.209715	-0.376961		14.7083	-0.0482333	-0.277666	0.222337	0.0354036
10.7	1.84988	1.86851	0.219495	-0.376961		14.725	-0.0321766	-0.516031	0.239893	0.0354036
10.7167	1.82404	1.83817	0.229242	-0.376961		14.7417	-0.0321766	-0.849638	0.223176	0.0177204
10.7333	1.79076	1.81695	0.234103	-0.376961		14.7583	-0.0482963	-1.38435	0.206396	0.0177204
10.75	1.75944	1.80032	0.2438	-0.255379		14.775	-0.0482963	-2.88127	0.189553	0.0177204
10.7667	1.7375	1.78597	0.417299	-0.0141433		14.7917	-0.0322196	-4.07543	0.155293	1.06301e-05
10.7833	1.71287	1.76671	0.497783	0.11511		14.8083	-0.0322196	-4.5529	0.155487	-0.0177098
10.8	1.68796	1.75215	0.638995	0.315472		14.825	-0.0483497	-4.63986	0.17287	-0.0353929
10.8167	1.67034	1.74728	0.849627	0.605497		14.8417	-0.0483497	-4.41661	0.138483	-0.0353929
10.8333	1.65512	1.73995	1.19573	0.992868		14.8583	-0.0322499	-4.33319	0.138664	-0.0530667
10.85	1.64491	1.73014	1.60356	1.42039		14.875	-0.0483933	-4.269	0.104137	-0.0530667
10.8667	1.63208	1.72276	1.93729	1.77877		14.8917	-0.0645501	-4.18314	0.10427	-0.0707031
10.8833	1.62176	1.71535	2.15814	2.01796		14.9083	-0.0484303	-3.94205	0.0869435	-0.0707031
10.9	1.61138	1.70791	2.30795	2.18851		14.925	-0.0646071	-2.71164	0.0870568	-0.0883129
10.9167	1.59833	1.70543	2.41357	2.33417		14.9417	-0.0646071	-1.72666	0.0870568	-0.123306
10.9333	1.59571	1.70045	2.49908	2.43811		14.9583	-0.0808136	-1.44526	0.0871702	-0.262922
10.95	1.59047	1.69796	2.54967	2.5105		14.975	-0.0808935	-1.46456	0.069787	-0.55401
10.9667	1.58784	1.69546	2.58235	2.55664		14.9917	-0.0971236	-1.61652	0.0872835	-1.07026
10.9833	1.5852	1.69046	2.61784	2.59176		15.0083	-0.113383	-1.69247	0.0698632	-2.21995
11	1.57993	1.68796	2.64661	2.61784		15.025	-0.113503	-1.56448	0.0873863	-3.94694
11.0167	1.57728	1.68545	2.67818	2.62978		15.0417	-0.11363	-1.39399	0.0699565	-4.72481
11.0333	1.57463	1.68545	2.71021	2.66599		15.0583	-0.129943	-1.17798	0.0524228	-4.95749
11.05	1.56667	1.68294	2.73016	2.69537		15.075	-0.130083	-1.00501	0.034973	-4.8962
11.0667	1.56401	1.68042	2.74777	2.71767		15.0917	-0.16277	-0.827142	0.034973	-4.72721
11.0833	1.56135	1.68042	2.75537	2.73267		15.1083	-0.16295	-0.662436	-2.10202e-05	-4.66028
11.1	1.55601	1.67791	2.76299	2.75283		15.125	-0.17954	-0.587585	-2.10202e-05	-4.64321
11.1167	1.55333	1.67539	2.77319	2.7503		15.1417	-0.16331	-0.465856	-0.0175175	-4.45047
11.1333	1.55065	1.67539	2.78088	2.74777		15.1583	-0.163483	-0.420164	-0.0350045	-3.64046
11.15	1.54797	1.67286	2.79117	2.74525		15.175	-0.16367	-0.38973	-0.0525277	-2.16972
11.1667	1.54528	1.67034	2.79893	2.74273		15.1917	-0.16385	-0.344046	-0.0525277	-1.5723
11.1833	1.54259	1.67034	2.79375	2.72017		15.2083	-0.16403	-0.266422	-0.156756	-1.50896
11.2	1.54259	1.66781	2.78859	2.69291		15.225	-0.147713	-0.188684	-0.328722	-1.73907
11.2167	1.5399	1.66528	2.78345	2.65386		15.2417	-0.13153	-0.157383	-0.632947	-1.96505
11.2333	1.5399	1.66528	2.76553	2.57297		15.2583	-0.131677	-0.141844	-1.18943	-1.95539
11.25	1.5399	1.66274	2.74525	2.26008		15.275	-0.115413	-0.11043	-2.87584	-1.72694
11.2667	1.5399	1.66274	2.72266	2.06211		15.2917	-0.131977	-0.110537	-3.85254	-1.48283
11.2833	1.5399	1.6602	2.68799	1.94182		15.3083	-0.13213	-0.0947839	-4.23999	-1.18933
11.3	1.5399	1.65766	2.61307	1.88701		15.325	-0.132277	-0.0948772	-4.28336	-0.997152
11.3167	1.54259	1.65766	2.3605	1.84988		15.3417	-0.13243	-0.0633168	-4.26891	-0.847282
11.3333	1.54259	1.65512	2.19502	1.80984		15.3583	-0.132583	-0.0791898	-4.13268	-0.72636
11.35	1.54259	1.65512	2.10153	1.77395		15.375	-0.165917	-0.0633863	-4.11981	-0.588461
11.3667	1.54259	1.65257	2.05551	1.7326		15.3917	-0.166103	-0.0792698	-4.12006	-0.494986
11.3833	1.54259	1.65002	2.02904	1.69546		15.4083	-0.166297	-0.0634435	-3.8085	-0.448187
11.4	1.54259	1.65002	2.01353	1.66274		15.425	-0.166497	-0.0793403	-2.37137	-0.38494
11.4167	1.54259	1.64747	1.99127	1.6295		15.4417	-0.18346	-0.0794136	-1.61623	-0.321786
11.4333	1.54528	1.64747	1.96663	1.60095		15.4583	-0.18368	-0.0953534	-1.40489	-0.274214
11.45	1.54528	1.64491	1.93276	1.57728		15.475	-0.183893	-0.0795032	-1.46633	-0.226423
11.4667	1.54528	1.64235	1.90539	1.55601		15.4917	-0.167277	-0.0954467	-1.57101	-0.1782
11.4833	1.54528	1.64235	1.88471	1.5372		15.5083	-0.167477	-0.09554	-1.66099	-0.1461
11.5	1.54528	1.63979	1.85921	1.52908		15.525	-0.151	-0.09554	-1.62321	-0.0975698
11.5167	1.54528	1.63722	1.83582	1.51821		15.5417	-0.15118	-0.0956334	-1.37966	-0.0976764
11.5333	1.54528	1.63722	1.81932	1.51275		15.5583	-0.134453	-0.11164	-1.16307	-0.0814366
11.55	1.54797	1.63465	1.80746	1.51002		15.575	-0.15153	-0.0957429	-0.975061	-0.0814366
11.5667	1.54797	1.63208	1.79793	1.50453		15.5917	-0.13494	-0.0958429	-0.799569	-0.0815232
11.5833	1.54797	1.63208	1.77877	1.50179		15.6083	-0.152093	-0.0959363	-0.667623	-0.0652501
11.6	1.54797	1.6295	1.76671	1.49903		15.625	-0.15228	-0.0959363	-0.562811	-0.0489667
11.6167	1.54797	1.6295	1.75702	1.49628		15.6417	-0.169303	-0.0960363	-0.488026	-0.0653167
11.6333	1.54797	1.6295	1.74972	1.49628		15.6583	-0.16951	-0.0961363	-0.412509	-0.0490035
11.65	1.54797	1.6295	1.7424	1.49352		15.675	-0.169717	-0.0961363	-0.30665	-0.0490035
11.6667	1.55065	1.6295	1.7375	1.49076		15.6917	-0.16993	-0.0962363	-0.261179	-0.0490635
11.6833	1.55065	1.6295	1.73014	1.48799		15.7083	-0.187043	-0.0963297	-0.23082	-0.0654634
11.7	1.55065	1.6295	1.73014	1.48522		15.725	-0.17036	-0.11244	-0.185043	-0.0818735
11.7167	1.55065	1.6295	1.72768	1.48245		15.7417	-0.153424	-0.11256	-0.138972	-0.0819601
11.7333	1.55065	1.6295	1.72522	1.48245		15.7583	-0.136623	-0.11268	-0.0928267	-0.09842
11.75	1.55065	1.6295	1.72276	1.47967		15.775	-0.136797	-0.145013	-0.0928267	-0.131367
11.7667	1.55065	1.6295	1.71782	1.47131		15.7917	-0.136963	-0.12897	-0.0929067	-0.13152
11.7833	1.55333	1.6295	1.71535	1.47131		15.8083	-0.13713	-0.12911	-0.0929067	-0.148053
11.8	1.55333	1.63208	1.71535	1.46852		15.825	-0.137303	-0.14532	-0.0774564	-0.16459
11.8167	1.55333	1.63208	1.71287	1.46572		15.8417	-0.137477	-0.145473	-0.0775298	-0.164777
11.8333	1.55333	1.63208	1.71039	1.46291		15.8583	-0.120363	-0.145633	-0.0620436	-0.164963
11.85	1.55333	1.63208	1.71039	1.46291		15.875	-0.120517	-0.145787	-0.0620969	-0.16515
11.8667	1.55333	1.63208	1.70791	1.46011		15.8917	-0.13782	-0.129657	-0.0620969	-0.165343
11.8833	1.55333	1.63208	1.70543	1.4573		15.9083	-0.12066	-0.129797	-0.0465907	-0.16553
11.9	1.55601	1.63208	1.70543	1.4573		15.925	-0.120813	-0.113767	-0.0621409	-0.14924
11.9167	1.55601	1.63208	1.70543	1.45448		15.9417	-0.103623	-0.113767	-0.046624	-0.166103
11.9333	1.55601	1.63208	1.70294	1.45448		15.9583	-0.103756	-0.113887	-0.0622036	-0.183043
11.95	1.55601	1.63208	1.70294	1.45448		15.975	-0.121279	-0.130363	-0.0622036	-0.200033
11.9667	1.55601	1.63208	1.70294	1.4573		15.9917	-0.104023	-0.1469	-0.0622636	-0.200267
11.9833	1.55868	1.63208	1.70294	1.4573		16.0083	-0.12145	-0.14706	-0.0778698	-0.2005
12	1.56135	1.63208	1.70294	1.4573		16.025	-0.104167	-0.14722	-0.0779365	-0.20074
12.0167	1.56135	1.63208	1.70045	1.4573		16.0417	-0.1043	-0.14722	-0.09356	-0.20098
12.0333	1.56401	1.63208	1.70045	1.4573		16.0583	-0.1043	-0.147387	-0.09356	-0.201213
12.05	1.56667	1.63208	1.70045	1.4573		16.075	-0.104433	-0.131083	-0.0936533	-0.201453
12.0667	1.57198	1.63465	1.70045	1.4573		16.0917	-0.104433	-0.147547	-0.10931	-0.185003
12.0833	1.57463	1.63465	1.70045	1.46011		16.1083	-0.104573	-0.147713	-0.109404	-0.168477
12.1	1.57463	1.63465	1.70045	1.46011		16.125	-0.0698137	-0.115027	-0.125087	-0.151913
12.1167	1.57728	1.63465	1.69796	1.46011		16.1417	-0.0873168	-0.0987632	-0.140911	-0.152093
12.1333	1.57993	1.63465	1.69796	1.46011		16.1583	-0.0698899	-0.0988766	-0.141044	-0.15228
12.15	1.58256	1.63465	1.69796	1.46011		16.175	-0.0874197	-0.0989899	-0.141177	-0.152467
12.1667	1.5852	1.63722	1.69796	1.46011		16.1917	-0.0699832	-0.115553	-0.141311	-0.169717
12.1833	1.58784	1.63722	1.69796	1.46011		16.2083	-0.0524428	-0.11568	-0.15709	-0.187043
12.2	1.59047	1.63722	1.69546	1.46291		16.225	-0.0349863	-0.132277	-0.157237	-0.204427
12.2167	1.59309	1.63722	1.69546	1.46291		16.2417	-0.0349863	-0.13243	-0.157384	-0.20468
12.2333	1.59309	1.63722	1.69546	1.46291		16.2583	-0.0174926	-0.132583	-0.173383	-0.204933
12.25	1.59571	1.63722	1.69546	1.46291		16.275	-0.0174926	-0.132583	-0.17355	-0.20518
12.2667	1.59833	1.63979	1.69546	1.46291		16.2917	1.05221e-05	-0.132737	-0.158	-0.20544
12.2833	1.60095	1.63979	1.69546	1.46291		16.3083	1.05221e-05	-0.13289	-0.158153	-0.188433
12.3	1.60356	1.63979	1.69296	1.46291		16.325	0.0350435	-0.133043	-0.158306	-0.188666
12.3167	1.60617	1.63979	1.69296	1.46572		16.3417	0.0350435	-0.133197	-0.15846	-0.171843
12.3333	1.60878	1.63979	1.69296	1.46572		16.3583	0.0175032	-0.133357	-0.15862	-0.15495
12.35	1.61138	1.63979	1.69296	1.46572		16.375	0.0175032	-0.13351	-0.158773	-0.137993
12.3667	1.61398	1.63979	1.69296	1.46572		16.3917	0.0175032	-0.116893	-0.158926	-0.138166
12.3833	1.61398	1.64235	1.69046	1.46572		16.4083	0.0175032	-0.117033	-0.14324	-0.120966
12.4	1.61657	1.64235	1.69046	1.46572		16.425	0.0349863	-0.13383	-0.12739	-0.121126
12.4167	1.61917	1.64235	1.69046	1.46852		16.4417	0.0349863	-0.133983	-0.127523	-0.121279
12.4333	1.62176	1.64235	1.69046	1.46852		16.4583	0.0349863	-0.134143	-0.143683	-0.156153
12.45	1.62434	1.64235	1.69296	1.46852		16.475	0.0174832	-0.13431	-0.14383	-0.173837
12.4667	1.62692	1.64235	1.69296	1.46852		16.4917	0.0174832	-0.134463	-0.143976	-0.191586
12.4833	1.6295	1.64491	1.69296	1.46852		16.5083	0.0174832	-0.117717	-0.144123	-0.191833
12.5	1.63465	1.64491	1.69296	1.46852		16.525	0.0174832	-0.117863	-0.14427	-0.209683
12.5167	1.63979	1.64491	1.69296	1.46852		16.5417	0.0349397	-0.13478	-0.144423	-0.209956
12.5333	1.64235	1.64491	1.69296	1.47131		16.5583	0.0349397	-0.13494	-0.144576	-0.227617
12.55	1.64747	1.64491	1.69296	1.47131		16.575	0.0174565	-0.118143	-0.144576	-0.22791
12.5667	1.65002	1.64491	1.69296	1.47131		16.5917	0.0174565	-0.118297	-0.144723	-0.22821
12.5833	1.65766	1.64747	1.69296	1.4741		16.6083	0.0174565	-0.118437	-0.128837	-0.193336
12.6	1.66274	1.64747	1.69296	1.47689		16.625	0.0174565	-0.118577	-0.112793	-0.176113
12.6167	1.66781	1.64747	1.69296	1.47967		16.6417	0.0174565	-0.101707	-0.112913	-0.14108
12.6333	1.67286	1.64747	1.69296	1.48245		16.6583	0.0349035	-0.11874	-0.113033	-0.123519
12.65	1.67791	1.64747	1.69296	1.48522		16.675	0.0349035	-0.118887	-0.0969431	-0.0883463
12.6667	1.68294	1.65002	1.69546	1.49076		16.6917	0.017447	-0.10197	-0.097043	-0.106229
12.6833	1.68796	1.65257	1.69546	1.49076		16.7083	0.017447	-0.102097	-0.0971431	-0.12419
12.7	1.69796	1.65257	1.69546	1.49076		16.725	0.017447	-0.102097	-0.113393	-0.14222
12.7167	1.70543	1.65512	1.69546	1.49076		16.7417	0.017447	-0.0851336	-0.113513	-0.12453
12.7333	1.71287	1.65512	1.69546	1.49076		16.7583	0.017447	-0.0681468	-0.11364	-0.142424
12.75	1.72029	1.65766	1.69546	1.49076		16.775	0.0348635	-0.0511502	-0.129943	-0.142617
12.7667	1.73014	1.6602	1.69546	1.49352		16.7917	0.0348635	-0.0682335	-0.130083	-0.160547
12.7833	1.7375	1.6602	1.69796	1.49628		16.8083	0.0174165	-0.0512	-0.130223	-0.160547
12.8	1.74972	1.66274	1.69796	1.49903		16.825	0.0174165	-0.0341567	-0.146573	-0.178503
12.8167	1.76187	1.66528	1.69796	1.50179		16.8417	0.0174165	-0.0341567	-0.14674	-0.160987
12.8333	1.77395	1.66781	1.70045	1.50728		16.8583	0.0174165	-0.0170833	-0.1305	-0.14338
12.85	1.78597	1.66781	1.70045	1.51002		16.875	0.0348064	-0.0341865	-0.13064	-0.107687
12.8667	1.80032	1.67034	1.70045	1.51002		16.8917	0.0348064	-0.0341865	-0.130787	-0.107687
12.8833	1.81221	1.67286	1.70294	1.51275		16.9083	0.0348064	-0.0341865	-0.130927	-0.0897928
12.9	1.83111	1.67539	1.70294	1.51548		16.925	0.0347597	-0.0341865	-0.131073	-0.0899195
12.9167	1.84754	1.67539	1.70294	1.51821		16.9417	0.0347597	-0.0171032	-0.13122	-0.0719897
12.9333	1.86851	1.67791	1.70543	1.52093		16.9583	0.0347597	-0.0342434	-0.131367	-0.0719897
12.95	1.88701	1.68042	1.70543	1.52365		16.975	0.0521029	-0.0342434	-0.13152	-0.0720831
12.9667	1.91454	1.68294	1.70543	1.52637		16.9917	0.0521029	-0.0513933	-0.131667	-0.0541
12.9833	1.94182	1.68545	1.70791	1.52637		17.0083	0.0694365	-0.0513933	-0.131667	-0.0360861
13	1.97112	1.68796	1.70791	1.52908		17.025	0.0520467	-0.05146	-0.131813	-0.0360861
13.0167	2.00686	1.68796	1.71039	1.53179		17.0417	0.0693499	-0.05146	-0.115403	-0.0541692
13.0333	2.0467	1.69046	1.71039	1.53179		17.0583	0.0866434	-0.0342798	-0.0989701	-0.0541692
13.05	2.09716	1.69546	1.71039	1.5345		17.075	0.0865301	-0.0342798	-0.0990834	-0.0361328
13.0667	2.15162	1.69796	1.71287	1.5372		17.0917	0.103767	-0.0342798	-0.08262	-0.0542358
13.0833	2.22971	1.70294	1.71287	1.5399		17.1083	0.120987	2.06001e-05	-0.0827134	-0.0542358
13.1	2.32105	1.70791	1.71287	1.5399		17.125	0.138004	2.06001e-05	-0.06621	-0.0361861
13.1167	2.38033	1.71039	1.71535	1.54528		17.1417	0.155153	0.0171705	-0.0662834	-0.0361861
13.1333	2.39803	1.71535	1.71535	1.54797		17.1583	0.15496	0.0171705	-0.0662834	-0.0361861
13.15	2.40024	1.72029	1.71535	1.55065		17.175	0.172063	0.0514703	-0.0497467	-0.018083
13.1667	2.40246	1.72522	1.71782	1.55601		17.1917	0.171843	0.0514703	-0.0497467	0
13.1833	2.40468	1.73014	1.71782	1.55868		17.2083	0.171623	0.0342901	-0.0497467	0
13.2	2.4069	1.7375	1.71782	1.56401		17.225	0.17141	0.0513934	-0.0331833	0.018083
13.2167	2.42693	1.7424	1.72029	1.56667		17.2417	0.171197	0.0513934	-0.0331833	0.0361861
13.2333	2.43811	1.74728	1.72029	1.57198		17.2583	0.170983	0.0342332	-0.0165967	0.0361861
13.25	2.45606	1.75459	1.72276	1.57463		17.275	0.1536	0.0513164	-0.0165967	0.0361861
13.2667	2.47863	1.75944	1.72276	1.57728		17.2917	0.153413	0.0513164	0.0165967	0.0542358
13.2833	2.50364	1.76429	1.72522	1.57993		17.3083	0.170147	0.0513164	0.0165967	0.0542358
13.3	2.53117	1.77395	1.72522	1.5852		17.325	0.16994	0.0341865	0.0165967	0.0361328
13.3167	2.56129	1.78117	1.72768	1.59047		17.3417	0.186583	0.0512497	0.0165967	0.0541692
13.3333	2.59176	1.78837	1.72768	1.59571		17.3583	0.203177	0.0512497	0.0165967	0.0541692
13.35	2.59885	1.80032	1.73014	1.60095		17.375	0.219707	0.0511898	0.0165967	0.0360861
13.3667	2.62739	1.80984	1.73014	1.60356		17.3917	0.23617	0.0511898	0.0165967	0.0360861
13.3833	2.63698	1.81695	1.7326	1.61138		17.4083	0.23589	0.0682232	0.0165967	0.0541
13.4	2.65386	1.8264	1.73505	1.61657		17.425	0.25228	0.05114	0.0165967	0.0541
13.4167	2.6733	1.83582	1.7375	1.62176		17.4417	0.26861	0.0681366	0	0.0360503
13.4333	2.68553	1.84754	1.73995	1.62692		17.4583	0.251363	0.0681366	0	0.0540441
13.45	2.69784	1.85688	1.7424	1.63208		17.475	0.26764	0.0851132	0	0.0540441
13.4667	2.70774	1.87315	1.74484	1.63722		17.4917	0.267013	0.0680499	0	0.0360077
13.4833	2.71518	1.88009	1.74728	1.64235		17.5083	0.282886	0.0850234	0	0.0360077
13.5	2.72266	1.89392	1.74972	1.65257		17.525	0.29865	0.0679801	0	0.0539641
13.5167	2.72766	1.91454	1.75459	1.66274		17.5417	0.297963	0.0849168	0	0.0718939
13.5333	2.73518	1.93276	1.75702	1.67286		17.5583	0.33033	0.08481	0.0165866	0.0718005
13.55	2.74021	1.95087	1.75944	1.68545		17.575	0.36213	0.08481	0.0165866	0.0896836
13.5667	2.74525	1.97785	1.76429	1.69046		17.5917	0.393724	0.0847101	0.0165866	0.0896836
13.5833	2.7503	2.00241	1.76913	1.70791		17.6083	0.441743	0.10159	0.0165866	0.0895569
13.6	2.75537	2.02904	1.77395	1.72029		17.625	0.472903	0.0846135	0.0165866	0.107393
13.6167	2.76044	2.06211	1.77877	1.7326		17.6417	0.503877	0.10147	0.0165866	0.125203
13.6333	2.76553	2.09935	1.78357	1.75215		17.6583	0.534103	0.101343	0.0165866	0.125203
13.65	2.76808	2.14945	1.79076	1.76429		17.675	0.564097	0.118153	0.0165866	0.107247
13.6667	2.77319	2.21019	1.79555	1.78597		17.6917	0.657418	0.118013	0.0165866	0.107107
13.6833	2.77575	2.28834	1.8027	1.80984		17.7083	0.702356	0.134633	0.0165733	0.106953
13.7	2.77831	2.3649	1.80746	1.83582		17.725	0.808161	0.15137	0.0165733	0.106813
13.7167	2.78345	2.39581	1.81458	1.85455		17.7417	0.912641	0.15119	0.03311	0.12453
13.7333	2.78602	2.40468	1.82168	1.88932		17.7583	1.03117	0.15101	0.03311	0.124363
13.75	2.79117	2.40912	1.82876	1.92594		17.775	1.20843	0.167687	0.0496334	0.12419
13.7667	2.79375	2.41357	1.83582	1.95988		17.7917	1.48731	0.184123	0.0496334	0.12403
13.7833	2.79634	2.41802	1.8452	2.0113		17.8083	1.90746	0.183903	0.0661466	0.141657
13.8	2.79893	2.42024	1.85455	2.07308		17.825	2.45219	0.18369	0.0661466	0.159253
13.8167	2.79893	2.44483	1.86619	2.14945		17.8417	2.7452	0.18347	0.08263	0.141464
13.8333	2.80152	2.46282	1.87777	2.24923		17.8583	2.76696	0.183043	0.08253	0.141283
13.85	2.80411	2.48543	1.89162	2.3583		17.875	2.52365	0.18283	0.08253	0.15862
13.8667	2.80671	2.4968	1.9031	2.44035		17.8917	2.28199	0.1991	0.0824433	0.158407
13.8833	2.80671	2.52426	1.91226	2.44932		17.9083	2.12774	0.198873	0.0824433	0.175667
13.9	2.80931	2.54967	1.93048	2.44483		17.925	1.91507	0.21507	0.0823433	0.17544
13.9167	2.80931	2.57765	1.94635	2.43811		17.9417	1.65891	0.214577	0.0823433	0.175207
13.9333	2.80931	2.6107	1.96213	2.4314		17.9583	1.27491	0.230697	0.0986498	0.17498
13.95	2.80931	2.62978	1.98233	2.4314		17.975	0.737842	0.230437	0.115027	0.192097
13.9667	2.81192	2.64661	1.99796	2.46056		17.9917	0.449406	0.24648	0.114893	0.20942
13.9833	2.81192	2.66842	2.02461	2.48543		18.0083	0.508497	0.229653	0.114767	0.209147
14	2.81192	2.68308	2.0445	2.50593		18.025	0.756314	0.245644	0.131083	0.208607
14.0167	2.81192	2.69537	2.07089	2.52196		18.0417	1.03444	0.245097	0.130937	0.24274
14.0333	2.81453	2.70031	2.10153	2.54967		18.0583	1.28732	0.277183	0.14723	0.24212
14.05	2.81192	2.71518	2.1451	2.58235		18.075	1.51307	0.276583	0.14707	0.258916
14.0667	2.80931	2.72266	2.19502	2.62022		18.0917	1.60782	0.308117	0.16332	0.275646
14.0833	2.80671	2.73267	2.2514	2.66113		18.1083	1.7059	0.323476	0.14674	0.292333
14.1	2.80411	2.73769	2.32761	2.68553		18.125	1.75768	0.35507	0.16277	0.291593
14.1167	2.78602	2.74273	2.39803	2.71767		18.1417	1.76683	0.370234	0.178754	0.291233
14.1333	2.76808	2.7503	2.42024	2.74525		18.1583	1.6545	0.401613	0.17856	0.34158
14.15	2.74021	2.75283	2.42024	2.75791		18.175	1.55749	0.432407	0.194484	0.37434
14.1667	2.69537	2.75791	2.42024	2.76808		18.1917	1.4305	0.463027	0.210347	0.35623
14.1833	2.63218	2.76299	2.41802	2.77831		18.2083	1.21208	0.493006	0.226173	0.355363
14.2	2.55664	2.76553	2.41802	2.78602		18.225	1.02101	0.538863	0.225934	0.38779
14.2167	2.32542	2.77064	2.43811	2.79375		18.2417	0.88734	0.598818	0.24169	0.436534
14.2333	2.14945	2.77575	2.45606	2.79893		18.2583	0.72138	0.643423	0.257403	0.48492
14.25	2.08185	2.78088	2.47185	2.80411		18.275	0.630778	0.733611	0.25687	0.516547
14.2667	2.0665	2.78345	2.49225	2.80931		18.2917	0.523113	0.777356	0.256344	0.581174
14.2833	2.07089	2.78859	2.50593	2.81192		18.3083	0.590093	0.926722	0.256083	0.594713
14.3	2.07308	2.79375	2.53117	2.81453		18.325	0.511622	1.1183	0.271394	0.62422
14.3167	2.0489	2.79893	2.55431	2.81714		18.3417	0.432778	1.33709	0.286637	0.686901
14.3333	2.00908	2.80152	2.58	2.82237		18.3583	0.369393	1.6695	0.301817	0.780865
14.35	1.96663	2.80671	2.60358	2.82499		18.375	0.502099	2.22975	0.332937	0.872014
14.3667	1.93048	2.81192	2.62261	2.82762		18.3917	0.487202	2.55354	0.347934	0.945466
14.3833	1.9031	2.81453	2.64661	2.82762		18.4083	0.488796	2.53321	0.362887	1.07969
14.4	1.87777	2.81714	2.66113	2.83025		18.425	0.473799	2.36615	0.377771	1.27374
14.4167	1.86851	2.81975	2.6733	2.83025		18.4417	0.474853	2.24569	0.392588	1.46358
14.4333	1.8452	2.81975	2.68308	2.83288		18.4583	0.395354	2.0197	0.438713	1.82833
14.45	1.84051	2.82237	2.69537	2.83552		18.475	0.428794	1.77928	0.391162	2.35986
14.4667	1.83582	2.82499	2.70526	2.83552		18.4917	0.462307	1.62769	0.513118	3.0593
14.4833	1.81932	2.82499	2.7127	2.83815		18.5083	0.479107	1.36178	0.572882	3.30882
14.5	1.81221	2.82762	2.73016	2.83815		18.525	0.31644	0.825048	0.632156	3.18007
14.5167	1.80508	2.83025	2.73267	2.8408		18.5417	0.300316	0.435146	0.736249	3.05281
14.5333	1.8027	2.83025	2.73518	2.8408		18.5583	0.284463	0.523188	0.794566	2.86522
14.55	1.79793	2.83025	2.74021	2.8408		18.575	0.268207	0.698426	0.926986	2.62013
14.5667	1.79316	2.83025	2.74525	2.84344		18.5917	0.285817	0.933193	1.08786	2.37782
14.5833	1.78837	2.83025	2.74777	2.84344		18.6083	0.286857	1.19925	1.29068	1.96102
14.6	1.78117	2.83025	2.75283	2.84344		18.625	0.270474	1.39393	1.72787	1.43481
14.6167	1.77636	2.83025	2.75791	2.84609		18.6417	0.254044	1.45959	2.12282	0.683005
14.6333	1.77636	2.83025	2.76299	2.84609		18.6583	0.237243	1.49712	2.60966	0.452652
14.65	1.77395	2.83025	2.76553	2.84609		18.675	0.2207	1.54883	2.69243	0.600256
14.6667	1.77395	2.83025	2.77064	2.84875		18.6917	0.220973	1.62979	2.49761	0.734049
14.6833	1.77395	2.83025	2.77575	2.84875		18.7083	0.187193	1.60966	2.34868	0.973845
14.7	1.77395	2.83025	2.78088	2.84875		18.725	0.20459	1.52606	2.12586	1.21602
14.7167	1.77154	2.83025	2.78602	2.84875		18.7417	0.170923	1.44631	1.91836	1.46231
14.7333	1.77154	2.83025	2.78859	2.8514		18.7583	0.137063	1.28855	1.65352	1.71291
14.75	1.77154	2.83025	2.78859	2.8514		18.775	0.154493	1.14314	1.40576	1.81559
14.7667	1.77154	2.79893	2.79375	2.8514		18.7917	0.13741	0.995189	0.943781	1.97918
14.7833	1.76913	2.78859	2.79634	2.8514		18.8083	0.15469	0.892928	0.437879	2.02666
14.8	1.76913	2.75283	2.80152	2.8514		18.825	0.15489	0.804086	0.38103	1.93157
14.8167	1.76913	2.70278	2.80411	2.8514		18.8417	0.137766	0.697321	0.557668	1.94975
14.8333	1.76671	2.62261	2.80671	2.8514		18.8583	0.155093	0.605724	0.809536	1.73065
14.85	1.76671	2.39803	2.80931	2.8514		18.875	0.120787	0.575577	1.12328	1.55727
14.8667	1.76671	2.21887	2.80931	2.84875		18.8917	0.12094	0.498425	1.30521	1.36569
14.8833	1.76671	2.14727	2.81192	2.84875		18.9083	0.103727	0.48462	1.55055	1.11964
14.9	1.76429	2.13423	2.81453	2.84609		18.925	0.0866034	0.470216	1.53161	0.948597
14.9167	1.76429	2.1364	2.81453	2.84609		18.9417	0.0866034	0.471742	1.5857	0.758075
14.9333	1.76429	2.13858	2.81714	2.84344		18.9583	0.0867168	0.407964	1.70342	0.597891
14.95	1.76187	2.11244	2.81714	2.84344		18.975	0.0346739	0.393167	1.68288	0.53329
14.9667	1.75944	2.07528	2.81975	2.8408		18.9917	0.0173374	0.410696	1.64644	0.36923
14.9833	1.75944	2.03125	2.81975	2.8408		19.0083	-0.0346234	0.412084	1.53543	0.439038
15	1.75702	1.99127	2.82237	2.83815		19.025	-0.0518933	0.413023	1.3304	0.372864
15.0167	1.75702	1.95988	2.82237	2.83025		19.0417	-0.103716	0.39764	1.21383	0.306204
15.0333	1.75459	1.93048	2.82499	2.80931		19.0583	-0.12093	0.365754	1.0013	0.289718
15.05	1.75215	1.91454	2.82499	2.76299		19.075	-0.326155	0.350143	0.863682	0.273188
15.0667	1.74972	1.89392	2.82762	2.68553		19.0917	-0.444385	0.33446	0.740187	0.273534
15.0833	1.74728	1.88471	2.82762	2.5105		19.1083	-0.629066	0.33486	0.600611	0.256914
15.1	1.74484	1.87777	2.83025	2.2514		19.125	-0.955447	0.319057	0.555213	0.257241
15.1167	1.7424	1.86619	2.83025	2.13205		19.1417	-1.43284	0.286163	0.508743	0.257561
15.1333	1.73995	1.85455	2.82762	2.09716		19.1583	-2.00112	0.270137	0.445057	0.155293
15.15	1.7375	1.84051	2.82762	2.10372		19.175	-3.63546	0.270797	0.430287	0.155487
15.1667	1.7326	1.83582	2.82762	2.12116		19.1917	-4.59981	0.2886	0.398566	0.155687
15.1833	1.73014	1.83111	2.82499	2.11026		19.2083	-4.93346	0.289313	0.399487	0.173334
15.2	1.72522	1.8264	2.82499	2.0665		19.225	-4.80436	0.272803	0.400433	0.156104
15.2167	1.72522	1.82404	2.82499	2.01796		19.2417	-4.73027	0.256227	0.401373	0.156297
15.2333	1.72276	1.82168	2.82237	1.96438		19.2583	-4.59246	0.256553	0.352213	0.139017
15.25	1.72029	1.81932	2.82237	1.92594		19.275	-4.43839	0.239903	0.31982	0.139197
15.2667	1.71782	1.81458	2.82237	1.89622		19.2917	-4.25735	0.240203	0.303903	0.12188
15.2833	1.71535	1.81458	2.80411	1.87083		19.3083	-3.91174	0.223463	0.304643	0.12204
15.3	1.71535	1.81221	2.77831	1.84286		19.325	-2.48978	0.20666	0.2886	0.1222
15.3167	1.71287	1.81221	2.73267	1.8264		19.3417	-1.6923	0.172667	0.27213	0.104817
15.3333	1.71039	1.80984	2.64661	1.81695		19.3583	-1.51375	0.155687	0.25559	0.0875102
15.35	1.70791	1.80984	2.39359	1.80746		19.375	-1.5655	0.155893	0.238987	0.0875102
15.3667	1.70543	1.80746	2.24706	1.79555		19.3917	-1.60077	0.156093	0.222337	0.0876302
15.3833	1.70294	1.80746	2.18634	1.78597		19.4083	-1.65114	0.156287	0.222623	0.0876302
15.4	1.70045	1.80508	2.17984	1.77636		19.425	-1.52429	0.139017	0.18861	0.0701537
15.4167	1.69796	1.80508	2.18201	1.76913		19.4417	-1.25893	0.139197	0.171794	0.0701537
15.4333	1.69546	1.8027	2.18418	1.76187		19.4583	-1.05014	0.12187	0.1549	0.070247
15.45	1.69046	1.8027	2.16031	1.75459		19.475	-0.869127	0.12203	0.137957	0.0527239
15.4667	1.68796	1.80032	2.11463	1.75215		19.4917	-0.71657	0.104667	0.138123	0.0527239
15.4833	1.68545	1.80032	2.07528	1.74972		19.5083	-0.544255	0.104807	0.138304	0.0351702
15.5	1.68294	1.79793	2.03788	1.74972		19.525	-0.433737	0.0873968	0.1211	0.0351702
15.5167	1.67791	1.79555	2.00464	1.74728		19.5417	-0.354333	0.0875102	0.121254	0.0176004
15.5333	1.67539	1.79316	1.97561	1.74484		19.5583	-0.290794	0.0876302	0.121407	0.0352208
15.55	1.67286	1.79316	1.95988	1.7424		19.575	-0.210583	0.0700604	0.121407	0.0352208
15.5667	1.67286	1.79076	1.94635	1.7424		19.5917	-0.162253	0.0350407	0.121567	0.0352208
15.5833	1.67034	1.78837	1.93502	1.73995		19.6083	-0.113747	0.017507	0.10426	0.0176204
15.6	1.66781	1.78837	1.91682	1.73995		19.625	-0.0814268	1.05461e-05	0.104393	0.0176204
15.6167	1.66528	1.78597	1.90768	1.7375		19.6417	-0.0326299	-0.017486	0.0870568	0.0352569
15.6333	1.66528	1.78357	1.90081	1.7375		19.6583	-0.0326299	-0.0525066	0.0871702	0.0352569
15.65	1.6602	1.78357	1.89162	1.7375		19.675	-0.0326299	-0.0525066	0.0871702	0.0352569
15.6667	1.65766	1.78117	1.88471	1.73505		19.6917	-0.0489667	-0.0874996	0.0872835	0.0176204
15.6833	1.65257	1.77877	1.87546	1.73505		19.7083	-0.0326535	-0.12252	0.0698632	0
15.7	1.65002	1.77877	1.87546	1.73505		19.725	-0.0326535	-0.10495	0.0873863	-0.0176098
15.7167	1.64747	1.77636	1.87315	1.7326		19.7417	-0.0326535	-0.104817	0.0699565	-0.0351996
15.7333	1.64491	1.77395	1.87315	1.7326		19.7583	-0.0490133	-0.104677	0.0699565	-0.0351996
15.75	1.64235	1.77395	1.87083	1.7326		19.775	-0.0326966	-0.208516	0.0525067	-0.0527694
15.7667	1.63979	1.77154	1.86851	1.73014		19.7917	-0.0326966	-0.379349	0.0525067	-0.0879491
15.7833	1.63722	1.76913	1.86619	1.72768		19.8083	-0.0326966	-0.614763	0.017486	-0.227565
15.8	1.63465	1.76671	1.86386	1.72522		19.825	-0.0490733	-1.04252	0.017486	-0.399964
15.8167	1.63465	1.76429	1.86386	1.72276		19.8417	-0.0327366	-1.58256	-1.05181e-05	-0.65374
15.8333	1.63208	1.76187	1.86154	1.72029		19.8583	-0.0327366	-3.22028	-1.05181e-05	-1.19797
15.85	1.6295	1.75702	1.86154	1.71535		19.875	-0.0491267	-4.29236	-0.0350302	-2.12323
15.8667	1.62692	1.75702	1.85921	1.71287		19.8917	-0.0491267	-4.62265	-0.0350302	-3.95159
15.8833	1.62434	1.75459	1.85921	1.71039		19.9083	-0.0491867	-4.64886	-0.0350302	-4.79136
15.9	1.62176	1.75215	1.85921	1.70791		19.925	-0.0491867	-4.58864	-0.0350302	-5.06521
15.9167	1.61917	1.74972	1.85688	1.70543		19.9417	-0.0656101	-4.42941	-0.0525067	-5.10619
15.9333	1.61917	1.74728	1.85688	1.70294		19.9583	-0.0656101	-4.35156	-0.034973	-4.96657
15.95	1.61657	1.74484	1.85455	1.70045		19.975	-0.0821468	-4.2024	-0.034973	-4.79417
15.9667	1.61398	1.74484	1.85455	1.69796		19.9917	-0.0986301	-3.92601	-0.0524228	-4.78732
15.9833	1.61398	1.7424	1.85455	1.69546		20.0083	-0.115143	-2.51006	-0.0524228	-4.6148
16	1.61138	1.73995	1.85221	1.69296		20.025	-0.0987533	-1.63407	-0.156462	-3.95814
16.0167	1.61138	1.73995	1.85221	1.68796		20.0417	-0.115277	-1.46901	-0.396314	-2.37165
16.0333	1.60878	1.7375	1.84988	1.68294		20.0583	-0.115403	-1.59446	-0.781795	-1.76395
16.05	1.60356	1.7326	1.84988	1.67791		20.075	-0.115403	-1.6747	-1.60188	-1.64458
16.0667	1.60356	1.72768	1.84754	1.67539		20.0917	-0.115543	-1.70786	-3.22504	-1.71231
16.0833	1.60095	1.72522	1.8452	1.67286		20.1083	-0.13213	-1.59531	-4.11003	-1.83962
16.1	1.60095	1.72276	1.84286	1.67034		20.125	-0.115813	-1.41085	-4.42812	-1.90362
16.1167	1.59833	1.72276	1.84051	1.66781		20.1417	-0.115947	-1.17703	-4.48307	-1.70333
16.1333	1.59833	1.72029	1.84051	1.66528		20.1583	-0.11608	-0.969437	-4.48307	-1.38004
16.15	1.59571	1.72029	1.83817	1.66274		20.175	-0.132737	-0.805004	-4.37602	-1.15857
16.1667	1.59571	1.71782	1.83582	1.6602		20.1917	-0.13289	-0.654074	-4.35382	-0.980442
16.1833	1.59309	1.71535	1.83347	1.65766		20.2083	-0.14977	-0.516819	-4.27477	-0.781042
16.2	1.59309	1.71535	1.83111	1.65512		20.225	-0.166507	-0.392964	-3.73388	-0.62534
16.2167	1.59047	1.71287	1.8264	1.65257		20.2417	-0.18347	-0.34662	-2.31551	-0.515469
16.2333	1.59047	1.71039	1.82404	1.65002		20.2583	-0.20051	-0.284108	-1.65484	-0.388158
16.25	1.58784	1.70791	1.82168	1.64747		20.275	-0.183913	-0.20589	-1.53284	-0.340541
16.2667	1.58784	1.70543	1.81932	1.64235		20.2917	-0.184133	-0.15862	-1.59727	-0.276273
16.2833	1.59047	1.70294	1.81695	1.63722		20.3083	-0.184353	-0.127007	-1.71977	-0.227861
16.3	1.59047	1.70045	1.81458	1.63208		20.325	-0.167697	-0.111297	-1.76679	-0.17953
16.3167	1.59047	1.69796	1.81221	1.6295		20.3417	-0.16789	-0.0795832	-1.62631	-0.0982
16.3333	1.59047	1.69546	1.80746	1.62692		20.3583	-0.134463	-0.0637502	-1.3819	-0.0655269
16.35	1.59047	1.69546	1.80508	1.62434		20.375	-0.15154	-0.0637502	-1.18049	-0.0656002
16.3667	1.59047	1.69296	1.8027	1.62176		20.3917	-0.13495	-0.04784	-0.989434	-0.0492235
16.3833	1.59047	1.69046	1.80032	1.62176		20.4083	-0.118297	-0.0638264	-0.812063	-0.0492235
16.4	1.59309	1.68796	1.79793	1.61917		20.425	-0.135273	-0.0478963	-0.631639	-0.0492835
16.4167	1.59309	1.68545	1.79555	1.61657		20.4417	-0.135433	-0.0638931	-0.494813	-0.0492835
16.4333	1.59309	1.68294	1.79316	1.61398		20.4583	-0.1356	-0.0638931	-0.388004	-0.0492835
16.45	1.59309	1.68042	1.79076	1.61138		20.475	-0.152643	-0.0639597	-0.3422	-0.0493368
16.4667	1.59309	1.68042	1.78837	1.60878		20.4917	-0.152837	-0.0639597	-0.280732	-0.0493368
16.4833	1.59309	1.67791	1.78597	1.60878		20.5083	-0.16993	-0.0640264	-0.218714	-0.0493368
16.5	1.59571	1.67539	1.78597	1.60617		20.525	-0.15322	-0.0640264	-0.15666	-0.0493968
16.5167	1.59571	1.67286	1.78357	1.60356		20.5417	-0.153413	-0.0800699	-0.125452	-0.0659002
16.5333	1.59571	1.67034	1.77877	1.59833		20.5583	-0.1536	-0.0640835	-0.0785004	-0.0824334
16.55	1.59571	1.66781	1.77636	1.59309		20.575	-0.153793	-0.0801403	-0.0471067	-0.0659834
16.5667	1.59571	1.66528	1.77395	1.58784		20.5917	-0.153987	-0.0641435	-0.0471067	-0.0825201
16.5833	1.59571	1.66528	1.77154	1.5852		20.6083	-0.17142	-0.0802299	-0.0314137	-0.0990934
16.6	1.59571	1.66274	1.76913	1.57993		20.625	-0.171634	-0.0803099	-0.0157102	-0.0992067
16.6167	1.59833	1.6602	1.76671	1.57728		20.6417	-0.171854	-0.0803099	0.0157102	-0.0992067
16.6333	1.59833	1.65766	1.76429	1.57463		20.6583	-0.172074	-0.0803966	0.0157102	-0.13244
16.65	1.59833	1.65766	1.76429	1.57198		20.675	-0.172294	-0.0965267	0.0314404	-0.14925
16.6667	1.59833	1.65512	1.76187	1.56933		20.6917	-0.172507	-0.0804832	0.0314404	-0.132747
16.6833	1.59833	1.65257	1.75944	1.56933		20.7083	-0.155347	-0.0966364	0.0157208	-0.1329
16.7	1.59833	1.65002	1.75944	1.56667		20.725	-0.155547	-0.0967363	-0.0157396	-0.1329
16.7167	1.59833	1.65002	1.75702	1.56667		20.7417	-0.155747	-0.0967363	-0.0157396	-0.133053
16.7333	1.60095	1.64747	1.75459	1.56667		20.7583	-0.138706	-0.0968364	-0.0314926	-0.133207
16.75	1.60095	1.64491	1.75459	1.56667		20.775	-0.138886	-0.096943	-0.0314926	-0.150117
16.7667	1.60095	1.64491	1.75215	1.56135		20.7917	-0.13906	-0.113153	-0.0629596	-0.166893
16.7833	1.60095	1.64235	1.74972	1.55601		20.8083	-0.121746	-0.113273	-0.0629596	-0.167287
16.8	1.60095	1.64235	1.74728	1.55065		20.825	-0.121906	-0.0971431	-0.0787298	-0.15083
16.8167	1.60095	1.64235	1.74484	1.55065		20.8417	-0.122066	-0.113393	-0.09452	-0.167687
16.8333	1.60095	1.64235	1.7424	1.54797		20.8583	-0.139606	-0.113513	-0.0788004	-0.16788
16.85	1.60356	1.64235	1.73995	1.54528		20.875	-0.139786	-0.11364	-0.0788737	-0.184777
16.8667	1.60356	1.63979	1.7375	1.54259		20.8917	-0.122397	-0.14626	-0.0788737	-0.185003
16.8833	1.60356	1.63979	1.73505	1.54259		20.9083	-0.122557	-0.14642	-0.078947	-0.202197
16.9	1.60356	1.63979	1.7326	1.5399		20.925	-0.122717	-0.146573	-0.0947839	-0.185687
16.9167	1.60356	1.63979	1.73014	1.5372		20.9417	-0.122877	-0.14674	-0.079027	-0.20293
16.9333	1.60356	1.63979	1.73014	1.5345		20.9583	-0.140537	-0.1469	-0.0948867	-0.20343
16.95	1.60617	1.63722	1.72768	1.5345		20.975	-0.140717	-0.16331	-0.09498	-0.203677
16.9667	1.60617	1.63722	1.72522	1.5345		20.9917	-0.123214	-0.163483	-0.11097	-0.221053
16.9833	1.60617	1.63722	1.72276	1.5345		21.0083	-0.123374	-0.180143	-0.12689	-0.221334
17	1.60878	1.63722	1.72029	1.53179		21.025	-0.105824	-0.180343	-0.127016	-0.238797
17.0167	1.60878	1.63722	1.71782	1.53179		21.0417	-0.12354	-0.164227	-0.14296	-0.23909
17.0333	1.60878	1.63465	1.71535	1.53179		21.0583	-0.105953	-0.164413	-0.1431	-0.222417
17.05	1.61138	1.63465	1.71287	1.52908		21.075	-0.1061	-0.1646	-0.159237	-0.222697
17.0667	1.61138	1.63208	1.71039	1.52908		21.0917	-0.0884835	-0.164787	-0.175247	-0.20596
17.0833	1.61398	1.63208	1.71039	1.52908		21.1083	-0.0708231	-0.164973	-0.17542	-0.20648
17.1	1.61398	1.6295	1.70791	1.52908		21.125	-0.0709164	-0.148563	-0.1756	-0.20674
17.1167	1.61657	1.6295	1.70791	1.52637		21.1417	-0.0709164	-0.148737	-0.159877	-0.207267
17.1333	1.61917	1.63208	1.70791	1.52637		21.1583	-0.053216	-0.13243	-0.176143	-0.22498
17.15	1.62176	1.63208	1.70543	1.52637		21.175	-0.053216	-0.132583	-0.176323	-0.208077
17.1667	1.62434	1.63208	1.70543	1.52365		21.1917	-0.0354996	-0.132737	-0.17651	-0.20835
17.1833	1.62692	1.63465	1.70294	1.52365		21.2083	-0.0533	-0.13289	-0.176697	-0.208617
17.2	1.63208	1.63465	1.70294	1.52365		21.225	-0.0355569	-0.133043	-0.16088	-0.20889
17.2167	1.63465	1.63465	1.70045	1.52365		21.2417	-0.0355569	-0.133197	-0.161046	-0.209157
17.2333	1.63722	1.63465	1.70045	1.52365		21.2583	-0.0355569	-0.133357	-0.16122	-0.192097
17.25	1.63979	1.63722	1.70045	1.52637		21.275	-0.0356102	-0.150107	-0.161386	-0.19235
17.2667	1.64235	1.63722	1.70045	1.52637		21.2917	-0.0356102	-0.150287	-0.16156	-0.175207
17.2833	1.64491	1.63722	1.70045	1.52637		21.3083	-0.0356102	-0.150467	-0.145633	-0.157993
17.3	1.64747	1.63979	1.70045	1.52908		21.325	-0.0356102	-0.15064	-0.145787	-0.1582
17.3167	1.65002	1.63979	1.70045	1.52908		21.3417	-0.0534467	-0.15082	-0.14594	-0.158407
17.3333	1.65257	1.63979	1.70045	1.52908		21.3583	-0.0356462	-0.151	-0.1461	-0.15862
17.35	1.65512	1.64235	1.70045	1.52908		21.375	-0.0356462	-0.15118	-0.14626	-0.158833
17.3667	1.65766	1.64235	1.70294	1.53179		21.3917	-0.0356462	-0.15136	-0.14642	-0.15904
17.3833	1.66274	1.64235	1.70294	1.53179		21.4083	-0.0356462	-0.15154	-0.146573	-0.159253
17.4	1.66528	1.64235	1.70294	1.53179		21.425	-0.0356929	-0.151727	-0.14674	-0.159467
17.4167	1.67034	1.64491	1.70294	1.5345		21.4417	-0.0356929	-0.13495	-0.1469	-0.177543
17.4333	1.67539	1.64491	1.70294	1.5345		21.4583	-0.0356929	-0.135117	-0.14706	-0.177776
17.45	1.68042	1.64747	1.70294	1.5345		21.475	-0.0356929	-0.135283	-0.14722	-0.178023
17.4667	1.68545	1.64747	1.70294	1.5345		21.4917	3.80598e-15	-0.118447	-0.147387	-0.178263
17.4833	1.68796	1.65002	1.70294	1.5372		21.5083	3.80598e-15	-0.118587	-0.147547	-0.178503
17.5	1.69296	1.65002	1.70294	1.5372		21.525	3.80598e-15	-0.11874	-0.147713	-0.16076
17.5167	1.69796	1.65257	1.70294	1.5372		21.5417	0.0178364	-0.101844	-0.14788	-0.160987
17.5333	1.70045	1.65257	1.70294	1.5399		21.5583	0.0178364	-0.10197	-0.148053	-0.1612
17.55	1.70543	1.65512	1.70294	1.5399		21.575	0.0356929	-0.0850336	-0.148213	-0.161427
17.5667	1.71039	1.65512	1.70294	1.5399		21.5917	0.0535026	-0.102097	-0.148387	-0.143784
17.5833	1.71782	1.65766	1.70294	1.5399		21.6083	0.0535026	-0.102217	-0.148553	-0.143984
17.6	1.72522	1.65766	1.70294	1.54259		21.625	0.0712924	-0.0852403	-0.148727	-0.144177
17.6167	1.73014	1.6602	1.70294	1.54528		21.6417	0.053436	-0.102344	-0.132277	-0.144384
17.6333	1.7375	1.66274	1.70543	1.54797		21.6583	0.053436	-0.102477	-0.13243	-0.144577
17.65	1.74728	1.66274	1.70543	1.55065		21.675	0.0711924	-0.102604	-0.115947	-0.16276
17.6667	1.75702	1.66528	1.70543	1.55065		21.6917	0.053356	-0.102604	-0.11608	-0.144777
17.6833	1.76671	1.66781	1.70543	1.55333		21.7083	0.053356	-0.10273	-0.116213	-0.126763
17.7	1.77636	1.66781	1.70543	1.55601		21.725	0.0710991	-0.10273	-0.116353	-0.108727
17.7167	1.78597	1.67034	1.70543	1.55868		21.7417	0.0532893	-0.085667	-0.11648	-0.108887
17.7333	1.79793	1.67286	1.70543	1.55868		21.7583	0.0710164	-0.0685735	-0.0998933	-0.0907927
17.75	1.80984	1.67539	1.70543	1.55868		21.775	0.0532267	-0.0685735	-0.100013	-0.0726897
17.7667	1.82876	1.67791	1.70543	1.56135		21.7917	0.0709165	-0.0514703	-0.11675	-0.072783
17.7833	1.84286	1.68294	1.70791	1.56401		21.8083	0.0709165	-0.0343301	-0.116883	-0.0546224
17.8	1.86851	1.68545	1.70791	1.56667		21.825	0.0708231	-0.0171802	-0.13366	-0.0546957
17.8167	1.89392	1.68796	1.71039	1.56933		21.8417	0.0708231	-0.0171802	-0.117023	-0.0546957
17.8333	1.92138	1.69046	1.71039	1.57198		21.8583	0.0884835	0	-0.117163	-0.0546957
17.85	1.95763	1.69296	1.71287	1.57463		21.875	0.0707404	0	-0.100487	-0.0729787
17.8667	2.00908	1.69796	1.71287	1.57728		21.8917	0.0883569	0	-0.0837967	-0.054769
17.8833	2.08404	1.70045	1.71535	1.57993		21.9083	0.0706298	0	-0.0837967	-0.0730897
17.9	2.17767	1.70294	1.71535	1.58256		21.925	0.0882263	0	-0.08389	-0.0730897
17.9167	2.24055	1.70543	1.71782	1.58256		21.9417	0.0705365	0	-0.0671534	-0.05486
17.9333	2.25791	1.71039	1.72029	1.5852		21.9583	0.0881235	0	-0.0503933	-0.0732074
17.95	2.24706	1.71287	1.72029	1.59047		21.975	0.0704604	0.0171699	-0.0336167	-0.054951
17.9667	2.23621	1.71782	1.72276	1.59309		21.9917	0.0880102	0.0171699	-0.0504533	-0.073314
17.9833	2.24055	1.72029	1.72276	1.59833		22.0083	0.0703498	0.0171699	-0.0336466	-0.05494
18	2.24489	1.72522	1.72522	1.60095		22.025	0.0878796	0.0171699	-0.0336466	-0.036657
18.0167	2.25791	1.73014	1.72522	1.60356		22.0417	0.0877663	0.0343198	-0.0336466	-0.036657
18.0333	2.27529	1.73505	1.73014	1.60617		22.0583	0.0877663	0.0343198	-0.0505134	1.10222e-05
18.05	2.28834	1.7375	1.7326	1.61138		22.075	0.087653	0.0343198	-0.0337034	1.10222e-05
18.0667	2.30795	1.7424	1.73505	1.61398		22.0917	0.087653	0.0343198	-0.0337034	1.10222e-05
18.0833	2.33417	1.74484	1.7375	1.61657		22.1083	0.087533	0.05146	-0.0337034	0.036679
18.1	2.3605	1.74972	1.73995	1.62176		22.125	0.104969	0.0342901	-0.0505733	0.036679
18.1167	2.39138	1.75459	1.7424	1.6295		22.1417	0.104836	0.0342901	-0.0337367	0.055042
18.1333	2.43364	1.76187	1.74484	1.63465		22.1583	0.104836	0.0342901	-0.0337367	0.054962
18.15	2.47185	1.76671	1.74728	1.63979		22.175	0.104696	0.0513933	-0.0337367	0.054962
18.1667	2.49908	1.77636	1.74972	1.64491		22.1917	0.104563	0.0342434	-0.0506333	0.054962
18.1833	2.53117	1.78357	1.75215	1.65002		22.2083	0.121917	0.0342434	-0.0337666	0.054882
18.2	2.55199	1.79076	1.75702	1.65512		22.225	0.121757	0.0513267	-0.01687	0.054882
18.2167	2.57297	1.79793	1.76187	1.65766		22.2417	0.13906	0.0513267	-0.01687	0.054882
18.2333	2.58235	1.80508	1.76429	1.66781		22.2583	0.156153	0.0341865	-0.01687	0.0548019
18.25	2.59412	1.81458	1.76913	1.67791		22.275	0.155953	0.0341865	0.01687	0.0548019
18.2667	2.60595	1.82404	1.77395	1.68294		22.2917	0.155747	0.0512497	0.01687	0.0548019
18.2833	2.61545	1.83582	1.77877	1.68796		22.3083	0.172947	0.0512497	0.01687	0.0547286
18.3	2.625	1.84754	1.78117	1.69796		22.325	0.189877	0.0341465	0.0337266	0.0547286
18.3167	2.63218	1.86619	1.78597	1.71039		22.3417	0.189637	0.0511898	0.0506232	0.0547286
18.3333	2.63938	1.88009	1.79076	1.72276		22.3583	0.189397	0.0511898	0.0674699	0.0546552
18.35	2.64661	1.90081	1.79555	1.7326		22.375	0.189157	0.0511298	0.0505733	0.0546552
18.3667	2.65144	1.91454	1.80032	1.74484		22.3917	0.20596	0.0511298	0.0505733	0.0728049
18.3833	2.67086	1.94409	1.8027	1.75702		22.4083	0.188433	0.0681366	0.0673934	0.0545643
18.4	2.67086	1.98233	1.80984	1.77154		22.425	0.20517	0.0851132	0.0505234	0.0545643
18.4167	2.67086	2.02461	1.81695	1.78597		22.4417	0.204923	0.0680499	0.0673201	0.0727006
18.4333	2.67086	2.08623	1.82404	1.80508		22.4583	0.221596	0.0850234	0.0673201	0.05448
18.45	2.70031	2.18201	1.83111	1.82876		22.475	0.204173	0.0850234	0.0672401	0.05448
18.4667	2.70526	2.24923	1.83817	1.85221		22.4917	0.22077	0.0849167	0.0672401	0.0725831
18.4833	2.7127	2.26008	1.8452	1.88471		22.5083	0.237323	0.101844	0.0671534	0.0543891
18.5	2.71767	2.25574	1.85221	1.92366		22.525	0.270563	0.0848202	0.08389	0.0724722
18.5167	2.72266	2.2514	1.85921	1.96438		22.5417	0.26991	0.101717	0.08389	0.0543225
18.5333	2.73016	2.24706	1.86851	2.03125		22.5583	0.286263	0.10159	0.0837967	0.072383
18.55	2.73518	2.24923	1.86851	2.12552		22.575	0.285583	0.10147	0.0837967	0.108422
18.5667	2.74021	2.26877	1.89392	2.24489		22.5917	0.31841	0.118307	0.08369	0.126226
18.5833	2.74273	2.29052	1.90997	2.30141		22.6083	0.350703	0.101333	0.100377	0.144166
18.6	2.74777	2.30577	1.92594	2.30577		22.625	0.399627	0.13494	0.0836001	0.162076
18.6167	2.7503	2.3145	1.94861	2.31013		22.6417	0.431427	0.13478	0.100257	0.161856
18.6333	2.75537	2.33855	1.96438	2.3145		22.6583	0.46304	0.134613	0.0834967	0.161856
18.65	2.75791	2.3605	1.99127	2.31668		22.675	0.46146	0.15135	0.0833967	0.161629
18.6667	2.76553	2.39138	2.0224	2.32105		22.6917	0.525021	0.15117	0.0833967	0.179466
18.6833	2.77319	2.42693	2.06211	2.32542		22.7083	0.572059	0.15099	0.0832967	0.179226
18.7	2.77575	2.45831	2.1277	2.34074		22.725	0.634674	0.15081	0.0832967	0.160976
18.7167	2.77831	2.48771	2.21236	2.34732		22.7417	0.696055	0.15063	0.0832033	0.160536
18.7333	2.77831	2.51508	2.30141	2.3693		22.7583	0.756085	0.167277	0.0831033	0.160323
18.75	2.78088	2.53809	2.3298	2.39581		22.775	0.846607	0.150287	0.0996667	0.160103
18.7667	2.78345	2.55896	2.32324	2.42024		22.7917	0.951453	0.150107	0.0995467	0.177532
18.7833	2.78345	2.58	2.31668	2.46056		22.8083	1.1466	0.133347	0.11608	0.19516
18.8	2.78859	2.58941	2.31013	2.49908		22.825	1.44481	0.14975	0.115947	0.1949
18.8167	2.79117	2.60832	2.31013	2.5404		22.8417	1.85182	0.166093	0.13243	0.19464
18.8333	2.79375	2.62022	2.31013	2.58235		22.8583	2.41335	0.1824	0.132277	0.21192
18.85	2.79893	2.62978	2.33855	2.61307		22.875	2.8381	0.198637	0.148727	0.211633
18.8667	2.79893	2.63698	2.35391	2.6442		22.8917	2.85702	0.198403	0.148553	0.193617
18.8833	2.80152	2.64902	2.3671	2.6733		22.9083	2.73082	0.214577	0.148387	0.245631
18.9	2.80411	2.6587	2.38696	2.68553		22.925	2.57448	0.247023	0.16459	0.279977
18.9167	2.80411	2.66356	2.4069	2.7127		22.9417	2.24513	0.263047	0.164403	0.279251
18.9333	2.80671	2.67086	2.43811	2.72017		22.9583	2.05699	0.295613	0.164217	0.296138
18.95	2.80671	2.67574	2.47863	2.73267		22.975	1.81123	0.311163	0.180333	0.330111
18.9667	2.80931	2.68308	2.50593	2.74525		22.9917	1.42292	0.326634	0.180134	0.346814
18.9833	2.80931	2.69291	2.54271	2.7503		23.0083	0.867882	0.35814	0.196193	0.345921
19	2.81192	2.70031	2.56829	2.75537		23.025	0.46319	0.373403	0.212183	0.379547
19.0167	2.81192	2.70774	2.59176	2.75791		23.0417	0.420205	0.40501	0.228134	0.396037
19.0333	2.81453	2.71021	2.62261	2.76299		23.0583	0.551191	0.420096	0.244033	0.377143
19.05	2.80931	2.71767	2.63938	2.76553		23.075	0.770193	0.41877	0.243507	0.392567
19.0667	2.80671	2.72516	2.65386	2.76808		23.0917	1.14946	0.449584	0.259324	0.408363
19.0833	2.80152	2.73267	2.66842	2.78602		23.1083	1.35867	0.480236	0.275096	0.440783
19.1	2.79893	2.73769	2.67818	2.78859		23.125	1.49681	0.51019	0.290507	0.4558
19.1167	2.79375	2.74273	2.68799	2.79117		23.1417	1.59259	0.571138	0.3221	0.487794
19.1333	2.79117	2.74777	2.69291	2.79375		23.1583	1.6888	0.599983	0.337333	0.585313
19.15	2.76299	2.75283	2.69784	2.79634		23.175	1.77312	0.660037	0.35249	0.63215
19.1667	2.74525	2.75791	2.70278	2.79893		23.1917	1.81038	0.78082	0.35177	0.679327
19.1833	2.72017	2.76044	2.7127	2.80152		23.2083	1.78901	0.885208	0.382609	0.773552
19.2	2.66599	2.76553	2.72266	2.80411		23.225	1.61718	1.09373	0.413257	0.86562
19.2167	2.59176	2.76808	2.73016	2.80671		23.2417	1.4442	1.31342	0.443737	0.988908
19.2333	2.50136	2.77319	2.73518	2.80931		23.2583	1.25777	1.6626	0.474076	1.12506
19.25	2.25357	2.77831	2.74273	2.81192		23.275	1.11405	2.19457	0.503757	1.35104
19.2667	2.10372	2.78602	2.74777	2.81453		23.2917	0.950563	2.6778	0.533251	1.66323
19.2833	2.05111	2.79117	2.75283	2.81975		23.3083	0.815622	2.83079	0.562582	2.05167
19.3	2.04229	2.79375	2.75791	2.81975		23.325	0.647529	2.7806	0.637607	2.72631
19.3167	2.03567	2.79634	2.76299	2.82237		23.3417	0.571577	2.55374	0.697415	3.31023
19.3333	2.03125	2.79893	2.76553	2.82237		23.3583	0.51056	2.34342	0.785878	3.36804
19.35	2.00018	2.80152	2.77064	2.82499		23.375	0.528396	2.13065	0.888457	3.22301
19.3667	1.95312	2.80411	2.77575	2.82499		23.3917	0.546373	1.89105	1.01986	3.04934
19.3833	1.91454	2.80671	2.78088	2.82762		23.4083	0.484068	1.60946	1.23866	2.86076
19.4	1.88009	2.80931	2.78602	2.83025		23.425	0.4213	1.08617	1.5417	2.5682
19.4167	1.84988	2.81192	2.78859	2.83025		23.4417	0.40619	0.595559	2.04451	2.18974
19.4333	1.82404	2.81453	2.79117	2.83288		23.4583	0.424057	0.480927	2.61853	1.7858
19.45	1.80746	2.81714	2.79375	2.83288		23.475	0.441593	0.613887	2.87388	1.08592
19.4667	1.79555	2.81975	2.79634	2.83552		23.4917	0.443067	0.849286	2.87006	0.522849
19.4833	1.78357	2.82237	2.79893	2.83552		23.5083	0.42784	1.08593	2.67457	0.466186
19.5	1.77154	2.82237	2.79893	2.83552		23.525	0.413023	1.26744	2.4799	0.627794
19.5167	1.76429	2.82499	2.80152	2.83552		23.5417	0.38129	1.49704	2.24208	0.834506
19.5333	1.75702	2.82499	2.80411	2.83815		23.5583	0.382177	1.58142	2.00462	0.998512
19.55	1.74972	2.82762	2.80671	2.83815		23.575	0.3662	1.61813	1.74082	1.23844
19.5667	1.7424	2.82762	2.80931	2.83815		23.5917	0.350163	1.73525	1.24857	1.57274
19.5833	1.7424	2.83025	2.81192	2.83815		23.6083	0.31793	1.74609	0.685676	1.71902
19.6	1.7424	2.83025	2.81192	2.83815		23.625	0.285137	1.66678	0.39612	1.91262
19.6167	1.7424	2.83288	2.81453	2.83815		23.6417	0.252197	1.60192	0.471265	1.96931
19.6333	1.73995	2.83552	2.81714	2.8408		23.6583	0.235804	1.4718	0.664069	1.98348
19.65	1.73995	2.83288	2.81714	2.8408		23.675	0.219627	1.29542	0.888144	1.93683
19.6667	1.73995	2.83025	2.81975	2.8408		23.6917	0.22016	1.08738	1.18938	1.82794
19.6833	1.73995	2.82762	2.81975	2.8408		23.7083	0.203593	0.921213	1.37569	1.81402
19.7	1.7375	2.82762	2.82237	2.8408		23.725	0.220963	0.846335	1.49162	1.62382
19.7167	1.7375	2.82499	2.82237	2.84344		23.7417	0.221236	0.676435	1.60809	1.35607
19.7333	1.7375	2.82237	2.82499	2.84344		23.7583	0.20459	0.566878	1.71098	1.16048
19.75	1.7375	2.82237	2.82499	2.84344		23.775	0.18766	0.488234	1.78353	0.944513
19.7667	1.73505	2.81975	2.82762	2.8408		23.7917	0.187893	0.408863	1.70186	0.836375
19.7833	1.73505	2.81714	2.82762	2.8408		23.8083	0.188127	0.410237	1.65092	0.709811
19.8	1.73505	2.81714	2.83025	2.83815		23.825	0.171343	0.394927	1.57114	0.597286
19.8167	1.73505	2.81453	2.83025	2.83552		23.8417	0.137257	0.379983	1.39644	0.533379
19.8333	1.7326	2.81192	2.83025	2.83552		23.8583	0.13743	0.38129	1.1996	0.385787
19.85	1.7326	2.79634	2.83025	2.83288		23.875	0.12048	0.382623	1.01672	0.37011
19.8667	1.7326	2.76808	2.83025	2.83025		23.8917	0.12064	0.38397	0.862501	0.354793
19.8833	1.7326	2.73016	2.82762	2.80931		23.9083	0.120787	0.401857	0.738625	0.322153
19.9	1.73014	2.66599	2.82762	2.78345		23.925	0.138123	0.385807	0.594514	0.28896
19.9167	1.73014	2.58235	2.82762	2.74273		23.9417	0.12094	0.369697	0.54715	0.272803
19.9333	1.73014	2.33417	2.82762	2.66113		23.9583	0.1211	0.31983	0.466077	0.256217
19.95	1.72768	2.17333	2.82499	2.51967		23.975	0.0865072	0.337687	0.401837	0.256543
19.9667	1.72768	2.12116	2.82499	2.24272		23.9917	0.0691707	0.338913	0.37011	0.239893
19.9833	1.72522	2.11463	2.82499	2.1168		24.0083	0.0519038	0.30576	0.37101	0.25752
20	1.72522	2.10808	2.82499	2.07308		24.025	0.0173174	0.289656	0.355227	0.24081
20.0167	1.72276	2.10372	2.82237	2.0643		24.0417	-0.0172757	0.256216	0.322173	0.206937
20.0333	1.72276	2.07747	2.82237	2.0643		24.0583	-0.0518829	0.222603	0.289313	0.19005
20.05	1.71782	2.03567	2.82237	2.0643		24.075	-0.086476	0.222876	0.289667	0.19029
20.0667	1.71535	1.9935	2.81975	2.02461		24.0917	-0.103706	0.223156	0.273137	0.155904
20.0833	1.71287	1.95763	2.81975	1.96888		24.1083	-0.121079	0.223156	0.290764	0.156104
20.1	1.71287	1.92821	2.80152	1.92594		24.125	-0.155273	0.189303	0.25721	0.138847
20.1167	1.71039	1.90081	2.76553	1.88701		24.1417	-0.274475	0.155283	0.223484	0.139027
20.1333	1.70791	1.87546	2.70774	1.85221		24.1583	-0.49365	0.155476	0.20667	0.104393
20.15	1.70791	1.85688	2.5847	1.8264		24.175	-0.659057	0.12109	0.189814	0.104533
20.1667	1.70543	1.84754	2.33855	1.80746		24.1917	-1.0166	0.121243	0.20747	0.0871701
20.1833	1.70294	1.83817	2.20586	1.78837		24.2083	-1.36546	0.121397	0.190537	0.0872835
20.2	1.70045	1.82404	2.15814	1.77877		24.225	-1.96647	0.104127	0.173334	0.0698737
20.2167	1.69796	1.81695	2.14727	1.76913		24.2417	-3.39809	0.10426	0.156104	0.0873968
20.2333	1.69546	1.81221	2.14727	1.76187		24.2583	-4.5422	0.12172	0.139017	0.0699565
20.25	1.69296	1.80746	2.1451	1.75215		24.275	-4.91415	0.12188	0.12172	0.0874997
20.2667	1.69046	1.8027	2.11244	1.73995		24.2917	-4.88056	0.12204	0.12188	0.0700498
20.2833	1.68545	1.79793	2.0665	1.73505		24.3083	-4.66139	0.1222	0.104533	0.0876302
20.3	1.68294	1.79793	2.02461	1.7326		24.325	-4.47866	0.139743	0.0871702	0.0701537
20.3167	1.67791	1.79555	1.99127	1.73014		24.3417	-4.28112	0.12236	0.0698736	0.0701537
20.3333	1.67286	1.79555	1.95763	1.73014		24.3583	-4.18328	0.10494	0.0524333	0.0702471
20.35	1.67286	1.79316	1.92821	1.72768		24.375	-3.88178	0.10494	0.0699565	0.0702471
20.3667	1.67034	1.79316	1.90768	1.72768		24.3917	-2.693	0.0875102	0.0699565	0.0703337
20.3833	1.66781	1.79316	1.88932	1.72768		24.4083	-1.76597	0.0700498	0.0524962	0.0527133
20.4	1.66781	1.79076	1.88009	1.72522		24.425	-1.51482	0.0525733	0.0700393	0.0351702
20.4167	1.66528	1.79076	1.86851	1.72522		24.4417	-1.50665	0.0350768	0.0525628	0.0351702
20.4333	1.66528	1.78837	1.85921	1.72522		24.4583	-1.5861	0.0175432	0.0525628	-1.05701e-05
20.45	1.6602	1.78837	1.84754	1.72276		24.475	-1.64991	0	0.0525628	-1.05701e-05
20.4667	1.65766	1.78837	1.84286	1.72276		24.4917	-1.53669	0	0.0526361	-1.05701e-05
20.4833	1.65512	1.78597	1.83582	1.72276		24.5083	-1.3489	0	0.0526361	-0.0176109
20.5	1.65257	1.78597	1.83347	1.72029		24.525	-1.0806	0	0.035113	-0.0351808
20.5167	1.65002	1.78357	1.83347	1.72029		24.5417	-0.869172	0	0.0527028	-0.0527906
20.5333	1.64747	1.78357	1.83111	1.72029		24.5583	-0.668359	0	0.0527028	-0.0351702
20.55	1.64491	1.78117	1.82876	1.71782		24.575	-0.512257	0	0.0351596	-0.0527134
20.5667	1.64235	1.78117	1.8264	1.71782		24.5917	-0.433766	0	0.0527694	-0.0527134
20.5833	1.63979	1.77877	1.8264	1.71782		24.6083	-0.370627	-0.20915	0.0527694	-0.035113
20.6	1.63722	1.77877	1.82404	1.71535		24.625	-0.323137	-0.312463	0.0527694	-0.035113
20.6167	1.63465	1.77636	1.82404	1.71287		24.6417	-0.259063	-0.550522	0.0528361	-0.0526361
20.6333	1.63208	1.77636	1.82404	1.71039		24.6583	-0.178551	-0.867455	0.0528361	-0.0526361
20.65	1.6295	1.77395	1.8264	1.71039		24.675	-0.130074	-1.32207	0.0528361	-0.0350663
20.6667	1.62692	1.77395	1.8264	1.70791		24.6917	-0.0814366	-2.20999	0.0352463	-0.139712
20.6833	1.62176	1.77154	1.8264	1.70543		24.7083	-0.0651768	-3.83364	0.0352463	-0.260854
20.7	1.61917	1.76913	1.8264	1.70294		24.725	-0.0489133	-4.57108	0.0352463	-0.549776
20.7167	1.61657	1.76913	1.82876	1.70294		24.7417	-0.0326299	-4.78869	0.0176365	-1.0787
20.7333	1.61398	1.76671	1.82876	1.69796		24.7583	-0.0163167	-4.63774	0.0176365	-2.04014
20.75	1.61138	1.76429	1.82876	1.69296		24.775	0	-4.57809	0.0176365	-3.87332
20.7667	1.60878	1.76429	1.82876	1.69296		24.7917	0	-4.38373	0	-4.73846
20.7833	1.60878	1.76187	1.8264	1.69046		24.8083	0	-4.30078	0	-5.04468
20.8	1.60617	1.75944	1.82404	1.69046		24.825	0	-4.11108	-0.279431	-5.05931
20.8167	1.60356	1.75944	1.82404	1.68796		24.8417	0	-3.47561	-0.519283	-4.98394
20.8333	1.60095	1.75702	1.82168	1.68545		24.8583	0	-2.09208	-1.00364	-4.87745
20.85	1.59833	1.75459	1.82168	1.68042		24.875	0	-1.55156	-1.92745	-4.83566
20.8667	1.59571	1.75215	1.81932	1.67791		24.8917	0	-1.50209	-3.62763	-4.60366
20.8833	1.59571	1.74972	1.81932	1.67286		24.9083	0	-1.58266	-4.36606	-3.95811
20.9	1.59309	1.74972	1.81695	1.67034		24.925	-0.0163367	-1.63205	-4.61197	-2.38399
20.9167	1.59047	1.74728	1.81458	1.66781		24.9417	-0.0163367	-1.65066	-4.6844	-1.73288
20.9333	1.58784	1.74484	1.81458	1.66528		24.9583	-0.0163367	-1.47925	-4.71342	-1.61419
20.95	1.5852	1.7424	1.81221	1.66274		24.975	-0.0326868	-1.27709	-4.46299	-1.80502
20.9667	1.5852	1.7375	1.81221	1.6602		24.9917	-0.0490635	-1.08764	-4.42654	-1.85547
20.9833	1.58256	1.73505	1.80984	1.65512		25.0083	-0.0654634	-0.879137	-4.2198	-1.88887
21	1.57993	1.7326	1.80746	1.65257		25.025	-0.0818735	-0.698033	-3.59035	-1.68846
21.0167	1.57728	1.73014	1.80746	1.64747		25.0417	-0.0982968	-0.561581	-2.14275	-1.47226
21.0333	1.57463	1.72768	1.80508	1.64235		25.0583	-0.114757	-0.438685	-1.58429	-1.23756
21.05	1.57198	1.72522	1.8027	1.63979		25.075	-0.114883	-0.34563	-1.5197	-1.04374
21.0667	1.57198	1.72276	1.79793	1.63465		25.0917	-0.114883	-0.283323	-1.5843	-0.844928
21.0833	1.56933	1.71782	1.79555	1.63208		25.1083	-0.131377	-0.236644	-1.66261	-0.673779
21.1	1.56933	1.71535	1.79316	1.62692		25.125	-0.115027	-0.173883	-1.69517	-0.484737
21.1167	1.56667	1.71287	1.79076	1.62434		25.1417	-0.115153	-0.110883	-1.56901	-0.421443
21.1333	1.56667	1.71039	1.78837	1.62176		25.1583	-0.115287	-0.0951762	-1.33793	-0.373384
21.15	1.56401	1.70791	1.78357	1.61917		25.175	-0.0988766	-0.0793594	-1.07463	-0.309117
21.1667	1.56401	1.70543	1.78117	1.61657		25.1917	-0.0989899	-0.0476724	-0.884357	-0.24485
21.1833	1.56401	1.70294	1.77877	1.61138		25.2083	-0.0991033	-0.0477191	-0.751297	-0.16365
21.2	1.56135	1.70294	1.77636	1.60878		25.225	-0.0992166	-0.0477191	-0.569973	-0.0984102
21.2167	1.56135	1.70045	1.77395	1.60356		25.2417	-0.13243	-0.0477191	-0.432941	-0.0821467
21.2333	1.56135	1.69796	1.76913	1.59833		25.2583	-0.132583	-0.0477658	-0.325624	-0.0657469
21.25	1.56135	1.69546	1.76671	1.59571		25.275	-0.14924	-0.0477658	-0.264063	-0.0493368
21.2667	1.56135	1.69296	1.76429	1.59309		25.2917	-0.149413	-0.0477658	-0.202476	-0.0493968
21.2833	1.55868	1.69046	1.76187	1.59047		25.3083	-0.14958	-0.0478125	-0.155944	-0.0493968
21.3	1.55868	1.68796	1.75944	1.58784		25.325	-0.166297	-0.0478125	-0.12487	-0.0493968
21.3167	1.55868	1.68545	1.75702	1.5852		25.3417	-0.166497	-0.0478125	-0.0625623	-0.0329467
21.3333	1.55868	1.68294	1.75459	1.58256		25.3583	-0.166683	-0.0478591	-0.0156569	-0.04946
21.35	1.55601	1.68042	1.75215	1.57993		25.375	-0.18368	-0.0478591	-0.0313204	-0.04946
21.3667	1.55601	1.67791	1.74972	1.57728		25.3917	-0.167277	-0.0478591	-0.0313204	-0.0329966
21.3833	1.55601	1.67539	1.74728	1.57463		25.4083	-0.167477	-0.0479058	-0.0313204	-0.0495299
21.4	1.55601	1.67286	1.74484	1.57198		25.425	-0.167677	-0.0479058	-0.0313204	-0.0495299
21.4167	1.55333	1.67034	1.7424	1.56933		25.4417	-0.16787	-0.0639026	-0.0313471	-0.0330466
21.4333	1.55333	1.66781	1.73995	1.56667		25.4583	-0.168077	-0.0479496	-0.0313471	-0.0330466
21.45	1.55333	1.66528	1.7375	1.56401		25.475	-0.168277	-0.0639597	-0.0313471	-0.0495832
21.4667	1.55333	1.66274	1.73505	1.56135		25.4917	-0.168477	-0.0639597	-0.0313471	-0.0495832
21.4833	1.55333	1.6602	1.7326	1.55868		25.5083	-0.16869	-0.0479933	-0.0313471	-0.0496433
21.5	1.55065	1.65766	1.73014	1.55601		25.525	-0.16909	-0.0640168	-0.0313871	-0.06622
21.5167	1.55065	1.65766	1.72768	1.55065		25.5417	-0.169303	-0.0640168	-0.0313871	-0.0828166
21.5333	1.55065	1.65512	1.72522	1.54797		25.5583	-0.16951	-0.0640835	-0.0313871	-0.0662834
21.55	1.55065	1.65257	1.72276	1.54528		25.575	-0.169717	-0.0640835	-0.0313871	-0.0829
21.5667	1.55333	1.65257	1.72029	1.54259		25.5917	-0.187033	-0.0641435	-0.0157035	-0.0995367
21.5833	1.55333	1.65002	1.71782	1.5399		25.6083	-0.187267	-0.0641435	-0.0314231	-0.116203
21.6	1.55333	1.64747	1.71535	1.5399		25.625	-0.1875	-0.0642101	-0.0314231	-0.116343
21.6167	1.55601	1.64747	1.71287	1.5372		25.6417	-0.187733	-0.0803002	-0.0314231	-0.14975
21.6333	1.55601	1.64491	1.71039	1.5345		25.6583	-0.18796	-0.11256	-0.0471628	-0.149923
21.65	1.55601	1.64491	1.70791	1.53179		25.675	-0.153987	-0.11268	-0.0472028	-0.150097
21.6667	1.55868	1.64235	1.70543	1.52908		25.6917	-0.154173	-0.128837	-0.0787298	-0.1335
21.6833	1.55868	1.63979	1.70294	1.52637		25.7083	-0.154367	-0.12897	-0.0945294	-0.167093
21.7	1.56135	1.63979	1.70045	1.52365		25.725	-0.15456	-0.145167	-0.110333	-0.184123
21.7167	1.56135	1.63722	1.70045	1.52093		25.7417	-0.137657	-0.14532	-0.12615	-0.201213
21.7333	1.56135	1.63465	1.69796	1.51821		25.7583	-0.13783	-0.16156	-0.126277	-0.201453
21.75	1.56401	1.63208	1.69796	1.51548		25.775	-0.12068	-0.161733	-0.126277	-0.21863
21.7667	1.56401	1.63208	1.69546	1.51548		25.7917	-0.120834	-0.145643	-0.142127	-0.202187
21.7833	1.56401	1.6295	1.69296	1.51548		25.8083	-0.120987	-0.129657	-0.14226	-0.202427
21.8	1.56667	1.6295	1.69046	1.51548		25.825	-0.138357	-0.129797	-0.1424	-0.202673
21.8167	1.56667	1.6295	1.68796	1.51275		25.8417	-0.138537	-0.129943	-0.110873	-0.219697
21.8333	1.56933	1.6295	1.68796	1.51275		25.8583	-0.138717	-0.113757	-0.126899	-0.203157
21.85	1.56933	1.6295	1.68545	1.51275		25.875	-0.138897	-0.113877	-0.127026	-0.186573
21.8667	1.57198	1.6295	1.68294	1.51002		25.8917	-0.13907	-0.114003	-0.127153	-0.16993
21.8833	1.57198	1.6295	1.68042	1.51002		25.9083	-0.13925	-0.114123	-0.143259	-0.170137
21.9	1.57463	1.6295	1.67791	1.50728		25.925	-0.156753	-0.11425	-0.143259	-0.153413
21.9167	1.57463	1.6295	1.67791	1.50728		25.9417	-0.15696	-0.11425	-0.143406	-0.17077
21.9333	1.57728	1.6295	1.67539	1.50728		25.9583	-0.157167	-0.114377	-0.143553	-0.188204
21.95	1.57728	1.6295	1.67539	1.50453		25.975	-0.139797	-0.130927	-0.143692	-0.2057
21.9667	1.57993	1.6295	1.67539	1.50453		25.9917	-0.139983	-0.131073	-0.159736	-0.20596
21.9833	1.57993	1.6295	1.67539	1.50179		26.0083	-0.140164	-0.147547	-0.143976	-0.20622
22	1.58256	1.6295	1.67286	1.50179		26.025	-0.122727	-0.147713	-0.144123	-0.20648
22.0167	1.58256	1.6295	1.67286	1.50179		26.0417	-0.122887	-0.14788	-0.14427	-0.20674
22.0333	1.5852	1.6295	1.67286	1.49903		26.0583	-0.105393	-0.148053	-0.128437	-0.207007
22.05	1.5852	1.63208	1.67286	1.49903		26.075	-0.10554	-0.148213	-0.144567	-0.207267
22.0667	1.58784	1.63208	1.67034	1.49628		26.0917	-0.0880102	-0.164777	-0.144713	-0.2078
22.0833	1.58784	1.63208	1.67034	1.49903		26.1083	-0.0704498	-0.148377	-0.14486	-0.190846
22.1	1.59047	1.63208	1.67034	1.49903		26.125	-0.0881129	-0.13212	-0.145013	-0.19134
22.1167	1.59309	1.63465	1.67034	1.49903		26.1417	-0.0705365	-0.132267	-0.145167	-0.191586
22.1333	1.59309	1.63465	1.66781	1.50179		26.1583	-0.0529294	-0.115793	-0.14532	-0.191833
22.15	1.59571	1.63465	1.66781	1.50179		26.175	-0.0529294	-0.115927	-0.145473	-0.209683
22.1667	1.59571	1.63465	1.66781	1.50179		26.1917	-0.0353129	-0.11606	-0.145633	-0.209956
22.1833	1.59833	1.63722	1.66781	1.50453		26.2083	-0.0530134	-0.0995268	-0.145787	-0.210236
22.2	1.60095	1.63722	1.66528	1.50453		26.225	-0.0353635	-0.116323	-0.14594	-0.21051
22.2167	1.60356	1.63722	1.66528	1.50453		26.2417	-0.0353635	-0.11645	-0.1461	-0.193346
22.2333	1.60356	1.63722	1.66528	1.50728		26.2583	-0.0353635	-0.133177	-0.14626	-0.193606
22.25	1.60617	1.63979	1.66528	1.50728		26.275	-0.0177004	-0.150087	-0.14642	-0.176363
22.2667	1.60878	1.63979	1.66274	1.50728		26.2917	-0.0354169	-0.13349	-0.146573	-0.17659
22.2833	1.61138	1.63979	1.66274	1.51002		26.3083	-0.0354169	-0.150277	-0.14674	-0.159029
22.3	1.61398	1.64235	1.66528	1.51002		26.325	-0.0354169	-0.13366	-0.1469	-0.141646
22.3167	1.61657	1.64235	1.66528	1.51002		26.3417	-0.0354169	-0.13382	-0.14706	-0.14184
22.3333	1.62176	1.64235	1.66528	1.51275		26.3583	-0.0354702	-0.13382	-0.14722	-0.142026
22.35	1.62434	1.64235	1.66781	1.51275		26.375	-0.0354702	-0.117297	-0.147387	-0.14222
22.3667	1.62692	1.64491	1.66781	1.51275		26.3917	-0.0354702	-0.100607	-0.147547	-0.142413
22.3833	1.6295	1.64491	1.66781	1.51548		26.4083	-0.0354702	-0.100727	-0.13122	-0.142606
22.4	1.63465	1.64491	1.67034	1.51548		26.425	-0.0354702	-0.0672401	-0.131367	-0.142793
22.4167	1.63722	1.64747	1.67034	1.51548		26.4417	-0.0355102	-0.0840967	-0.13152	-0.142993
22.4333	1.63979	1.64747	1.67286	1.51821		26.4583	-0.0177431	-0.06731	-0.131667	-0.160987
22.45	1.64235	1.65002	1.67286	1.51821		26.475	-0.0177431	-0.06731	-0.131813	-0.1612
22.4667	1.64747	1.65002	1.67286	1.52093		26.4917	-0.0177431	-0.0673833	-0.131967	-0.14339
22.4833	1.65002	1.65257	1.67539	1.52093		26.5083	1.06581e-05	-0.0673833	-0.13212	-0.14359
22.5	1.65512	1.65512	1.67539	1.52093		26.525	0.0177538	-0.0674699	-0.11567	-0.143784
22.5167	1.65766	1.65512	1.67791	1.52365		26.5417	0.0177538	-0.0674699	-0.115803	-0.143984
22.5333	1.66274	1.65766	1.67791	1.52365		26.5583	0.0177538	-0.06755	-0.13243	-0.126063
22.55	1.66528	1.65766	1.68042	1.52365		26.575	0.0354702	-0.06755	-0.115947	-0.108133
22.5667	1.67034	1.6602	1.68042	1.52637		26.5917	0.0532267	-0.06763	-0.0994433	-0.0901769
22.5833	1.67539	1.66274	1.68294	1.52637		26.6083	0.0354596	-0.06763	-0.0995567	-0.0721831
22.6	1.68294	1.66274	1.68545	1.52908		26.625	0.0354596	-0.0845932	-0.08302	-0.072283
22.6167	1.68796	1.66528	1.68545	1.52908		26.6417	0.0531494	-0.0677233	-0.0831133	-0.072283
22.6333	1.69296	1.66781	1.68796	1.53179		26.6583	0.0531494	-0.0847101	-0.0665267	-0.0542358
22.65	1.69796	1.67034	1.68796	1.5372		26.675	0.0354063	-0.0678135	-0.0832033	-0.0361861
22.6667	1.70543	1.67286	1.69046	1.54259		26.6917	0.0354063	-0.0678135	-0.0832966	-0.018103
22.6833	1.71535	1.67286	1.69296	1.54528		26.7083	0.05308	-0.0508867	-0.100143	-0.0362503
22.7	1.72522	1.67791	1.69296	1.54797		26.725	0.0353635	-0.0508867	-0.100143	-0.0362503
22.7167	1.73505	1.68042	1.69546	1.55065		26.7417	0.0353635	-0.0339501	-0.100143	-0.0362503
22.7333	1.74484	1.68294	1.69546	1.55065		26.7583	0.0353635	-0.0339501	-0.0834967	-0.0362503
22.75	1.75215	1.68545	1.69796	1.55333		26.775	0.0530133	-0.0169868	-0.0834967	-0.0181473
22.7667	1.76671	1.68796	1.69796	1.55601		26.7917	0.0353235	-0.0169868	-0.0501034	-0.036297
22.7833	1.77877	1.69046	1.70045	1.55868		26.8083	0.0353235	0	-0.0501034	-0.036297
22.8	1.79316	1.69296	1.70045	1.56135		26.825	0.05294	0.0169766	-0.0334267	-0.036297
22.8167	1.80984	1.69546	1.70294	1.56667		26.8417	0.05294	0.0169766	-0.0167367	-0.036297
22.8333	1.82876	1.69796	1.70543	1.56933		26.8583	0.0352663	0.0169766	0.0167367	-0.0181497
22.85	1.85221	1.70045	1.70791	1.57198		26.875	0.0352663	0.0169766	0.0167367	-0.0363327
22.8667	1.87777	1.70294	1.71039	1.57728		26.8917	0.0528628	0.0169766	0.0334533	-0.0363327
22.8833	1.91682	1.70294	1.71287	1.57993		26.9083	0.0528628	0.0169766	0.0334533	-0.0363327
22.9	1.96888	1.70791	1.71535	1.58256		26.925	0.035213	0.0169766	0.0334533	-0.0363327
22.9167	2.0445	1.71287	1.71782	1.5852		26.9417	0.035213	0.0169766	0.0167167	-0.0363927
22.9333	2.14075	1.71782	1.72029	1.59047		26.9583	0.0528	0.0169766	0.0167167	-0.0363927
22.95	2.21887	1.72276	1.72276	1.59309		26.975	0.0351835	0.0169633	0.0167167	-0.0363927
22.9667	2.23838	1.72522	1.72522	1.59571		26.9917	0.0527333	0.0169633	0.0334067	-0.0363927
22.9833	2.23838	1.73014	1.72768	1.60617		27.0083	0.0702737	0.0169633	0.0334067	-0.0181721
23	2.23838	1.7375	1.7326	1.61398		27.025	0.0877769	0.0338999	0.0334067	1.09302e-05
23.0167	2.21453	1.7424	1.73505	1.61917		27.0417	0.0701804	0.0338999	0.01669	0.018194
23.0333	2.22537	1.74728	1.7375	1.62434		27.0583	0.087674	0.0338999	0.01669	0.018194
23.05	2.24055	1.75459	1.7424	1.63208		27.075	0.105131	0.0508165	0.01669	0.018194
23.0667	2.25791	1.76187	1.74484	1.63722		27.0917	0.105131	0.0508165	0.0333667	0.0545534
23.0833	2.27095	1.77154	1.74972	1.64235		27.1083	0.10499	0.0677233	0.0333667	0.0545534
23.1	2.28834	1.77877	1.75459	1.65002		27.125	0.122407	0.05076	0.0333667	0.0726897
23.1167	2.30141	1.78597	1.75944	1.65512		27.1417	0.122247	0.05076	0.0166767	0.0726897
23.1333	2.32105	1.79316	1.76429	1.66274		27.1583	0.104707	0.0676401	0.0166767	0.0544691
23.15	2.35391	1.80032	1.76913	1.67286		27.175	0.104573	0.0507035	0.0166767	0.0725722
23.1667	2.38696	1.80984	1.77395	1.68042		27.1917	0.121917	0.0507035	0.0333333	0.0543891
23.1833	2.42917	1.81932	1.77877	1.69046		27.2083	0.121757	0.0675702	0.0333333	0.072483
23.2	2.46507	1.83111	1.78597	1.70045		27.225	0.121603	0.0506536	0.0333333	0.072483
23.2167	2.4968	1.84754	1.79316	1.71039		27.2417	0.138886	0.0674902	0.0166567	0.072383
23.2333	2.52426	1.86154	1.80032	1.73014		27.2583	0.138706	0.0505835	0.0166567	0.072383
23.25	2.55431	1.87777	1.80746	1.74484		27.275	0.138526	0.0673934	0.0166567	0.0722831
23.2667	2.57297	1.9031	1.81221	1.75702		27.2917	0.138346	0.0673934	0.0332933	0.0722831
23.2833	2.58941	1.92594	1.82168	1.77877		27.3083	0.155547	0.0673201	0.0332933	0.0902969
23.3	2.59648	1.96438	1.83111	1.8027		27.325	0.155347	0.0673201	0.0332933	0.0721939
23.3167	2.60358	2.00686	1.84051	1.82876		27.3417	0.172283	0.0840967	0.0166367	0.090177
23.3333	2.61784	2.06869	1.84988	1.85921		27.3583	0.172063	0.06723	0.0166367	0.0720831
23.35	2.63218	2.16031	1.86154	1.9031		27.375	0.171843	0.08398	0.0166367	0.0900395
23.3667	2.63938	2.24923	1.87315	1.95988		27.3917	0.188667	0.08388	0.0332533	0.0899195
23.3833	2.64661	2.28617	1.88471	2.03788		27.4083	0.188433	0.100607	0.0332533	0.10784
23.4	2.65144	2.29488	1.9031	2.15379		27.425	0.20517	0.100487	0.0332533	0.107687
23.4167	2.6587	2.28617	1.91682	2.25357		27.4417	0.204923	0.100487	0.0332134	0.125543
23.4333	2.66599	2.27747	1.93956	2.28399		27.4583	0.221596	0.100367	0.0498	0.107529
23.45	2.67574	2.28399	1.96438	2.28617		27.475	0.238193	0.117023	0.0498	0.125366
23.4667	2.68553	2.29052	1.9935	2.28617		27.4917	0.22077	0.116883	0.0663633	0.125192
23.4833	2.69045	2.31013	2.03567	2.28834		27.5083	0.237323	0.13351	0.08291	0.142993
23.5	2.69537	2.32324	2.09279	2.28834		27.525	0.253813	0.133357	0.0994333	0.125036
23.5167	2.70031	2.33855	2.17984	2.28834		27.5417	0.253193	0.133197	0.09932	0.124863
23.5333	2.71021	2.3583	2.27747	2.30577		27.5583	0.269587	0.133043	0.09932	0.106943
23.55	2.71767	2.38696	2.33417	2.31668		27.575	0.268947	0.13289	0.115803	0.106803
23.5667	2.72516	2.41357	2.34732	2.33198		27.5917	0.285237	0.149413	0.11567	0.106663
23.5833	2.73016	2.44035	2.34074	2.35391		27.6083	0.38369	0.14924	0.115543	0.106663
23.6	2.73769	2.47411	2.33636	2.38033		27.625	0.382796	0.149067	0.131967	0.106516
23.6167	2.74273	2.51508	2.3298	2.41134		27.6417	0.39874	0.165343	0.131813	0.124019
23.6333	2.74777	2.54735	2.33636	2.43811		27.6583	0.430493	0.16515	0.115267	0.141453
23.65	2.7503	2.56596	2.35391	2.47411		27.675	0.46202	0.181353	0.0987435	0.176579
23.6667	2.75283	2.59885	2.3671	2.52426		27.6917	0.509503	0.197504	0.115007	0.176353
23.6833	2.75791	2.62022	2.38033	2.56362		27.7083	0.556676	0.197277	0.131367	0.21136
23.7	2.76044	2.63698	2.39359	2.60358		27.725	0.603473	0.21336	0.147537	0.211073
23.7167	2.76299	2.65386	2.41802	2.62739		27.7417	0.681717	0.229384	0.147377	0.210793
23.7333	2.76553	2.66113	2.44035	2.65144		27.7583	0.707448	0.22913	0.163483	0.245621
23.75	2.77064	2.66842	2.46959	2.67086		27.775	0.799869	0.245087	0.16331	0.245301
23.7667	2.77575	2.67818	2.50821	2.68553		27.7917	0.968775	0.22837	0.17934	0.244654
23.7833	2.77831	2.68553	2.54271	2.71021		27.8083	1.13351	0.24429	0.195547	0.244027
23.8	2.78345	2.69291	2.57765	2.71767		27.825	1.43109	0.243764	0.22788	0.243394
23.8167	2.78602	2.70031	2.60832	2.72766		27.8417	1.82526	0.243237	0.227387	0.260264
23.8333	2.78859	2.70526	2.63698	2.73769		27.8583	2.40197	0.275096	0.243247	0.259597
23.85	2.78859	2.71021	2.66113	2.74525		27.875	2.88599	0.27451	0.25877	0.276374
23.8667	2.79117	2.71518	2.6733	2.75283		27.8917	2.94796	0.289893	0.242467	0.293084
23.8833	2.79375	2.72266	2.68799	2.75791		27.9083	2.7465	0.305526	0.225933	0.30935
23.9	2.79634	2.72766	2.70526	2.76044		27.925	2.57783	0.320777	0.225694	0.359773
23.9167	2.79634	2.73518	2.71767	2.76553		27.9417	2.33277	0.35213	0.20925	0.37573
23.9333	2.79893	2.74273	2.72266	2.76808		27.9583	2.16046	0.398762	0.256889	0.391597
23.95	2.80152	2.7503	2.73016	2.77319		27.975	1.88454	0.413673	0.30396	0.407367
23.9667	2.80411	2.75791	2.73769	2.78088		27.9917	1.46726	0.381472	0.334934	0.439707
23.9833	2.80671	2.76553	2.74777	2.78602		28.0083	0.940339	0.505262	0.350013	0.471833
24	2.80931	2.76808	2.7503	2.78859		28.025	0.463181	0.550806	0.34898	0.52021
24.0167	2.80931	2.77064	2.75537	2.79375		28.0417	0.405879	0.626311	0.411627	0.568201
24.0333	2.81192	2.77064	2.75791	2.79634		28.0583	0.609514	0.701821	0.458053	0.647666
24.05	2.80931	2.77831	2.76553	2.79893		28.075	0.886872	0.821617	0.504237	0.725317
24.0667	2.80671	2.78602	2.77319	2.80152		28.0917	1.16579	0.985311	0.581128	0.722871
24.0833	2.80671	2.78859	2.77831	2.80671		28.1083	1.34557	1.14554	0.59438	0.8796
24.1	2.80411	2.79375	2.78345	2.80931		28.125	1.54383	1.45297	0.591707	0.971162
24.1167	2.80152	2.79634	2.78602	2.81192		28.1417	1.6679	1.94929	0.650595	1.1072
24.1333	2.79893	2.79893	2.79117	2.81453		28.1583	1.7366	2.47228	0.739904	1.3485
24.15	2.79634	2.80152	2.79375	2.81714		28.175	1.81965	2.84346	0.813383	1.6588
24.1667	2.79375	2.80411	2.79634	2.81714		28.1917	1.79693	2.82171	0.93048	2.08096
24.1833	2.79375	2.80411	2.80152	2.81975		28.2083	1.76215	2.72886	1.12062	2.65056
24.2	2.78602	2.80671	2.80411	2.81975		28.225	1.59121	2.57591	1.38194	3.21363
24.2167	2.76553	2.80931	2.80671	2.82237		28.2417	1.4348	2.36467	1.79845	3.41173
24.2333	2.73267	2.81192	2.80931	2.82237		28.2583	1.26081	2.14001	2.35799	3.20452
24.25	2.70526	2.81192	2.81192	2.82499		28.275	1.02366	1.88736	2.86141	3.0627
24.2667	2.64902	2.81453	2.81714	2.82499		28.2917	0.889742	1.42022	2.95843	2.85992
24.2833	2.59412	2.81714	2.81975	2.82762		28.3083	0.722755	0.842199	2.86583	2.56668
24.3	2.50136	2.81714	2.81975	2.82762		28.325	0.633233	0.54008	2.74521	2.17377
24.3167	2.28399	2.81975	2.81975	2.83025		28.3417	0.572125	0.585684	2.38985	1.81478
24.3333	2.11244	2.82237	2.82237	2.83025		28.3583	0.479088	0.778721	2.18111	1.18747
24.35	2.0489	2.82499	2.82237	2.83288		28.375	0.448507	0.973315	1.96006	0.551889
24.3667	2.03346	2.82762	2.82499	2.83288		28.3917	0.43451	1.12386	1.52402	0.407918
24.3833	2.03346	2.83025	2.82499	2.83552		28.4083	0.436344	1.36788	0.946219	0.525244
24.4	2.03346	2.83288	2.82499	2.83552		28.425	0.4213	1.52782	0.469241	0.864783
24.4167	2.00686	2.83288	2.82762	2.83552		28.4417	0.40619	1.71727	0.368448	1.04361
24.4333	1.96663	2.83288	2.82762	2.83815		28.4583	0.40707	1.77419	0.503055	1.30007
24.45	1.91911	2.83288	2.83025	2.83815		28.475	0.376157	1.73913	0.712986	1.58977
24.4667	1.88009	2.83288	2.83025	2.8408		28.4917	0.410236	1.72035	1.16152	1.73868
24.4833	1.84754	2.83288	2.83025	2.83815		28.5083	0.41115	1.57745	1.33268	1.87017
24.5	1.82168	2.83288	2.83288	2.83815		28.525	0.412083	1.41699	1.47896	2.00405
24.5167	1.80746	2.83288	2.83288	2.83815		28.5417	0.380416	1.33159	1.64213	2.07889
24.5333	1.79555	2.83288	2.83288	2.83552		28.5583	0.365337	1.15491	1.7591	2.0918
24.55	1.78597	2.83288	2.83288	2.83552		28.575	0.36619	0.925854	1.76877	1.83419
24.5667	1.77636	2.83288	2.83552	2.83552		28.5917	0.350153	0.756674	1.8131	1.77084
24.5833	1.76429	2.83288	2.83552	2.83552		28.6083	0.350987	0.615845	1.73302	1.54967
24.6	1.75702	2.83288	2.83552	2.83288		28.625	0.318314	0.55399	1.58911	1.30992
24.6167	1.74972	2.83288	2.83815	2.83288		28.6417	0.268857	0.458729	1.39916	1.08257
24.6333	1.74728	2.83288	2.83815	2.83288		28.6583	0.252504	0.42737	1.25089	0.928619
24.65	1.74484	2.83288	2.83815	2.83025		28.675	0.219104	0.412093	1.06919	0.772357
24.6667	1.7424	2.83288	2.8408	2.83025		28.6917	0.20262	0.39719	0.883141	0.629012
24.6833	1.73995	2.80152	2.8408	2.83025		28.7083	0.169254	0.348924	0.741118	0.532681
24.7	1.7375	2.78602	2.8408	2.83025		28.725	0.152604	0.366607	0.662114	0.484717
24.7167	1.7375	2.7503	2.84344	2.82762		28.7417	0.152797	0.350976	0.533339	0.403286
24.7333	1.7375	2.70278	2.84344	2.82762		28.7583	0.15317	0.35181	0.451807	0.35348
24.75	1.7375	2.63458	2.84344	2.82762		28.775	0.153364	0.336053	0.419833	0.303537
24.7667	1.7375	2.50136	2.84344	2.81192		28.7917	0.15355	0.33686	0.37101	0.236657
24.7833	1.7375	2.25791	2.84344	2.79375		28.8083	0.15375	0.337687	0.321363	0.288991
24.8	1.7375	2.14727	2.84344	2.74777		28.825	0.170934	0.321383	0.271453	0.272834
24.8167	1.7375	2.11463	2.84344	2.66842		28.8417	0.17114	0.3054	0.25527	0.256257
24.8333	1.7375	2.1059	2.84344	2.52426		28.8583	0.154113	0.306154	0.238683	0.239624
24.85	1.7375	2.09935	2.84344	2.24923		28.875	0.154313	0.272814	0.222046	0.222927
24.8667	1.7375	2.09279	2.84344	2.1168		28.8917	0.154513	0.256237	0.205356	0.223494
24.8833	1.7375	2.05771	2.84344	2.07089		28.9083	0.120313	0.239604	0.222897	0.223494
24.9	1.7375	2.01796	2.80152	2.06869		28.925	0.12046	0.222907	0.206147	0.24083
24.9167	1.7375	1.98009	2.76553	2.0643		28.9417	0.103323	0.18886	0.189323	0.258194
24.9333	1.7375	1.94409	2.69291	2.06211		28.9583	0.10345	0.172007	0.189564	0.17286
24.95	1.7375	1.91454	2.55431	2.0224		28.975	0.0689699	0.172227	0.189803	0.138473
24.9667	1.7375	1.88932	2.29923	1.97785		28.9917	0.0344968	0.155304	0.17288	0.138653
24.9833	1.7375	1.86851	2.18851	1.93048		29.0083	0.0344968	0.138304	0.173107	0.138826
25	1.73505	1.85455	2.15162	1.89162		29.025	1.03821e-05	0.138483	0.173334	0.139006
25.0167	1.73505	1.8452	2.14075	1.85688		29.0417	-0.0344761	0.121254	0.156104	0.104393
25.0333	1.73505	1.83582	2.1364	1.82876		29.0583	-0.0516896	0.121407	0.139017	0.12188
25.05	1.7326	1.8264	2.13205	1.79793		29.075	-0.0861427	0.121567	0.12172	0.104544
25.0667	1.73014	1.81695	2.10153	1.78597		29.0917	-0.103313	0.121567	0.12188	0.104677
25.0833	1.72768	1.81221	2.05991	1.77877		29.1083	-0.137766	0.12172	0.104533	0.0872835
25.1	1.72522	1.80984	2.01574	1.76913		29.125	-0.239873	0.104404	0.104667	0.104807
25.1167	1.72276	1.80508	1.97785	1.75702		29.1417	-0.408166	0.104544	0.0872835	0.0873968
25.1333	1.72029	1.8027	1.95087	1.74484		29.1583	-0.641005	0.104677	0.0873968	0.0699565
25.15	1.71782	1.8027	1.92366	1.73505		29.175	-0.965987	0.087294	0.069967	0.0700498
25.1667	1.71782	1.8027	1.9031	1.73014		29.1917	-1.36221	0.104817	0.0875102	0.0700498
25.1833	1.71535	1.80032	1.88701	1.72768		29.2083	-1.93219	0.0873968	0.0700498	0.0701432
25.2	1.71535	1.80032	1.87777	1.72522		29.225	-3.39285	0.0875101	0.0700498	0.0701432
25.2167	1.71287	1.80032	1.86619	1.72276		29.2417	-4.46104	0.0875101	0.0525733	0.0702365
25.2333	1.71039	1.79793	1.85921	1.72276		29.2583	-4.82336	0.0700498	0.0350197	0.0702365
25.25	1.71039	1.79793	1.85455	1.72276		29.275	-4.80668	0.0700498	0.0175232	0.0527133
25.2667	1.70791	1.79793	1.8452	1.72029		29.2917	-4.63581	0.0525733	0.0175232	0.0527133
25.2833	1.70543	1.79555	1.83817	1.72029		29.3083	-4.41769	0.0350663	-1.05301e-05	0.0527133
25.3	1.70294	1.79555	1.83817	1.72029		29.325	-4.26728	0.0350663	-1.05301e-05	0.0351702
25.3167	1.69796	1.79555	1.83817	1.71782		29.3417	-4.16657	0.0175432	-0.0350768	0.0351702
25.3333	1.69546	1.79316	1.83817	1.71782		29.3583	-3.82062	0.0175432	-0.0350768	0.0175898
25.35	1.69296	1.79316	1.83817	1.71782		29.375	-2.60203	0	-0.0350768	0.0175898
25.3667	1.69046	1.79316	1.83582	1.71535		29.3917	-1.71734	0	-0.0350768	0
25.3833	1.68796	1.79076	1.83582	1.71535		29.4083	-1.52525	0	-0.0350302	0
25.4	1.68545	1.79076	1.83582	1.71535		29.425	-1.53273	0	-0.0350302	0
25.4167	1.68294	1.79076	1.83582	1.71535		29.4417	-1.62899	0	-0.0350302	0
25.4333	1.68042	1.78837	1.83582	1.71287		29.4583	-1.66208	-0.191843	-0.0350302	0
25.45	1.67539	1.78837	1.83347	1.71287		29.475	-1.51818	-0.380892	-0.0350302	0
25.4667	1.67286	1.78837	1.83347	1.71287		29.4917	-1.25352	-0.584192	-0.0349835	0
25.4833	1.67034	1.78597	1.83347	1.71039		29.5083	-1.06052	-0.916831	-0.0349835	0
25.5	1.66781	1.78597	1.83347	1.71039		29.525	-0.86581	-1.41776	-0.0349835	0
25.5167	1.66528	1.78357	1.83111	1.71039		29.5417	-0.729957	-2.78034	-0.0349835	0
25.5333	1.66274	1.78357	1.83111	1.71039		29.5583	-0.542582	-4.07924	-0.0349368	0
25.55	1.6602	1.78117	1.83111	1.70791		29.575	-0.432378	-4.61436	-0.0349368	-0.174872
25.5667	1.65766	1.78117	1.83111	1.70791		29.5917	-0.321427	-4.74492	-0.0349368	-0.381757
25.5833	1.65512	1.78117	1.83111	1.70543		29.6083	-0.273614	-4.56761	-0.0349368	-0.786666
25.6	1.65002	1.77877	1.82876	1.70294		29.625	-0.225684	-4.40761	-0.190999	-1.38912
25.6167	1.64747	1.77877	1.82876	1.70045		29.6417	-0.177607	-4.3207	-0.497218	-3.19862
25.6333	1.64491	1.77636	1.82876	1.70045		29.6583	-0.129354	-4.26587	-1.07511	-4.40333
25.65	1.64235	1.77636	1.82876	1.69796		29.675	-0.0810638	-4.05958	-2.54666	-4.92535
25.6667	1.63722	1.77395	1.82876	1.69546		29.6917	-0.0162501	-2.96483	-3.73372	-5.04198
25.6833	1.63465	1.77395	1.8264	1.69296		29.7083	-0.0162501	-1.87643	-4.2804	-5.04198
25.7	1.63208	1.77154	1.8264	1.69046		29.725	-0.0162501	-1.47765	-4.42507	-4.86711
25.7167	1.6295	1.76913	1.8264	1.68545		29.7417	-0.0162501	-1.49964	-4.43954	-4.80648
25.7333	1.62692	1.76429	1.82404	1.68294		29.7583	-0.0162501	-1.62354	-4.46852	-4.71091
25.75	1.62692	1.76187	1.82168	1.68042		29.775	-0.0162501	-1.6563	-4.42841	-4.451
25.7667	1.62434	1.75944	1.81695	1.68042		29.7917	-0.0162501	-1.60195	-4.32268	-2.88277
25.7833	1.62176	1.75702	1.81458	1.67539		29.8083	-0.0162501	-1.38644	-4.03717	-1.9223
25.8	1.61917	1.75459	1.81221	1.67034		29.825	0	-1.123	-2.86026	-1.64756
25.8167	1.61657	1.75215	1.80984	1.66528		29.8417	0	-0.9021	-1.91113	-1.67157
25.8333	1.61398	1.74972	1.80746	1.66274		29.8583	0	-0.754387	-1.52708	-1.78184
25.85	1.61398	1.74728	1.80746	1.65766		29.875	-0.0162634	-0.665292	-1.57904	-1.8769
25.8667	1.61138	1.74728	1.80508	1.65512		29.8917	-0.0162634	-0.528506	-1.65596	-1.81028
25.8833	1.60878	1.74484	1.8027	1.65257		29.9083	-0.0162634	-0.390077	-1.71885	-1.56498
25.9	1.60617	1.7424	1.80032	1.65002		29.925	-0.0162634	-0.344046	-1.66436	-1.33509
25.9167	1.60356	1.73995	1.80032	1.64747		29.9417	-0.0162634	-0.282012	-1.50806	-1.1748
25.9333	1.60095	1.73995	1.79555	1.64491		29.9583	-0.0162634	-0.235533	-1.26209	-0.946818
25.95	1.59833	1.7375	1.79316	1.64235		29.975	-0.0325468	-0.220143	-1.01395	-0.715791
25.9667	1.59571	1.73505	1.79076	1.63979		29.9917	-0.0325468	-0.189056	-0.822653	-0.591436
25.9833	1.59309	1.7326	1.78597	1.63722		30.0083	-0.04886	-0.126258	-0.689353	-0.481165
26	1.59047	1.73014	1.78597	1.63465		30.025	-0.0489133	-0.079027	-0.492719	-0.402414
26.0167	1.58784	1.73014	1.78357	1.6295		30.0417	-0.0652501	-0.0632568	-0.401324	-0.339094
26.0333	1.5852	1.72768	1.78117	1.62434		30.0583	-0.0816099	-0.0791165	-0.325067	-0.275048
26.05	1.5852	1.72276	1.77877	1.61917		30.075	-0.0979867	-0.0633263	-0.263613	-0.162397
26.0667	1.58256	1.72029	1.77636	1.61657		30.0917	-0.114377	-0.0633263	-0.201945	-0.0814268
26.0833	1.57993	1.71782	1.77395	1.61398		30.1083	-0.130797	-0.0475133	-0.155533	-0.0815135
26.1	1.57993	1.71535	1.77154	1.61138		30.125	-0.114513	-0.0316965	-0.124653	-0.0652501
26.1167	1.57728	1.71287	1.76913	1.60878		30.1417	-0.130937	-0.0317232	-0.0780285	-0.0489667
26.1333	1.57728	1.71039	1.76671	1.60617		30.1583	-0.131083	-0.0317232	-0.0312431	-0.0653266
26.15	1.57463	1.70791	1.76429	1.60356		30.175	-0.13123	-0.0317232	-0.0312431	-0.0490232
26.1667	1.57463	1.70543	1.76187	1.59833		30.1917	-0.131377	-0.0317232	-0.0468867	-0.0327064
26.1833	1.57463	1.70543	1.75944	1.59571		30.2083	-0.13153	-0.0317565	-0.0312671	-0.0327064
26.2	1.57198	1.70294	1.75702	1.59047		30.225	-0.148213	-0.0317565	-0.0312671	-0.0490831
26.2167	1.57198	1.70045	1.75459	1.58784		30.2417	-0.148387	-0.0317565	-0.0312671	-0.0490831
26.2333	1.57198	1.70045	1.75215	1.5852		30.2583	-0.148553	-0.0317565	-0.0312671	-0.0327366
26.25	1.57198	1.69796	1.74972	1.57993		30.275	-0.16515	-0.0317565	-0.0313004	-0.0327366
26.2667	1.57198	1.69546	1.74728	1.57728		30.2917	-0.165343	-0.0317898	-0.0313004	-0.0491267
26.2833	1.56933	1.69546	1.74484	1.57463		30.3083	-0.182197	-0.0317898	-0.0313004	-0.0327668
26.3	1.56933	1.69046	1.7424	1.57198		30.325	-0.18241	-0.0317898	-0.0313004	-0.0327668
26.3167	1.56933	1.68796	1.73995	1.56933		30.3417	-0.182617	-0.0317898	-0.0313204	-0.0491768
26.3333	1.56933	1.68545	1.7375	1.56667		30.3583	-0.18283	-0.0158968	-0.0313204	-0.0491768
26.35	1.56933	1.68042	1.73505	1.56401		30.375	-0.166507	-0.031807	-0.0313204	-0.0328001
26.3667	1.56667	1.68042	1.7326	1.56135		30.3917	-0.166693	-0.031807	-0.0313204	-0.0492235
26.3833	1.56667	1.67791	1.73014	1.56135		30.4083	-0.166893	-0.0477467	-0.0470133	-0.0656834
26.4	1.56667	1.67791	1.72768	1.55868		30.425	-0.167093	-0.0636902	-0.0313565	-0.0821468
26.4167	1.56667	1.67539	1.72522	1.55601		30.4417	-0.167287	-0.0477933	-0.0313565	-0.0822401
26.4333	1.56401	1.67539	1.72276	1.55333		30.4583	-0.15082	-0.0637597	-0.0313565	-0.0987534
26.45	1.56401	1.67286	1.72029	1.55065		30.475	-0.151	-0.0797365	-0.04706	-0.0987534
26.4667	1.56401	1.67286	1.71782	1.54797		30.4917	-0.15118	-0.0957333	-0.0471067	-0.0988667
26.4833	1.56401	1.67034	1.71782	1.54528		30.5083	-0.15136	-0.111753	-0.0628463	-0.131987
26.5	1.56401	1.67034	1.71535	1.54259		30.525	-0.15154	-0.111866	-0.0785898	-0.148563
26.5167	1.56135	1.66781	1.71287	1.5399		30.5417	-0.16869	-0.12791	-0.0943467	-0.148737
26.5333	1.56401	1.66781	1.71039	1.5372		30.5583	-0.16889	-0.128037	-0.0944334	-0.148903
26.55	1.56401	1.66781	1.70791	1.5345		30.575	-0.16909	-0.12817	-0.110224	-0.165733
26.5667	1.56401	1.66528	1.70543	1.5345		30.5917	-0.169303	-0.14426	-0.126027	-0.165927
26.5833	1.56401	1.66528	1.70294	1.53179		30.6083	-0.186583	-0.144413	-0.141853	-0.18284
26.6	1.56667	1.66274	1.70294	1.52908		30.625	-0.18681	-0.16071	-0.141987	-0.199577
26.6167	1.56667	1.66274	1.70045	1.52637		30.6417	-0.204173	-0.16087	-0.142127	-0.21658
26.6333	1.56667	1.6602	1.69796	1.52637		30.6583	-0.187267	-0.161037	-0.14226	-0.200267
26.65	1.56933	1.6602	1.69796	1.52637		30.675	-0.1875	-0.16121	-0.126517	-0.217337
26.6667	1.56933	1.65766	1.69796	1.52637		30.6917	-0.17077	-0.161377	-0.14254	-0.234467
26.6833	1.56933	1.65766	1.69546	1.52637		30.7083	-0.170983	-0.16155	-0.14268	-0.234747
26.7	1.56933	1.65512	1.69546	1.52365		30.725	-0.171197	-0.177987	-0.14282	-0.201453
26.7167	1.57198	1.65512	1.69296	1.52365		30.7417	-0.154173	-0.17818	-0.158917	-0.201693
26.7333	1.57198	1.65257	1.69296	1.52365		30.7583	-0.137293	-0.178374	-0.159077	-0.185213
26.75	1.57198	1.65257	1.69046	1.52365		30.775	-0.137467	-0.162417	-0.159237	-0.168477
26.7667	1.57198	1.65257	1.68796	1.52365		30.7917	-0.13782	-0.14626	-0.159397	-0.151913
26.7833	1.57463	1.65257	1.68294	1.52093		30.8083	-0.155153	-0.14642	-0.159557	-0.152093
26.8	1.57463	1.65257	1.68294	1.52093		30.825	-0.155347	-0.146573	-0.1756	-0.118447
26.8167	1.57463	1.65257	1.68294	1.52093		30.8417	-0.155547	-0.14674	-0.159877	-0.11874
26.8333	1.57463	1.65257	1.68294	1.52093		30.8583	-0.138346	-0.1469	-0.160044	-0.13596
26.85	1.57728	1.65257	1.68294	1.52093		30.875	-0.138526	-0.114387	-0.160203	-0.170147
26.8667	1.57728	1.65257	1.68545	1.51821		30.8917	-0.155943	-0.114513	-0.144413	-0.17036
26.8833	1.57728	1.65257	1.68545	1.51821		30.9083	-0.156143	-0.114633	-0.144567	-0.187754
26.9	1.57993	1.65512	1.68545	1.51821		30.925	-0.156343	-0.114767	-0.144713	-0.204944
26.9167	1.57993	1.65512	1.68545	1.51821		30.9417	-0.13924	-0.13123	-0.14486	-0.20519
26.9333	1.57993	1.65512	1.68545	1.51821		30.9583	-0.13942	-0.131377	-0.145013	-0.222717
26.95	1.57993	1.65512	1.68545	1.51548		30.975	-0.139606	-0.13153	-0.145167	-0.257304
26.9667	1.58256	1.65512	1.68796	1.51548		30.9917	-0.122237	-0.131677	-0.14532	-0.25795
26.9833	1.58256	1.65512	1.68796	1.51548		31.0083	-0.139797	-0.131823	-0.145473	-0.241203
27	1.58256	1.65512	1.68796	1.51548		31.025	-0.122407	-0.148387	-0.161897	-0.224407
27.0167	1.58256	1.65512	1.68796	1.51275		31.0417	-0.122567	-0.148553	-0.16207	-0.224693
27.0333	1.5852	1.65512	1.68796	1.51275		31.0583	-0.10512	-0.148727	-0.162243	-0.2078
27.05	1.5852	1.65766	1.68796	1.51275		31.075	-0.10526	-0.148893	-0.162417	-0.208067
27.0667	1.58784	1.65766	1.69046	1.51275		31.0917	-0.105393	-0.149067	-0.178947	-0.225843
27.0833	1.59047	1.65766	1.69046	1.51548		31.1083	-0.0878796	-0.14924	-0.179147	-0.20887
27.1	1.59309	1.6602	1.69046	1.51548		31.125	-0.0879996	-0.132737	-0.17934	-0.191833
27.1167	1.59309	1.6602	1.69046	1.51821		31.1417	-0.105663	-0.13289	-0.17954	-0.174743
27.1333	1.59571	1.6602	1.69046	1.51821		31.1583	-0.105803	-0.133043	-0.179734	-0.17497
27.15	1.59833	1.66274	1.69046	1.51821		31.175	-0.123519	-0.133197	-0.16367	-0.175197
27.1667	1.59833	1.66274	1.69296	1.52093		31.1917	-0.105943	-0.133357	-0.16385	-0.17543
27.1833	1.60095	1.66528	1.69296	1.52093		31.2083	-0.123697	-0.13351	-0.16403	-0.175657
27.2	1.60356	1.66528	1.69296	1.52365		31.225	-0.123857	-0.116893	-0.164217	-0.17589
27.2167	1.60617	1.66528	1.69296	1.52365		31.2417	-0.10624	-0.117033	-0.13153	-0.15862
27.2333	1.60617	1.66781	1.69296	1.52365		31.2583	-0.12404	-0.117173	-0.131677	-0.158833
27.25	1.60878	1.66781	1.69296	1.52637		31.275	-0.106391	-0.133983	-0.131823	-0.15904
27.2667	1.61138	1.66781	1.69546	1.52637		31.2917	-0.106537	-0.134143	-0.131977	-0.159253
27.2833	1.61398	1.67034	1.69546	1.52908		31.3083	-0.0888369	-0.13431	-0.115543	-0.159467
27.3	1.61657	1.67034	1.69546	1.52908		31.325	-0.0889569	-0.117593	-0.11567	-0.14185
27.3167	1.61917	1.67286	1.69546	1.53179		31.3417	-0.106813	-0.117727	-0.115803	-0.142037
27.3333	1.62176	1.67286	1.69546	1.53179		31.3583	-0.0890595	-0.100967	-0.115937	-0.14223
27.35	1.62434	1.67539	1.69546	1.5345		31.375	-0.0891862	-0.117863	-0.0994333	-0.142424
27.3667	1.62692	1.67539	1.69796	1.5345		31.3917	-0.0891862	-0.101087	-0.11607	-0.142617
27.3833	1.6295	1.67791	1.69796	1.5372		31.4083	-0.215423	-0.101207	-0.116203	-0.142804
27.4	1.63208	1.67791	1.69796	1.5372		31.425	-0.215423	-0.0843967	-0.116343	-0.143004
27.4167	1.63722	1.68042	1.69796	1.5399		31.4417	-0.197614	-0.0844967	-0.09978	-0.125214
27.4333	1.63979	1.68042	1.69796	1.5399		31.4583	-0.17952	-0.06763	-0.11648	-0.125387
27.45	1.64235	1.68294	1.69796	1.54259		31.475	-0.161683	-0.0845932	-0.11662	-0.14339
27.4667	1.64747	1.68545	1.70045	1.54528		31.4917	-0.143827	-0.0677233	-0.100023	-0.14359
27.4833	1.65002	1.68796	1.70045	1.54797		31.5083	-0.143827	-0.0677233	-0.100143	-0.143784
27.5	1.65512	1.69046	1.70045	1.55065		31.525	-0.125944	-0.0678033	-0.116893	-0.125901
27.5167	1.65766	1.69046	1.70294	1.55333		31.5417	-0.107894	-0.0678033	-0.100257	-0.107991
27.5333	1.66274	1.69296	1.70543	1.55333		31.5583	0.0361436	-0.0508765	-0.100377	-0.0900503
27.55	1.66781	1.69546	1.70543	1.55601		31.575	0.0361436	-0.0678731	-0.100497	-0.0901769
27.5667	1.67034	1.69796	1.70791	1.55868		31.5917	0.0361436	-0.0509365	-0.117307	-0.0901769
27.5833	1.67539	1.70045	1.71039	1.56135		31.6083	0.0180497	-0.0509365	-0.100607	-0.0721831
27.6	1.68042	1.70294	1.71287	1.56135		31.625	0.0360861	-0.0509965	-0.100727	-0.072283
27.6167	1.68545	1.70543	1.71535	1.56401		31.6417	0.0360861	-0.0509965	-0.100727	-0.0542467
27.6333	1.69046	1.70791	1.71535	1.56401		31.6583	0.0360861	-0.0509965	-0.100847	-0.0361861
27.65	1.69546	1.71039	1.71782	1.56667		31.675	0.0360861	-0.0340199	-0.0840967	-0.0361861
27.6667	1.70045	1.71287	1.72029	1.56933		31.6917	0.0180364	-0.0510631	-0.0840967	-0.0361861
27.6833	1.72029	1.71535	1.72276	1.56933		31.7083	0.0360503	-0.0510631	-0.06731	-0.0361861
27.7	1.72522	1.71782	1.72522	1.57198		31.725	0.0360503	-0.0340665	-0.0336567	-0.018103
27.7167	1.73014	1.72276	1.72768	1.57728		31.7417	0.0360503	-0.0511298	-0.0168468	-0.018103
27.7333	1.73995	1.72522	1.72768	1.58256		31.7583	0.0360503	-0.0511298	-0.0168468	1.08662e-05
27.75	1.74972	1.73014	1.72768	1.58784		31.775	0.0180139	-0.0341065	-1.0118e-05	0.0181139
27.7667	1.76187	1.73505	1.7326	1.59047		31.7917	0.0359969	-0.0341065	-1.0118e-05	0.0181139
27.7833	1.77395	1.7375	1.73505	1.59571		31.8083	0.0359969	-0.0341065	0.0337034	0.0181139
27.8	1.78597	1.7424	1.73995	1.59833		31.825	0.0359969	-0.0170433	0.0337034	0.036197
27.8167	1.8027	1.74728	1.7424	1.60095		31.8417	0.0359969	0	0.0337034	0.036197
27.8333	1.8264	1.74972	1.74728	1.60617		31.8583	0.0179831	0	0.0337034	0.036197
27.85	1.8452	1.75459	1.74972	1.60878		31.875	0.0359395	0	0.0336567	0.036197
27.8667	1.87546	1.75702	1.75459	1.61398		31.8917	0.0359395	0.0170633	0.0336567	0.0542467
27.8833	1.90997	1.76187	1.75702	1.61917		31.9083	0.0359395	0.0341167	0.0336567	0.0361328
27.9	1.96438	1.76671	1.76187	1.62434		31.925	0.0359395	0.0341167	0.0336567	0.0361328
27.9167	2.03567	1.77154	1.76671	1.6295		31.9417	0.0179564	0.0341167	0.0336567	0.0361328
27.9333	2.13423	1.77877	1.77154	1.63465		31.9583	0.0179564	0.0341167	0.0336167	0.05418
27.95	2.21887	1.78357	1.77877	1.63979		31.975	0.0537959	0.0340768	0.0336167	0.0360969
27.9667	2.24489	1.79076	1.77877	1.64491		31.9917	0.0895354	0.0340768	0.0336167	0.0360969
27.9833	2.23838	1.79555	1.78117	1.65257		32.0083	0.125203	0.0340768	0.0336167	0.0360969
28	2.23188	1.8027	1.78357	1.66274		32.025	0.125036	0.0340768	0.0335834	0.0541
28.0167	2.22537	1.80984	1.78597	1.67034		32.0417	0.142793	0.0510734	0.0335834	0.0360503
28.0333	2.23404	1.82168	1.79555	1.67791		32.0583	0.142793	0.0340199	0.0335834	0.0360503
28.05	2.24706	1.82876	1.80746	1.68545		32.075	0.142793	0.0340199	0.0335834	0.0360503
28.0667	2.25574	1.82876	1.81695	1.69546		32.0917	0.160536	0.0340199	0.0335834	0.0360503
28.0833	2.27529	1.85455	1.82404	1.70543		32.1083	0.160536	0.0510067	0.0335367	0.0359969
28.1	2.28834	1.86619	1.83111	1.71782		32.125	0.124696	0.0339834	0.0335367	0.0359969
28.1167	2.30577	1.88471	1.84051	1.73014		32.1417	0.106673	0.0339834	0.0335367	0.0359969
28.1333	2.3298	1.90081	1.84988	1.74972		32.1583	0.0710058	0.0509569	0.0335367	0.0359969
28.15	2.3649	1.92594	1.85921	1.77154		32.175	0.053216	0.0509569	0.0334967	0.0359503
28.1667	2.40024	1.95763	1.87315	1.77877		32.1917	0.0531494	0.0508969	0.0334967	0.0359503
28.1833	2.43587	1.9935	1.88471	1.80984		32.2083	0.0531494	0.0678236	0.0334967	0.0359503
28.2	2.47863	2.0467	1.89622	1.83111		32.225	0.0531494	0.0678236	0.0334967	0.0359503
28.2167	2.50593	2.12116	1.91454	1.86154		32.2417	0.0530694	0.0847203	0.0334967	0.05388
28.2333	2.53578	2.22537	1.93502	1.90768		32.2583	0.0530694	0.0677335	0.0334633	0.0358862
28.25	2.56129	2.2927	1.95312	1.96663		32.275	0.0530694	0.0846034	0.0334633	0.0537959
28.2667	2.57531	2.30795	1.98009	2.04229		32.2917	0.0530027	0.10146	0.0501533	0.071679
28.2833	2.59412	2.31013	2.01796	2.14727		32.3083	0.0706192	0.0844866	0.0501533	0.071679
28.3	2.60358	2.31232	2.0665	2.25357		32.325	0.105813	0.101333	0.0501034	0.0715897
28.3167	2.61545	2.31232	2.14292	2.29052		32.3417	0.105673	0.101207	0.0501034	0.0894262
28.3333	2.625	2.3145	2.23838	2.29052		32.3583	0.140727	0.101087	0.06677	0.107247
28.35	2.63218	2.3298	2.32542	2.29052		32.375	0.158211	0.117863	0.0834067	0.125036
28.3667	2.63938	2.33417	2.3583	2.29052		32.3917	0.17544	0.117717	0.0834067	0.107107
28.3833	2.6442	2.35171	2.3649	2.2927		32.4083	0.192867	0.134463	0.0833067	0.124874
28.4	2.65628	2.37371	2.3649	2.2927		32.425	0.227627	0.13431	0.0999033	0.124707
28.4167	2.66113	2.39581	2.33855	2.3145		32.4417	0.22732	0.117453	0.09979	0.12454
28.4333	2.66599	2.42693	2.34513	2.32542		32.4583	0.244351	0.134153	0.09979	0.142241
28.45	2.67086	2.45831	2.3605	2.33636		32.475	0.22644	0.133983	0.0996667	0.142037
28.4667	2.68063	2.4809	2.37151	2.35171		32.4917	0.329233	0.117173	0.116203	0.14185
28.4833	2.69045	2.51967	2.38033	2.3693		32.5083	0.311293	0.117033	0.11607	0.141657
28.5	2.69537	2.55896	2.39581	2.42024		32.525	0.310893	0.100257	0.115937	0.123867
28.5167	2.70031	2.59176	2.41357	2.44707		32.5417	0.293063	0.100143	0.13242	0.141464
28.5333	2.70526	2.61784	2.44035	2.48771		32.5583	0.292679	0.100013	0.132257	0.141273
28.55	2.7127	2.63458	2.47185	2.53117		32.575	0.274953	0.0999033	0.13212	0.14109
28.5667	2.72266	2.65386	2.51279	2.57531		32.5917	0.274606	0.11648	0.131967	0.140904
28.5833	2.72766	2.66356	2.54503	2.60595		32.6083	0.290866	0.1329	0.148387	0.123203
28.6	2.73267	2.67086	2.58235	2.63698		32.625	0.307396	0.132747	0.16459	0.140526
28.6167	2.73769	2.68063	2.61784	2.66356		32.6417	0.22078	0.165733	0.164403	0.15777
28.6333	2.74525	2.69291	2.6442	2.68308		32.6583	0.237333	0.182	0.164217	0.17497
28.65	2.7503	2.69784	2.66113	2.69537		32.675	0.304027	0.231223	0.180333	0.19234
28.6667	2.75283	2.70526	2.68553	2.7127		32.6917	0.353624	0.230963	0.180134	0.20941
28.6833	2.75791	2.71021	2.70031	2.72017		32.7083	0.402974	0.247053	0.179943	0.209147
28.7	2.76044	2.71767	2.71021	2.72766		32.725	0.451987	0.246763	0.163483	0.20887
28.7167	2.76299	2.72266	2.72266	2.73769		32.7417	0.500737	0.262773	0.17954	0.225833
28.7333	2.76553	2.72766	2.73267	2.74525		32.7583	0.515323	0.262186	0.195547	0.277433
28.75	2.76553	2.73267	2.74273	2.75283		32.775	0.62774	0.2943	0.211257	0.29383
28.7667	2.76808	2.74021	2.7503	2.75791		32.7917	0.706778	0.293647	0.243237	0.310127
28.7833	2.77064	2.74525	2.75537	2.76299		32.8083	0.800992	0.309097	0.275068	0.309319
28.8	2.77319	2.75283	2.76044	2.76808		32.825	0.844153	0.308126	0.2745	0.342857
28.8167	2.77575	2.75791	2.76553	2.77319		32.8417	0.997176	0.339827	0.306147	0.342003
28.8333	2.78088	2.76299	2.76808	2.77319		32.8583	1.2401	0.35508	0.321767	0.375283
28.85	2.78345	2.76808	2.77319	2.77319		32.875	1.55362	0.386547	0.353574	0.391607
28.8667	2.78602	2.77319	2.77831	2.77319		32.8917	1.99417	0.401604	0.368691	0.407377
28.8833	2.78859	2.77831	2.78088	2.78859		32.9083	2.68849	0.448216	0.38375	0.40589
28.9	2.79117	2.78088	2.78345	2.79375		32.925	2.87506	0.462579	0.398334	0.43759
28.9167	2.79375	2.78602	2.78859	2.79634		32.9417	2.86346	0.524307	0.428494	0.452527
28.9333	2.79375	2.79117	2.79117	2.79893		32.9583	2.70666	0.538382	0.442889	0.500787
28.95	2.79634	2.79375	2.79375	2.80152		32.975	2.59417	0.56784	0.473144	0.515333
28.9667	2.79893	2.79634	2.79634	2.80671		32.9917	2.40339	0.643405	0.502791	0.627751
28.9833	2.79893	2.79893	2.80152	2.80671		33.0083	2.12299	0.748941	0.548189	0.706042
29	2.80152	2.80152	2.80411	2.80931		33.025	1.77232	0.85336	0.639305	0.81608
29.0167	2.80152	2.80152	2.80671	2.81192		33.0417	1.33828	1.04697	0.713843	0.923932
29.0333	2.80411	2.80411	2.80931	2.81453		33.0583	0.636286	1.25113	0.78776	1.0616
29.05	2.80152	2.80671	2.81192	2.81453		33.075	0.46269	1.51274	0.920631	1.25666
29.0667	2.79893	2.80931	2.81453	2.81714		33.0917	0.491884	2.016	1.03631	1.49473
29.0833	2.79893	2.81192	2.81714	2.81975		33.1083	0.695072	2.63358	1.22566	1.86131
29.1	2.79634	2.81453	2.81975	2.82237		33.125	0.884527	2.80199	1.57372	2.45599
29.1167	2.79375	2.81453	2.81975	2.82237		33.1417	1.08988	2.70735	2.11982	3.10607
29.1333	2.79117	2.81714	2.82237	2.82499		33.1583	1.32663	2.58289	2.70823	3.35364
29.15	2.78859	2.81975	2.82237	2.82499		33.175	1.5359	2.40167	2.87604	3.28253
29.1667	2.78602	2.81975	2.82499	2.82762		33.1917	1.64382	2.13141	2.84145	3.06638
29.1833	2.78345	2.82237	2.82499	2.82762		33.2083	1.78299	1.94974	2.67623	2.82058
29.2	2.76553	2.82237	2.82762	2.83025		33.225	1.77655	1.7414	2.43654	2.58593
29.2167	2.73769	2.82499	2.82762	2.83025		33.2417	1.87768	1.23147	2.19866	2.32523
29.2333	2.70278	2.82762	2.83025	2.83025		33.2583	1.81253	0.653649	2.04886	1.93446
29.25	2.65144	2.82762	2.83025	2.83288		33.275	1.71839	0.524601	1.77008	1.39061
29.2667	2.58941	2.83025	2.83288	2.83288		33.2917	1.5314	0.671945	1.20503	0.681683
29.2833	2.50136	2.83025	2.83288	2.83552		33.3083	1.31311	0.820272	0.598055	0.392775
29.3	2.27964	2.83288	2.83288	2.83552		33.325	1.12251	1.04285	0.425174	0.525425
29.3167	2.1168	2.83288	2.83288	2.83815		33.3417	1.00594	1.3423	0.455855	0.745427
29.3333	2.05991	2.83288	2.83025	2.83815		33.3583	0.888851	1.42299	0.663184	1.01103
29.35	2.0445	2.83288	2.83025	2.83815		33.375	0.768148	1.53686	0.931504	1.28196
29.3667	2.04229	2.83288	2.83025	2.83815		33.3917	0.584878	1.66692	1.18686	1.51157
29.3833	2.04008	2.83288	2.83025	2.83815		33.4083	0.508001	1.73761	1.3449	1.69962
29.4	2.0113	2.83288	2.83025	2.83815		33.425	0.446706	1.71555	1.50831	1.86418
29.4167	1.96438	2.83288	2.82762	2.83815		33.4417	0.431843	1.65079	1.67034	2.01447
29.4333	1.92821	2.83288	2.82762	2.83815		33.4583	0.433205	1.55367	1.75516	2.11979
29.45	1.88932	2.83288	2.82762	2.83815		33.475	0.43453	1.45688	1.7821	2.04449
29.4667	1.85921	2.83288	2.82762	2.83815		33.4917	0.419973	1.21883	1.74491	2.01353
29.4833	1.83111	2.83288	2.82499	2.83815		33.5083	0.40576	1.069	1.69566	1.87193
29.5	1.81458	2.83288	2.82499	2.83815		33.525	0.423137	0.871397	1.61923	1.62377
29.5167	1.79793	2.83288	2.82499	2.83815		33.5417	0.42453	0.735598	1.44072	1.45061
29.5333	1.79076	2.80411	2.82499	2.83815		33.5583	0.44206	0.644805	1.23039	1.23795
29.55	1.78357	2.77575	2.82499	2.83815		33.575	0.410237	0.566271	0.985428	0.973891
29.5667	1.77636	2.74525	2.82237	2.83815		33.5917	0.41115	0.487707	0.814955	0.752995
29.5833	1.76913	2.69537	2.82237	2.83815		33.6083	0.379097	0.424008	0.704984	0.610645
29.6	1.75944	2.62022	2.82237	2.83815		33.625	0.363647	0.393567	0.593833	0.514537
29.6167	1.74972	2.41579	2.82237	2.83815		33.6417	0.348116	0.4278	0.546509	0.434313
29.6333	1.74972	2.22103	2.81975	2.83815		33.6583	0.316044	0.445534	0.449157	0.402307
29.65	1.74972	2.14075	2.81975	2.81192		33.675	0.283437	0.446547	0.33486	0.3701
29.6667	1.74972	2.12116	2.81975	2.78088		33.6917	0.250683	0.415387	0.335653	0.304287
29.6833	1.74972	2.11898	2.81975	2.72017		33.7083	0.234687	0.36705	0.31985	0.287913
29.7	1.74972	2.11463	2.79634	2.62978		33.725	0.234957	0.384403	0.320987	0.288263
29.7167	1.74972	2.09716	2.74777	2.3583		33.7417	0.218573	0.402307	0.287893	0.30578
29.7333	1.74972	2.05551	2.66113	2.17767		33.7583	0.218834	0.402793	0.2886	0.272453
29.75	1.74728	2.0113	2.44035	2.09935		33.775	0.202363	0.35349	0.289313	0.273126
29.7667	1.74728	1.97112	2.26226	2.08185		33.7917	0.185847	0.303913	0.272803	0.239593
29.7833	1.74728	1.93956	2.17767	2.08185		33.8083	0.169243	0.270776	0.273126	0.240173
29.8	1.74728	1.91911	2.15596	2.08185		33.825	0.169453	0.25433	0.256553	0.223453
29.8167	1.74728	1.89622	2.15379	2.05991		33.8417	0.16966	0.220963	0.239903	0.20665
29.8333	1.74728	1.87546	2.14945	2.01353		33.8583	0.152973	0.20433	0.223177	0.189543
29.85	1.74728	1.86619	2.13205	1.96213		33.875	0.101924	0.18766	0.189323	0.189783
29.8667	1.74728	1.85688	2.09935	1.92594		33.8917	0.0679637	0.153927	0.189563	0.172859
29.8833	1.74728	1.84754	2.05551	1.88932		33.9083	0.01697	0.154113	0.155283	0.173086
29.9	1.74728	1.84286	2.0113	1.85221		33.925	-0.0169699	0.137083	0.138293	0.138653
29.9167	1.74728	1.83582	1.97561	1.83111		33.9417	-0.0509164	0.137257	0.138473	0.138826
29.9333	1.74728	1.8264	1.94861	1.81458		33.9583	-0.101793	0.120174	0.121243	0.12172
29.95	1.74484	1.81932	1.91911	1.80032		33.975	-0.32018	0.103067	0.121386	0.12187
29.9667	1.74484	1.81695	1.90539	1.78837		33.9917	-0.666637	0.0687135	0.121546	0.104533
29.9833	1.74484	1.81695	1.89162	1.77877		34.0083	-1.06991	0.0343531	0.104239	0.104533
30	1.74484	1.81458	1.8824	1.76187		34.025	-1.33483	7.33441e-15	0.104372	0.104667
30.0167	1.74484	1.81458	1.87315	1.74972		34.0417	-1.58104	-0.0343531	0.0870359	0.0872835
30.0333	1.74484	1.81221	1.86619	1.74728		34.0583	-1.79143	-0.0687033	0.104512	0.0873863
30.05	1.7424	1.80984	1.85921	1.74484		34.075	-2.03117	-0.0858368	0.104656	0.0873863
30.0667	1.7424	1.80746	1.85221	1.7424		34.0917	-2.29763	-0.120163	0.0872731	0.0874996
30.0833	1.73995	1.80746	1.8452	1.7424		34.1083	-2.6765	-0.137257	0.104807	0.0700393
30.1	1.7375	1.80746	1.8452	1.73995		34.125	-2.98466	-0.154313	0.0873969	0.0701326
30.1167	1.73505	1.80746	1.8452	1.7375		34.1417	-4.31112	-0.323326	0.0875102	0.0701326
30.1333	1.7326	1.80508	1.84286	1.7375		34.1583	-4.99556	-0.638752	0.0875102	0.087733
30.15	1.73014	1.80508	1.84286	1.7375		34.175	-5.13513	-0.88217	0.0700603	0.0702365
30.1667	1.72768	1.80508	1.84286	1.7375		34.1917	-4.99938	-1.12122	0.0700603	0.0702365
30.1833	1.72522	1.80508	1.84286	1.73505		34.2083	-4.83521	-1.27798	0.0525838	0.0527134
30.2	1.72522	1.80508	1.84051	1.73505		34.225	-4.65913	-1.55688	0.0350768	0.0527134
30.2167	1.72276	1.8027	1.84051	1.73505		34.2417	-4.57102	-1.89186	0.0350768	0.0351702
30.2333	1.72029	1.8027	1.84051	1.7326		34.2583	-4.40627	-2.25102	0.0175432	0.0351702
30.25	1.71782	1.8027	1.84051	1.7326		34.275	-4.14899	-2.76591	0.0175432	0.0176004
30.2667	1.71535	1.8027	1.83817	1.7326		34.2917	-2.7155	-4.29112	-0.0175432	0.0176004
30.2833	1.71287	1.80032	1.83817	1.7326		34.3083	-1.801	-5.0381	-0.0175432	0
30.3	1.70791	1.80032	1.83817	1.73014		34.325	-1.50278	-5.23588	-0.0175432	0
30.3167	1.70543	1.80032	1.83817	1.73014		34.3417	-1.46375	-5.1661	-0.0175432	0
30.3333	1.70294	1.80032	1.83817	1.73014		34.3583	-1.43688	-5.03915	-0.0175432	0
30.35	1.70045	1.80032	1.83582	1.73014		34.375	-1.40982	-4.83735	-0.0175432	0
30.3667	1.69796	1.79793	1.83582	1.72768		34.3917	-1.25037	-4.70729	-0.0175432	0
30.3833	1.69296	1.79793	1.83582	1.72768		34.4083	-1.05636	-4.58881	-0.0175432	0
30.4	1.69046	1.79793	1.83582	1.72768		34.425	-0.840221	-4.26948	-0.0175432	0
30.4167	1.68796	1.79793	1.83347	1.72522		34.4417	-0.635928	-2.7404	0	0
30.4333	1.68545	1.79793	1.83347	1.72522		34.4583	-0.49792	-1.81185	0	-0.209697
30.45	1.68294	1.79555	1.83347	1.72522		34.475	-0.37566	-1.45502	-0.139532	-0.551922
30.4667	1.68042	1.79555	1.83347	1.72276		34.4917	-0.305348	-1.3709	-0.397321	-1.08267
30.4833	1.67791	1.79316	1.83111	1.72029		34.5083	-0.270153	-1.37543	-0.849868	-1.62701
30.5	1.67539	1.79076	1.83111	1.71782		34.525	-0.216578	-1.35009	-1.46365	-2.35145
30.5167	1.67286	1.79076	1.83111	1.71535		34.5417	-0.180738	-1.16266	-2.03976	-3.18417
30.5333	1.67034	1.78837	1.83111	1.71287		34.5583	-0.144973	-0.939547	-2.62891	-5.12915
30.55	1.66781	1.78597	1.82876	1.71287		34.575	-0.108887	-0.76171	-4.01836	-6.2948
30.5667	1.66528	1.78357	1.8264	1.71039		34.5917	-0.0908036	-0.614193	-5.41525	-6.71341
30.5833	1.66274	1.78117	1.82404	1.70543		34.6083	-0.0726897	-0.515607	-5.99868	-6.53514
30.6	1.6602	1.77877	1.82168	1.70294		34.625	-0.072783	-0.431577	-6.04165	-6.24015
30.6167	1.65512	1.77636	1.81932	1.70045		34.6417	-0.0546333	-0.329264	-5.79915	-5.75677
30.6333	1.65257	1.77395	1.81695	1.69796		34.6583	-0.0364394	-0.295344	-5.36191	-5.38739
30.65	1.65002	1.77154	1.81458	1.69296		34.675	-0.0364394	-0.226451	-4.88636	-5.00236
30.6667	1.64747	1.76913	1.81221	1.69046		34.6917	-0.0546957	-0.191865	-4.52737	-4.46688
30.6833	1.64235	1.76671	1.80984	1.68545		34.7083	-0.036486	-0.174785	-4.23754	-2.79158
30.7	1.63979	1.76187	1.80746	1.68294		34.725	-0.036486	-0.140005	-3.08825	-1.86618
30.7167	1.63465	1.75944	1.80508	1.67791		34.7417	-0.054769	-0.122748	-1.90258	-1.60429
30.7333	1.63465	1.75702	1.8027	1.67539		34.7583	-0.054769	-0.0702737	-1.50038	-1.71382
30.75	1.63208	1.75459	1.8027	1.67034		34.775	-0.0365394	-0.0703604	-1.46778	-1.7554
30.7667	1.6295	1.75215	1.79793	1.66528		34.7917	-0.0365394	-0.0703604	-1.55332	-1.77952
30.7833	1.62692	1.74972	1.79555	1.66274		34.8083	-0.054849	-0.0528	-1.58869	-1.65842
30.8	1.62434	1.74484	1.79316	1.66274		34.825	-0.054849	-0.0528	-1.51838	-1.35508
30.8167	1.62434	1.7424	1.78837	1.6602		34.8417	-0.0365927	-0.0528	-1.31827	-1.11208
30.8333	1.62176	1.73995	1.78597	1.65766		34.8583	-0.0365927	-0.035213	-1.05308	-0.860538
30.85	1.61917	1.7375	1.78357	1.65766		34.875	-0.054929	-0.035213	-0.847114	-0.638443
30.8667	1.61398	1.7375	1.78117	1.65512		34.8917	-0.036646	-0.0176165	-0.653026	-0.499904
30.8833	1.61138	1.73505	1.77877	1.65257		34.9083	-0.05502	-0.0176165	-0.506134	-0.395409
30.9	1.60878	1.7326	1.77636	1.65257		34.925	-0.0734097	0	-0.37342	-0.324849
30.9167	1.60617	1.73014	1.77395	1.64747		34.9417	-0.0883315	-0.012396	-0.283164	-0.268176
30.9333	1.60617	1.72768	1.77154	1.64235		34.9583	-0.0897578	-0.012396	-0.250531	-0.214307
30.95	1.60356	1.72768	1.76913	1.63722		34.975	-0.0897578	-0.0310901	-0.200711	-0.197847
30.9667	1.60095	1.72522	1.76671	1.63465		34.9917	-0.109527	-0.0497931	-0.201791	-0.163227
30.9833	1.59833	1.72276	1.76429	1.6295		35.5	-0.129323	-0.0497931	-0.1858	-0.164729
31	1.59571	1.72029	1.76187	1.62692		36.0083	-0.110987	-0.0685406	-0.169774	-0.166268
31.0167	1.59309	1.71782	1.75944	1.62434		36.025	-0.130816	-0.0872968	-0.170827	-0.167794
31.0333	1.59047	1.71535	1.75702	1.61917		36.0417	-0.132298	-0.106086	-0.154697	-0.151069
31.05	1.58784	1.71287	1.75459	1.61398		36.0583	-0.113909	-0.124903	-0.155736	-0.152582
31.0667	1.58784	1.71039	1.75215	1.60878		36.075	-0.118888	-0.112507	-0.163433	-0.157577
31.0833	1.5852	1.70791	1.74972	1.60617		36.0917	-0.0991521	-0.13135	-0.163667	-0.197263
31.1	1.5852	1.70543	1.74484	1.60356		36.1083	-0.119087	-0.131536	-0.163893	-0.177661
31.1167	1.58256	1.70294	1.7424	1.60095		36.125	-0.0993174	-0.112833	-0.164127	-0.177935
31.1333	1.58256	1.70045	1.73995	1.59833		36.1417	-0.0994707	-0.13173	-0.164353	-0.178208
31.15	1.57993	1.69796	1.7375	1.59571		36.1583	-0.0994707	-0.131923	-0.164593	-0.15852
31.1667	1.57728	1.69546	1.7326	1.59047		36.175	-0.099624	-0.113167	-0.16482	-0.15876
31.1833	1.57728	1.69296	1.73014	1.58784		36.1917	-0.0797679	-0.113327	-0.14661	-0.159007
31.2	1.57463	1.69296	1.72768	1.5852		36.2083	-0.0997893	-0.0945105	-0.146835	-0.159259
31.2167	1.57198	1.69046	1.72522	1.58256		36.225	-0.079888	-0.113493	-0.14703	-0.179569
31.2333	1.56933	1.68796	1.72276	1.57993		36.2417	-0.079888	-0.0946504	-0.147237	-0.159993
31.25	1.56667	1.68545	1.72029	1.57728		36.2583	-0.0800147	-0.0947905	-0.128916	-0.200323
31.2667	1.56667	1.68294	1.71782	1.57463		36.275	-0.0800147	-0.0947905	-0.129103	-0.180433
31.2833	1.56401	1.68042	1.71535	1.57198		36.2917	-0.0600654	-0.0949305	-0.129283	-0.180713
31.3	1.56135	1.68042	1.71287	1.56933		36.3083	-0.0801347	-0.0759895	-0.129452	-0.200943
31.3167	1.56135	1.67791	1.71287	1.56667		36.325	-0.060152	-0.0950638	-0.111042	-0.201268
31.3333	1.55868	1.67539	1.71039	1.56401		36.3417	-0.060152	-0.0761143	-0.129645	-0.181285
31.35	1.55868	1.67286	1.70791	1.56135		36.3583	-0.0401307	-0.0952219	-0.129825	-0.181572
31.3667	1.55601	1.67034	1.70543	1.55868		36.375	-0.06024	-0.0762391	-0.130012	-0.161776
31.3833	1.55601	1.66781	1.70543	1.55601		36.3917	-0.06024	-0.0762391	-0.130205	-0.162029
31.4	1.55333	1.66781	1.70294	1.55601		36.4083	-0.0401786	-0.0763525	-0.130205	-0.1217
31.4167	1.55065	1.66528	1.70045	1.55333		36.425	-0.0401786	-0.0763525	-0.130385	-0.142089
31.4333	1.55065	1.66528	1.69796	1.55065		36.4417	-0.0401786	-0.0573163	-0.130578	-0.142309
31.45	1.54797	1.66274	1.69796	1.54797		36.4583	-0.0402574	-0.0764773	-0.130776	-0.142548
31.4667	1.54797	1.66274	1.69546	1.54528		36.475	-0.0402574	-0.057403	-0.130776	-0.122273
31.4833	1.52637	1.6602	1.69296	1.54259		36.4917	-0.0402574	-0.0765791	-0.130963	-0.142763
31.5	1.52637	1.6602	1.69046	1.5399		36.5083	-0.0402574	-0.0574715	-0.131156	-0.142983
31.5167	1.52637	1.65766	1.69046	1.5399		36.525	-0.0403174	-0.0574715	-0.112507	-0.143216
31.5333	1.52908	1.65766	1.68796	1.5372		36.5417	-0.0403174	-0.0574715	-0.112667	-0.122853
31.55	1.52908	1.65512	1.68545	1.5345		36.5583	-0.0403174	-0.0575467	-0.131536	-0.143436
31.5667	1.52908	1.65512	1.68545	1.53179		36.575	-0.0403174	-0.0575467	-0.112833	-0.143675
31.5833	1.52908	1.65512	1.68294	1.52908		36.5917	-0.0403174	-0.0575467	-0.112993	-0.123252
31.6	1.52908	1.65257	1.68042	1.52908		36.6083	-0.0403841	-0.0383857	-0.0942258	-0.123446
31.6167	1.53179	1.65257	1.68042	1.52908		36.625	-0.0403841	-0.0576218	-0.0942258	-0.123446
31.6333	1.53179	1.65257	1.67791	1.52908		36.6417	-0.0403841	-0.0384456	-0.0754362	-0.123639
31.65	1.53179	1.65002	1.67539	1.52637		36.6583	-0.0403841	-0.0384456	-0.0566087	-0.103111
31.6667	1.53179	1.65002	1.67286	1.52637		36.675	-0.0202148	-0.0384456	-0.0566087	-0.103271
31.6833	1.53179	1.65002	1.67286	1.52637		36.6917	-0.040444	-0.0577151	-0.0566953	-0.103271
31.7	1.5345	1.64747	1.67034	1.52365		36.7083	-0.040444	-0.0385056	-0.0567867	-0.10345
31.7167	1.5345	1.64747	1.67034	1.52365		36.725	-0.040444	-0.0385056	-0.0757696	-0.0828216
31.7333	1.5345	1.64747	1.66781	1.52365		36.7417	-0.040444	-0.0385056	-0.0568733	-0.0828216
31.75	1.5345	1.64747	1.66781	1.52365		36.7583	-0.0202293	-0.0385056	-0.0758943	-0.0829483
31.7667	1.5345	1.64491	1.66781	1.52365		36.775	-8.62158e-15	-0.0192695	-0.0949305	-0.0829483
31.7833	1.5372	1.64491	1.66781	1.52365		36.7917	-8.62158e-15	-0.0192695	-0.113993	-0.0830816
31.8	1.5372	1.64491	1.67034	1.52365		36.8083	-8.62158e-15	-0.0192695	-0.113993	-0.0830816
31.8167	1.5372	1.64235	1.67034	1.52365		36.825	-8.62158e-15	-0.0192695	-0.133101	-0.0832275
31.8333	1.5372	1.64235	1.67034	1.52637		36.8417	0.0202293	0	-0.133294	-0.0832275
31.85	1.5372	1.64235	1.67034	1.52637		36.8583	0.0202293	0.019281	-0.114333	-0.0624658
31.8667	1.5399	1.64235	1.67034	1.52637		36.875	0.0202293	0.019281	-0.0953505	-0.0833417
31.8833	1.5399	1.64235	1.67286	1.52637		36.8917	0.0202293	0.019281	-0.0953505	-0.0833417
31.9	1.5399	1.64491	1.67286	1.52908		36.9083	0.040444	0.019281	-0.0763295	-0.0834817
31.9167	1.5399	1.64491	1.67286	1.52908		36.925	0.0202148	0.019281	-0.0572933	-0.0834817
31.9333	1.5399	1.64491	1.67286	1.52908		36.9417	0.0202148	0.019281	-0.0382305	-0.0626659
31.95	1.54259	1.64491	1.67539	1.52908		36.9583	0.0202148	0.019281	-0.0382305	-0.0626659
31.9667	1.54259	1.64491	1.67539	1.53179		36.975	0.0202148	0.019281	-0.0191228	-0.0418042
31.9833	1.54259	1.64747	1.67539	1.53179		36.9917	0.0202148	0.019281	0	-0.0627533
32	1.54259	1.64747	1.67539	1.53179		37.0083	0.0202148	0.0192477	0	-0.0627533
32.0167	1.54259	1.64747	1.67539	1.53179		37.025	0.0202148	0.0192477	0	-0.0418775
32.0333	1.54259	1.64747	1.67791	1.5345		37.0417	0.0403841	0.0192477	0	-0.0418775
32.05	1.54797	1.65002	1.67791	1.5345		37.0583	0.0201693	0.0192477	0	-0.0209491
32.0667	1.55333	1.65002	1.67791	1.5345		37.075	0.0201693	0.0192477	0	-0.0209491
32.0833	1.55868	1.65002	1.67791	1.5345		37.0917	0.0201693	0.0192477	0	-0.0419249
32.1	1.56135	1.65002	1.68042	1.5372		37.1083	0.0201693	0.0192477	0	-0.0419249
32.1167	1.56401	1.65257	1.68042	1.5372		37.125	0.0201693	0.0192477	0	-0.0419249
32.1333	1.56401	1.65257	1.68042	1.5372		37.1417	0.0201693	0.0192477	0	-0.0209758
32.15	1.56401	1.65257	1.68042	1.5372		37.1583	0.0403174	0.019221	0	-0.0209758
32.1667	1.56667	1.65257	1.68042	1.5372		37.175	0.0403174	0.019221	0	-0.0209758
32.1833	1.56667	1.65512	1.68294	1.5399		37.1917	0.0201481	0.019221	0	-0.0419916
32.2	1.56667	1.65512	1.68294	1.5399		37.2083	0.0201481	0.019221	0	-0.0419916
32.2167	1.56933	1.65512	1.68294	1.5399		37.225	0.0201481	0.019221	0	-0.0419916
32.2333	1.56933	1.65766	1.68294	1.5399		37.2417	0.0201481	0.019221	0	-0.0210158
32.25	1.56933	1.65766	1.68545	1.54259		37.2583	0.0201481	0.019221	0	-0.0210158
32.2667	1.57198	1.6602	1.68545	1.54259		37.275	0.0201481	0.019221	0	-0.0210158
32.2833	1.57198	1.66274	1.68545	1.54259		37.2917	0.0402574	0.019221	-0.0191495	-0.0210158
32.3	1.57198	1.66274	1.68545	1.54259		37.3083	0.0201093	0.0191762	-0.0191495	-0.0420649
32.3167	1.57463	1.66528	1.68545	1.54528		37.325	0.0201093	0.0191762	-0.0191495	-0.0420649
32.3333	1.57463	1.66528	1.68796	1.54528		37.3417	0.0201093	0.0191762	-0.0191495	-0.0210491
32.35	1.57463	1.66781	1.68796	1.54797		37.3583	0.0201093	0.0191762	-0.0191495	-0.0210491
32.3667	1.57728	1.67034	1.69046	1.55065		37.375	0.0201093	0.0191762	-0.0191495	-0.0210491
32.3833	1.57993	1.67034	1.69046	1.55065		37.3917	0.0201093	0.0191762	-0.0191495	-0.0210491
32.4	1.5852	1.67286	1.69296	1.55333		37.4083	0.0201093	0.0191762	-0.0191495	-0.0421442
32.4167	1.58784	1.67539	1.69296	1.55601		37.425	0.0401786	0.0191762	-0.0191495	-0.0421442
32.4333	1.59309	1.67791	1.69546	1.55868		37.4417	0.0200693	0.0191762	0	-0.0421442
32.45	1.59571	1.68042	1.69796	1.56135		37.4583	0.0200693	0.019161	0	-0.0210951
32.4667	1.60095	1.68294	1.69796	1.56135		37.475	0.0200693	0.019161	0	-0.0210951
32.4833	1.60356	1.68545	1.70045	1.56401		37.4917	0.0200693	0.019161	0	-1.26545e-05
32.5	1.60878	1.68796	1.70294	1.56667		37.5083	0.0200693	0.019161	0	-1.26545e-05
32.5167	1.61138	1.68796	1.70543	1.56933		37.525	0.0401186	0.019161	0	-1.26545e-05
32.5333	1.61657	1.69046	1.70543	1.57198		37.5417	0.0401186	0.019161	0	-1.26545e-05
32.55	1.61917	1.69296	1.70791	1.57463		37.5583	0.0401186	0.019161	0	0.0210824
32.5667	1.63722	1.69296	1.71039	1.57728		37.575	0.0200493	0.019161	0	0.0421442
32.5833	1.63979	1.69546	1.71287	1.57993		37.5917	0.0200493	0.019161	0	0.0421442
32.6	1.64235	1.69546	1.71535	1.57993		37.6083	0.0200493	0.0191343	0	0.0421442
32.6167	1.64491	1.69796	1.71782	1.58256		37.625	0.0400587	0.0191343	0	0.0421442
32.6333	1.64747	1.70045	1.72029	1.5852		37.6417	0.0400587	0.0191343	0	0.0210618
32.65	1.65002	1.70294	1.72276	1.58784		37.6583	0.0400587	0.0191343	0	0.0420902
32.6667	1.65257	1.70543	1.72522	1.59047		37.675	0.0200093	0.0191343	0	0.0420902
32.6833	1.6602	1.71039	1.72768	1.59047		37.6917	0.0200093	0.0191343	0	0.063066
32.7	1.66528	1.71287	1.7326	1.59571		37.7083	0.0200093	0.0191343	0	0.063066
32.7167	1.67034	1.71782	1.73505	1.60095		37.725	0.039992	0.0191343	0.0191495	0.0629534
32.7333	1.67539	1.72276	1.7375	1.60617		37.7417	0.039992	0.0191343	0.0191495	0.0629534
32.75	1.68796	1.73014	1.7424	1.60878		37.7583	0.039992	0.0191076	0.0191495	0.0629534
32.7667	1.69796	1.7326	1.74484	1.61398		37.775	0.039932	0.0381705	0.0191495	0.0629534
32.7833	1.70791	1.7375	1.74728	1.61657		37.7917	0.0598547	0.0572067	0.0191495	0.0838692
32.8	1.71782	1.73995	1.74728	1.61917		37.8083	0.0797441	0.0572067	0.0382723	0.0628408
32.8167	1.72768	1.74484	1.75215	1.62434		37.825	0.0797441	0.0572067	0.0382723	0.0628408
32.8333	1.7375	1.74972	1.75702	1.63208		37.8417	0.0797441	0.0762162	0.0382723	0.041865
32.85	1.75944	1.75702	1.76429	1.63979		37.8583	0.099612	0.0762162	0.0382723	0.041865
32.8667	1.77636	1.76187	1.77154	1.64747		37.875	0.0796293	0.0951991	0.0191228	0.0209158
32.8833	1.79555	1.76913	1.77877	1.65257		37.8917	0.0994587	0.0951991	0.038219	0.0417916
32.9	1.81458	1.77636	1.78357	1.6602		37.9083	0.0994587	0.0760914	0.038219	0.0417916
32.9167	1.84754	1.78357	1.79076	1.66528		37.925	0.0795094	0.0759781	0.038219	0.0417916
32.9333	1.89392	1.79076	1.79555	1.67286		37.9417	0.0793827	0.0569419	0.038219	0.0208758
32.95	1.95087	1.79793	1.80032	1.67791		37.9583	0.0594934	0.0569419	0.0190962	0.0208758
32.9667	2.02682	1.80508	1.80746	1.68545		37.975	0.0594934	0.0758715	0.038159	0.0208758
32.9833	2.14075	1.81695	1.81458	1.69296		37.9917	0.0792627	0.056862	0.038159	0.0208758
33	2.19068	1.8264	1.82404	1.70543		38.0083	0.0593948	0.0757695	0.038159	0.0417375
33.0167	2.20586	1.84051	1.83582	1.71535		38.025	0.0791308	0.0567867	0.038159	0.0417375
33.0333	2.20152	1.84988	1.8452	1.72768		38.0417	0.0593015	0.0756562	0.0190629	0.0208617
33.05	2.20369	1.86154	1.85455	1.7375		38.0583	0.0593015	0.0756562	0.038099	0.0208617
33.0667	2.20803	1.88009	1.86619	1.75944		38.075	0.0790227	0.0755609	0.038099	0.0208617
33.0833	2.21236	1.9031	1.87777	1.77877		38.0917	0.0592267	0.0755609	0.038099	0.0208617
33.1	2.2167	1.92594	1.89622	1.80032		38.1083	0.0789145	0.0943884	0.038099	0.04169
33.1167	2.22754	1.96213	1.91454	1.82404		38.125	0.0789145	0.0754589	0.0190362	0.04169
33.1333	2.23621	2.00464	1.93276	1.85221		38.1417	0.0787946	0.0942484	0.0380457	0.04169
33.15	2.26008	2.05331	1.96213	1.89392		38.1583	0.0787946	0.0753409	0.0380457	0.0208283
33.1667	2.27964	2.14292	1.99127	1.93956		38.175	0.0786746	0.0940971	0.0380457	0.0208283
33.1833	2.30577	2.24489	2.02904	2.00686		38.1917	0.0786746	0.0752276	0.0380457	0.0208283
33.2	2.33636	2.28182	2.09061	2.1059		38.2083	0.0982758	0.0939751	0.0190095	0.0416166
33.2167	2.37151	2.28617	2.18418	2.22537		38.225	0.0785545	0.0938238	0.0190095	0.0416166
33.2333	2.41134	2.29052	2.28399	2.28182		38.2417	0.0981106	0.0938238	0.0379924	0.0416166
33.25	2.44707	2.28617	2.32761	2.2927		38.2583	0.0979639	0.0936904	0.0379924	0.0207883
33.2667	2.47411	2.28182	2.34074	2.28399		38.275	0.0979639	0.11234	0.0379924	0.0415375
33.2833	2.50364	2.29705	2.33417	2.27529		38.2917	0.0978106	0.112173	0.0189829	0.0415375
[truncated: 12,264 more rows]

## Sheet: Supp. Fig. 1f
Time, hrs				Time, hrs	Cell number per X ml culture					1C:2C ratio					OD
	OCR	DO			Replicate1	Replicate2	Replicate3	Replicate4		Replicate1	Replicate2	Replicate3	Replicate4		Replicate1	Replicate2	Replicate3	Replicate4
0.02	2.8944	0		64.7	188758	136197	165810	184195		8.20504	6.01557	7.88002	4.64752		8.65	7.68	7.98	7.89
0.03	-0.0781651	99.7		65.28	155968	129905	144780	145427		3.35433	1.41602	1.54241	1.76336		8.36	7.78	7.54	8.11
0.05	-0.105228	100.2		65.87	216818	135164	130538	132873		2.52908	1.26997	1.24685	1.23831		7.88	8	7.75	7.53
0.07	-0.110668	100.3		66.45	151848	124665	151598	137170		1.59945	1.89357	1.64149	1.59952		7.73	8.06	7.72	7.7
0.08	-0.110668	100.3		67.03	163417	173158	162504	157777		3.7081	5.32464	4.627	4.61342		8.31	8.25	8.1	7.86
0.1	-0.110668	100.3		67.62	180247	173657	176285	165356		9.14355	11.5735	11.0048	10.5197		8.33	8.4	8.07	8.29
0.12	-0.105228	100.2		68.2	148604	190272	149745	184191		14.9119	16.8788	16.6579	15.4871		8.28	8.25	8.22	8.35
0.13	-0.105228	100.2		68.78	150659	161230	172729	158674		12.1143	17.5024	15.6827	16.1385		7.99	8.4	8.09	7.73
0.15	-0.105228	100.2		69.35	146214	171052	94238	155051		2.19573	11.9325	12.0617	7.07702		7.95	7.9	7.54	7.73
0.17	-0.0997968	100.1		69.93	163732	168636	169840	177026		1.2871	2.17881	1.69074	1.47735		8.03	7.73	7.68	7.77
0.18	-0.0997968	100.1		70.53	154797	145089	146382	158559		1.39053	2.48415	1.16816	1.21011		8.27	8.41	7.72	7.86
0.2	-0.0997968	100.1		71.12	180607	142232	163944	160346		3.07112	3.04623	1.33849	1.59105		8.21	7.74	7.55	7.78
0.22	-0.0943751	100
0.23	-0.0943751	100
0.25	-0.0943751	100
0.27	-0.0889626	99.9		110.63		169206	139219	156843			17.3387	16.1543	22.9472			7.74	7.37	7.88
0.28	-0.0889626	99.9		111.48		172334	200284	216754			2.50681	1.09247	1.03448			8.38	7.27	7.49
0.3	-0.0889626	99.9		112.35		175019	209909	149324			2.12107	2.67864	4.55805			8.24	7.48	7.91
0.32	-0.0835593	99.8		113.22		182195	137901	161279			1.48417	1.63808	7.04165			7.71	7.27	7.38
0.33	-0.0835593	99.8		114.08		151566	161095	149150			1.21842	1.06688	1.27194			7.82	7.23	7.41
0.35	-0.0835593	99.8		114.95		208866	195510	114920			2.72791	2.68326	1.15924			7.9	7.47	7.34
0.37	-0.0781651	99.7		115.82		177844	187520	148784			9.72435	9.45765	5.03962			8.12	7.68	7.44
0.38	-0.0781651	99.7		116.68		196464	164007	167570			19.1513	19.9459	12.0305			8.11	7.66	7.61
0.4	-0.0781651	99.7		117.55		242158	184447	183470			19.9248	22.2656	21.9929			8.29	7.77	7.68
0.42	-0.07278	99.6		118.43		167234	161827	213558			24.1589	23.2335	19.6451			7.71	7.78	7.9
0.43	-0.07278	99.6		119.3		240532	153882	212592			16.5886	18.3796	18.1522			7.64	7.54	7.53
0.45	-0.07278	99.6		120.17		170564	172948	204390			4.86499	1.52206	2.25839			8.33	7.82	7.43
0.47	-0.0674041	99.5
0.48	-0.0674041	99.5
0.5	-0.0674041	99.5		154.16		171209		171489			1.69276		4.21385			7.46		7.53
0.52	-0.0620372	99.4		155.29		203239		148898			1.30659		1.26494			7.32
0.53	-0.0620372	99.4		156.42		160867		212938			5.34777		2.52057			7.48		7.55
0.55	-0.0620372	99.4		157.55		194770		219889			15.5356		10.7767			8.28		7.77
0.57	-0.0566795	99.3		158.68		205847		221344			21.8644		19.2805			8.21		7.83
0.58	-0.0566795	99.3		159.82		220365		228846			22.9702		20.39					7.82
0.6	-0.0566795	99.3		160.95		210030		230070			22.1265		20.1043			8.29		7.49
0.62	-0.0513308	99.2		162.08		204822		257505			19.3596		15.4007			7.55		7.72
0.63	-0.0513308	99.2		163.22		175626		248823			1.6142		1.82742			7.93		8.02
0.65	-0.0513308	99.2		164.35		185646		218274			1.44754		2.16855			7.7		7.36
0.67	-0.0513308	99.2		165.48		178921		183729			6.82202		20.3542			7.54		7.96
0.68	-0.0513308	99.2		166.62
0.7	-0.0459912	99.1		167.75
0.72	-0.0459912	99.1		168.88
0.73	-0.0459912	99.1
0.75	-0.0459912	99.1
0.77	-0.0459912	99.1
0.78	-0.0459912	99.1
0.8	-0.0406607	99
0.82	-0.0406607	99
0.83	-0.0406607	99
0.85	-0.0406607	99
0.87	-0.0406607	99
0.88	-0.0353392	98.9
0.9	-0.0353392	98.9
0.92	-0.0353392	98.9
0.93	-0.0353392	98.9
0.95	-0.0353392	98.9
0.97	-0.0353392	98.9
0.98	-0.0300267	98.8
1	-0.0300267	98.8
1.02	-0.0300267	98.8
1.03	-0.0300267	98.8
1.05	-0.0300267	98.8
1.07	-0.0247232	98.7
1.08	-0.0247232	98.7
1.1	-0.0300267	98.8
1.12	-0.0353392	98.9
1.13	-0.0459912	99.1
1.15	-0.0513308	99.2
1.17	-0.0459912	99.1
1.18	-0.0406607	99
1.2	-0.0406607	99
1.22	-0.0353392	98.9
1.23	-0.0300267	98.8
1.25	-0.0300267	98.8
1.27	-0.0247232	98.7
1.28	-0.0194287	98.6
1.3	-0.0194287	98.6
1.32	-0.0141433	98.5
1.33	-0.0141433	98.5
1.35	-0.0141433	98.5
1.37	-0.0141433	98.5
1.38	-0.0141433	98.5
1.4	-0.00886678	98.4
1.42	-0.00886678	98.4
1.43	-0.00886678	98.4
1.45	-0.00886678	98.4
1.47	-0.00886678	98.4
1.48	-0.00886678	98.4
1.5	-0.00359924	98.3
1.52	-0.00359924	98.3
1.53	-0.00359924	98.3
1.55	-0.00359924	98.3
1.57	-0.00359924	98.3
1.58	0.00165935	98.2
1.6	0.00165935	98.2
1.62	0.00165935	98.2
1.63	0.00165935	98.2
1.65	0.00165935	98.2
1.67	0.00165935	98.2
1.68	0.006909	98.1
1.7	0.006909	98.1
1.72	0.006909	98.1
1.73	0.006909	98.1
1.75	0.006909	98.1
1.77	0.0121497	98
1.78	0.0121497	98
1.8	0.0121497	98
1.82	0.0121497	98
1.83	0.0121497	98
1.85	0.0173815	97.9
1.87	0.0173815	97.9
1.88	0.0173815	97.9
1.9	0.0173815	97.9
1.92	0.0226045	97.8
1.93	0.0226045	97.8
1.95	0.0226045	97.8
1.97	0.0226045	97.8
1.98	0.0278185	97.7
2	0.0278185	97.7
2.02	0.0278185	97.7
2.03	0.00165935	98.2
2.05	-0.0194287	98.6
2.07	-0.0194287	98.6
2.08	-0.0141433	98.5
2.1	-0.00886678	98.4
2.12	-0.00359924	98.3
2.13	-0.00359924	98.3
2.15	0.00165935	98.2
2.17	0.006909	98.1
2.18	0.006909	98.1
2.2	0.0121497	98
2.22	0.0173815	97.9
2.23	0.0226045	97.8
2.25	0.0278185	97.7
2.27	0.0330236	97.6
2.28	0.0382199	97.5
2.3	0.0434074	97.4
2.32	0.048586	97.3
2.33	0.0537558	97.2
2.35	0.0537558	97.2
2.37	0.0589168	97.1
2.38	0.064069	97
2.4	0.064069	97
2.42	0.0692124	96.9
2.43	0.0692124	96.9
2.45	0.0692124	96.9
2.47	0.064069	97
2.48	0.064069	97
2.5	0.064069	97
2.52	0.064069	97
2.53	0.0589168	97.1
2.55	0.0173815	97.9
2.57	0.0382199	97.5
2.58	0.0589168	97.1
2.6	0.0589168	97.1
2.62	0.064069	97
2.63	0.064069	97
2.65	0.0692124	96.9
2.67	0.0692124	96.9
2.68	0.0743471	96.8
2.7	0.0743471	96.8
2.72	0.0794729	96.7
2.73	0.0794729	96.7
2.75	0.0845901	96.6
2.77	0.0845901	96.6
2.78	0.0896985	96.5
2.8	0.0896985	96.5
2.82	0.0947982	96.4
2.83	0.0947982	96.4
2.85	0.0998892	96.3
2.87	0.0998892	96.3
2.88	0.0998892	96.3
2.9	0.104972	96.2
2.92	0.104972	96.2
2.93	0.110045	96.1
2.95	0.110045	96.1
2.97	0.104972	96.2
2.98	0.104972	96.2
3	0.0998892	96.3
3.02	0.0998892	96.3
3.03	0.11511	96
3.05	0.125214	95.8
3.07	0.140305	95.5
3.08	0.140305	95.5
3.1	0.140305	95.5
3.12	0.140305	95.5
3.13	0.145319	95.4
3.15	0.145319	95.4
3.17	0.145319	95.4
3.18	0.145319	95.4
3.2	0.145319	95.4
3.22	0.150323	95.3
3.23	0.150323	95.3
3.25	0.150323	95.3
3.27	0.150323	95.3
3.28	0.155319	95.2
3.3	0.155319	95.2
3.32	0.155319	95.2
3.33	0.155319	95.2
3.35	0.155319	95.2
3.37	0.160307	95.1
3.38	0.160307	95.1
3.4	0.160307	95.1
3.42	0.160307	95.1
3.43	0.165286	95
3.45	0.165286	95
3.47	0.165286	95
3.48	0.165286	95
3.5	0.170256	94.9
3.52	0.170256	94.9
3.53	0.175218	94.8
3.55	0.175218	94.8
3.57	0.180172	94.7
3.58	0.180172	94.7
3.6	0.185117	94.6
3.62	0.185117	94.6
3.63	0.190053	94.5
3.65	0.190053	94.5
3.67	0.194982	94.4
3.68	0.194982	94.4
3.7	0.194982	94.4
3.72	0.199901	94.3
3.73	0.199901	94.3
3.75	0.204812	94.2
3.77	0.204812	94.2
3.78	0.204812	94.2
3.8	0.209715	94.1
3.82	0.209715	94.1
3.83	0.21461	94
3.85	0.21461	94
3.87	0.21461	94
3.88	0.219495	93.9
3.9	0.219495	93.9
3.92	0.224373	93.8
3.93	0.224373	93.8
3.95	0.229242	93.7
3.97	0.229242	93.7
3.98	0.234103	93.6
4	0.238956	93.5
4.02	0.238956	93.5
4.03	0.2438	93.4
4.05	0.2438	93.4
4.07	0.248636	93.3
4.08	0.248636	93.3
4.1	0.253463	93.2
4.12	0.253463	93.2
4.13	0.258283	93.1
4.15	0.263094	93
4.17	0.263094	93
4.18	0.258283	93.1
4.2	0.253463	93.2
4.22	0.248636	93.3
4.23	0.238956	93.5
4.25	0.234103	93.6
4.27	0.229242	93.7
4.28	0.253463	93.2
4.3	0.267896	92.9
4.32	0.282255	92.6
4.33	0.29654	92.3
4.35	0.306023	92.1
4.37	0.310752	92
4.38	0.310752	92
4.4	0.315472	91.9
4.42	0.320185	91.8
4.43	0.32489	91.7
4.45	0.329586	91.6
4.47	0.329586	91.6
4.48	0.334275	91.5
4.5	0.338955	91.4
4.52	0.343627	91.3
4.53	0.343627	91.3
4.55	0.348291	91.2
4.57	0.348291	91.2
4.58	0.352948	91.1
4.6	0.352948	91.1
4.62	0.357596	91
4.63	0.357596	91
4.65	0.362236	90.9
4.67	0.366868	90.8
4.68	0.366868	90.8
4.7	0.371492	90.7
4.72	0.376109	90.6
4.73	0.376109	90.6
4.75	0.380717	90.5
4.77	0.385317	90.4
4.78	0.385317	90.4
4.8	0.38991	90.3
4.82	0.394494	90.2
4.83	0.394494	90.2
4.85	0.399071	90.1
4.87	0.40364	90
4.88	0.40364	90
4.9	0.4082	89.9
4.92	0.412753	89.8
4.93	0.412753	89.8
4.95	0.417299	89.7
4.97	0.421836	89.6
4.98	0.421836	89.6
5	0.430887	89.4
5.02	0.439907	89.2
5.03	0.439907	89.2
5.05	0.444405	89.1
5.07	0.448896	89
5.08	0.448896	89
5.1	0.453379	88.9
5.12	0.453379	88.9
5.13	0.457854	88.8
5.15	0.457854	88.8
5.17	0.462321	88.7
5.18	0.466781	88.6
5.2	0.466781	88.6
5.22	0.471233	88.5
5.23	0.475677	88.4
5.25	0.480113	88.3
5.27	0.484542	88.2
5.28	0.484542	88.2
5.3	0.488964	88.1
5.32	0.484542	88.2
5.33	0.480113	88.3
5.35	0.480113	88.3
5.37	0.475677	88.4
5.38	0.471233	88.5
5.4	0.466781	88.6
5.42	0.462321	88.7
5.43	0.466781	88.6
5.45	0.475677	88.4
5.47	0.484542	88.2
5.48	0.488964	88.1
5.5	0.488964	88.1
5.52	0.493377	88
5.53	0.493377	88
5.55	0.493377	88
5.57	0.493377	88
5.58	0.493377	88
5.6	0.528414	87.2
5.62	0.528414	87.2
5.63	0.532759	87.1
5.65	0.537097	87
5.67	0.537097	87
5.68	0.541428	86.9
5.7	0.545751	86.8
5.72	0.545751	86.8
5.73	0.550067	86.7
5.75	0.554375	86.6
5.77	0.558675	86.5
5.78	0.558675	86.5
5.8	0.562969	86.4
5.82	0.567255	86.3
5.83	0.571533	86.2
5.85	0.571533	86.2
5.87	0.575804	86.1
5.88	0.580068	86
5.9	0.580068	86
5.92	0.584325	85.9
5.93	0.584325	85.9
5.95	0.588574	85.8
5.97	0.592815	85.7
5.98	0.592815	85.7
6	0.59705	85.6
6.02	0.59705	85.6
6.03	0.601277	85.5
6.05	0.605497	85.4
6.07	0.609709	85.3
6.08	0.613915	85.2
6.1	0.622303	85
6.12	0.626487	84.9
6.13	0.630663	84.8
6.15	0.634832	84.7
6.17	0.634832	84.7
6.18	0.638994	84.6
6.2	0.643149	84.5
6.22	0.643149	84.5
6.23	0.647297	84.4
6.25	0.647297	84.4
6.27	0.651437	84.3
6.28	0.65557	84.2
6.3	0.65557	84.2
6.32	0.659697	84.1
6.33	0.659697	84.1
6.35	0.663816	84
6.37	0.667928	83.9
6.38	0.667928	83.9
6.4	0.672033	83.8
6.42	0.67613	83.7
6.43	0.67613	83.7
6.45	0.680221	83.6
6.47	0.680221	83.6
6.48	0.684305	83.5
6.5	0.684305	83.5
6.52	0.688382	83.4
6.53	0.688382	83.4
6.55	0.692451	83.3
6.57	0.692451	83.3
6.58	0.696514	83.2
6.6	0.696514	83.2
6.62	0.700569	83.1
6.63	0.704618	83
6.65	0.70866	82.9
6.67	0.712695	82.8
6.68	0.712695	82.8
6.7	0.716722	82.7
6.72	0.720743	82.6
6.73	0.724757	82.5
6.75	0.728764	82.4
6.77	0.728764	82.4
6.78	0.700569	83.1
6.8	0.728764	82.4
6.82	0.732764	82.3
6.83	0.736758	82.2
6.85	0.744723	82
6.87	0.748696	81.9
6.88	0.752662	81.8
6.9	0.756621	81.7
6.92	0.760573	81.6
6.93	0.760573	81.6
6.95	0.764519	81.5
6.97	0.768457	81.4
6.98	0.772389	81.3
7	0.776315	81.2
7.02	0.780233	81.1
7.03	0.784145	81
7.05	0.78805	80.9
7.07	0.791948	80.8
7.08	0.79584	80.7
7.1	0.799725	80.6
7.12	0.803603	80.5
7.13	0.807475	80.4
7.15	0.81134	80.3
7.17	0.815198	80.2
7.18	0.81905	80.1
7.2	0.822895	80
7.22	0.826733	79.9
7.23	0.830565	79.8
7.25	0.834391	79.7
7.27	0.834391	79.7
7.28	0.83821	79.6
7.3	0.842022	79.5
7.32	0.845828	79.4
7.33	0.849628	79.3
7.35	0.85342	79.2
7.37	0.857207	79.1
7.38	0.860987	79
7.4	0.86476	78.9
7.42	0.868527	78.8
7.43	0.876042	78.6
7.45	0.883531	78.4
7.47	0.887266	78.3
7.48	0.894717	78.1
7.5	0.898433	78
7.52	0.905847	77.8
7.53	0.913234	77.6
7.55	0.916919	77.5
7.57	0.920597	77.4
7.58	0.920597	77.4
7.6	0.924269	77.3
7.62	0.927935	77.2
7.63	0.931594	77.1
7.65	0.935248	77
7.67	0.938895	76.9
7.68	0.946171	76.7
7.7	0.949799	76.6
7.72	0.957038	76.4
7.73	0.960649	76.3
7.75	0.967851	76.1
7.77	0.971443	76
7.78	0.975029	75.9
7.8	0.982183	75.7
7.82	0.98575	75.6
7.83	0.989312	75.5
7.85	0.992868	75.4
7.87	0.996418	75.3
7.88	0.999962	75.2
7.9	1.0035	75.1
7.92	1.00703	75
7.93	1.01408	74.8
7.95	1.01759	74.7
7.97	1.0246	74.5
7.98	1.0281	74.4
8	1.03159	74.3
8.02	1.03507	74.2
8.03	1.04203	74
8.05	1.04549	73.9
8.07	1.05241	73.7
8.08	1.05586	73.6
8.1	1.05931	73.5
8.12	1.06274	73.4
8.13	1.0696	73.2
8.15	1.07303	73.1
8.17	1.07985	72.9
8.18	1.08326	72.8
8.2	1.08665	72.7
8.22	1.09005	72.6
8.23	1.09682	72.4
8.25	1.10019	72.3
8.27	1.10356	72.2
8.28	1.10693	72.1
8.3	1.11364	71.9
8.32	1.11699	71.8
8.33	1.12367	71.6
8.35	1.127	71.5
8.37	1.13365	71.3
8.38	1.13697	71.2
8.4	1.14028	71.1
8.42	1.14358	71
8.43	1.14688	70.9
8.45	1.15346	70.7
8.47	1.15674	70.6
8.48	1.16002	70.5
8.5	1.16982	70.2
8.52	1.17958	69.9
8.53	1.18605	69.7
8.55	1.18928	69.6
8.57	1.19573	69.4
8.58	1.19894	69.3
8.6	1.20535	69.1
8.62	1.20855	69
8.63	1.21493	68.8
8.65	1.21812	68.7
8.67	1.22447	68.5
8.68	1.2308	68.3
8.7	1.23396	68.2
8.72	1.24026	68
8.73	1.24654	67.8
8.75	1.24967	67.7
8.77	1.2528	67.6
8.78	1.25904	67.4
8.8	1.26215	67.3
8.82	1.26836	67.1
8.83	1.27764	66.8
8.85	1.28995	66.4
8.87	1.29301	66.3
8.88	1.29912	66.1
8.9	1.30522	65.9
8.92	1.31129	65.7
8.93	1.31432	65.6
8.95	1.32037	65.4
8.97	1.3264	65.2
8.98	1.32941	65.1
9	1.33241	65
9.02	1.33541	64.9
9.03	1.34437	64.6
9.05	1.35626	64.2
9.07	1.36513	63.9
9.08	1.37396	63.6
9.1	1.35923	64.1
9.12	1.34735	64.5
9.13	1.39441	62.9
9.15	1.40021	62.7
9.17	1.40888	62.4
9.18	1.41752	62.1
9.2	1.42897	61.7
9.22	1.43751	61.4
9.23	1.44602	61.1
9.25	1.45166	60.9
9.27	1.46011	60.6
9.28	1.46852	60.3
9.3	1.47967	59.9
9.32	1.48522	59.7
9.33	1.49352	59.4
9.35	1.49903	59.2
9.37	1.50179	59.1
9.38	1.50453	59
9.4	1.51821	58.5
9.42	1.52908	58.1
9.43	1.5399	57.7
9.45	1.55065	57.3
9.47	1.556	57.1
9.48	1.55868	57
9.5	1.56401	56.8
9.52	1.56667	56.7
9.53	1.56401	56.8
9.55	1.56135	56.9
9.57	1.55868	57
9.58	1.556	57.1
9.6	1.55333	57.2
9.62	1.55065	57.3
9.63	1.54797	57.4
9.65	1.52908	58.1
9.67	1.52093	58.4
9.68	1.50453	59
9.7	1.49076	59.5
9.72	1.46852	60.3
9.73	1.45448	60.8
9.75	1.43467	61.5
9.77	1.41752	62.1
9.78	1.39731	62.8
9.8	1.38567	63.2
9.82	1.37102	63.7
9.83	1.35626	64.2
9.85	1.3384	64.8
9.87	1.3264	65.2
9.88	1.31432	65.6
9.9	1.30522	65.9
9.92	1.29301	66.3
9.93	1.29912	66.1
9.95	1.30522	65.9
9.97	1.31129	65.7
9.98	1.31735	65.5
10	1.32339	65.3
10.02	1.31735	65.5
10.03	1.32941	65.1
10.05	1.34735	64.5
10.07	1.35626	64.2
10.08	1.37983	63.4
10.1	1.3915	63
10.12	1.40311	62.6
10.13	1.41177	62.3
10.15	1.42325	61.9
10.17	1.42325	61.9
10.18	1.42325	61.9
10.2	1.42325	61.9
10.22	1.42611	61.8
10.23	1.42611	61.8
10.25	1.42611	61.8
10.27	1.3915	63
10.28	1.42611	61.8
10.3	1.42038	62
10.32	1.41177	62.3
10.33	1.406	62.5
10.35	1.39731	62.8
10.37	1.39441	62.9
10.38	1.3915	63
10.4	1.3915	63
10.42	1.39441	62.9
10.43	1.39441	62.9
10.45	1.39731	62.8
10.47	1.39731	62.8
10.48	1.40021	62.7
10.5	1.40311	62.6
10.52	1.40311	62.6
10.53	1.406	62.5
10.55	1.406	62.5
10.57	1.40888	62.4
10.58	1.42897	61.7
10.6	1.43751	61.4
10.62	1.4573	60.7
10.63	1.47131	60.2
10.65	1.47967	59.9
10.67	1.49076	59.5
10.68	1.49352	59.4
10.7	1.51548	58.6
10.72	1.52637	58.2
10.73	1.5345	57.9
10.75	1.54528	57.5
10.77	1.55333	57.2
10.78	1.56401	56.8
10.8	1.57463	56.4
10.82	1.5852	56
10.83	1.60356	55.3
10.85	1.60617	55.2
10.87	1.60878	55.1
10.88	1.60878	55.1
10.9	1.60878	55.1
10.92	1.63722	54
10.93	1.64491	53.7
10.95	1.65512	53.3
10.97	1.66274	53
10.98	1.6602	53.1
11	1.6602	53.1
11.02	1.68294	52.2
11.03	1.70543	51.3
11.05	1.71287	51
11.07	1.72276	50.6
11.08	1.73014	50.3
11.1	1.7375	50
11.12	1.74484	49.7
11.13	1.75215	49.4
11.15	1.75944	49.1
11.17	1.76429	48.9
11.18	1.77877	48.3
11.2	1.78597	48
11.22	1.79555	47.6
11.23	1.80032	47.4
11.25	1.80508	47.2
11.27	1.80984	47
11.28	1.81931	46.6
11.3	1.83111	46.1
11.32	1.83347	46
11.33	1.83582	45.9
11.35	1.83817	45.8
11.37	1.84051	45.7
11.38	1.85921	44.9
11.4	1.86619	44.6
11.42	1.87315	44.3
11.43	1.88009	44
11.45	1.8824	43.9
11.47	1.8847	43.8
11.48	1.88701	43.7
11.5	1.89162	43.5
11.52	1.89622	43.3
11.53	1.90081	43.1
11.55	1.90997	42.7
11.57	1.91682	42.4
11.58	1.92366	42.1
11.6	1.92594	42
11.62	1.93048	41.8
11.63	1.93275	41.7
11.65	1.93502	41.6
11.67	1.93729	41.5
11.68	1.93956	41.4
11.7	1.94182	41.3
11.72	1.95988	40.5
11.73	1.96213	40.4
11.75	1.96663	40.2
11.77	1.96888	40.1
11.78	1.93956	41.4
11.8	1.98009	39.6
11.82	1.9868	39.3
11.83	1.99127	39.1
11.85	1.99573	38.9
11.87	2.00241	38.6
11.88	2.00241	38.6
11.9	2.00464	38.5
11.92	2.00464	38.5
11.93	2.00686	38.4
11.95	2.02904	37.4
11.97	2.03346	37.2
11.98	2.04008	36.9
12	2.04229	36.8
12.02	2.0445	36.7
12.03	2.04229	36.8
12.05	2.04008	36.9
12.07	2.03788	37
12.08	2.03567	37.1
12.1	2.0224	37.7
12.12	2.00908	38.3
12.13	1.96438	40.3
12.15	1.86154	44.8
12.17	1.78117	48.2
12.18	1.74484	49.7
12.2	1.72768	50.4
12.22	1.72029	50.7
12.23	1.71287	51
12.25	1.71782	50.8
12.27	1.72276	50.6
12.28	1.72768	50.4
12.3	1.7326	50.2
12.32	1.7375	50
12.33	1.74484	49.7
12.35	1.75944	49.1
12.37	1.77636	48.4
12.38	1.77395	48.5
12.4	1.80032	47.4
12.42	1.81458	46.8
12.43	1.83347	46
12.45	1.83111	46.1
12.47	1.83111	46.1
12.48	1.86386	44.7
12.5	1.8824	43.9
12.52	1.89622	43.3
12.53	1.90997	42.7
12.55	1.92821	41.9
12.57	1.94409	41.2
12.58	1.95086	40.9
12.6	1.97112	40
12.62	1.97561	39.8
12.63	1.99796	38.8
12.65	2.00908	38.3
12.67	2.02904	37.4
12.68	2.0445	36.7
12.7	2.05331	36.3
12.72	2.0643	35.8
12.73	2.08623	34.8
12.75	2.09935	34.2
12.77	2.09935	34.2
12.78	2.12334	33.1
12.8	2.13205	32.7
12.82	2.14727	32
12.83	2.16465	31.2
12.85	2.16899	31
12.87	2.1755	30.7
12.88	2.18634	30.2
12.9	2.19502	29.8
12.92	2.20586	29.3
12.93	2.2167	28.8
12.95	2.22754	28.3
12.97	2.22537	28.4
12.98	2.24272	27.6
13	2.25574	27
13.02	2.2666	26.5
13.03	2.27095	26.3
13.05	2.27964	25.9
13.07	2.29052	25.4
13.08	2.29487	25.2
13.1	2.30141	24.9
13.12	2.30577	24.7
13.13	2.31232	24.4
13.15	2.31887	24.1
13.17	2.32542	23.8
13.18	2.32542	23.8
13.2	2.32761	23.7
13.22	2.3298	23.6
13.23	2.3298	23.6
13.25	2.33198	23.5
13.27	2.33417	23.4
13.28	2.33417	23.4
13.3	2.33636	23.3
13.32	2.33636	23.3
13.33	2.33636	23.3
13.35	2.33636	23.3
13.37	2.33636	23.3
13.38	2.33636	23.3
13.4	2.33636	23.3
13.42	2.33636	23.3
13.43	2.33636	23.3
13.45	2.33636	23.3
13.47	2.34294	23
13.48	2.34732	22.8
13.5	2.35391	22.5
13.52	2.3605	22.2
13.53	2.3693	21.8
13.55	2.3671	21.9
13.57	2.3627	22.1
13.58	2.3583	22.3
13.6	2.3561	22.4
13.62	2.3627	22.1
13.63	2.3693	21.8
13.65	2.37812	21.4
13.67	2.38696	21
13.68	2.39138	20.8
13.7	2.39803	20.5
13.72	2.40468	20.2
13.73	2.4069	20.1
13.75	2.40912	20
13.77	2.41357	19.8
13.78	2.41579	19.7
13.8	2.42693	19.2
13.82	2.43587	18.8
13.83	2.43811	18.7
13.85	2.44035	18.6
13.87	2.45606	17.9
13.88	2.46056	17.7
13.9	2.46507	17.5
13.92	2.47637	17
13.93	2.4877	16.5
13.95	2.4877	16.5
13.97	2.50821	15.6
13.98	2.5105	15.5
14	2.51508	15.3
14.02	2.51737	15.2
14.03	2.52426	14.9
14.05	2.53347	14.5
14.07	2.5404	14.2
14.08	2.55199	13.7
14.1	2.56129	13.3
14.12	2.56829	13
14.13	2.57531	12.7
14.15	2.58	12.5
14.17	2.5847	12.3
14.18	2.59412	11.9
14.2	2.60595	11.4
14.22	2.60358	11.5
14.23	2.59885	11.7
14.25	2.62261	10.7
14.27	2.625	10.6
14.28	2.62739	10.5
14.3	2.62978	10.4
14.32	2.63458	10.2
14.33	2.63698	10.1
14.35	2.64902	9.6
14.37	2.66113	9.1
14.38	2.65386	9.4
14.4	2.64902	9.6
14.42	2.6587	9.2
14.43	2.66842	8.8
14.45	2.6733	8.6
14.47	2.68063	8.3
14.48	2.68308	8.2
14.5	2.68553	8.1
14.52	2.68553	8.1
14.53	2.68799	8
14.55	2.69045	7.9
14.57	2.69291	7.8
14.58	2.69537	7.7
14.6	2.70031	7.5
14.62	2.70278	7.4
14.63	2.70773	7.2
14.65	2.7127	7
14.67	2.66842	8.8
14.68	2.72266	6.6
14.7	2.72766	6.4
14.72	2.73016	6.3
14.73	2.73518	6.1
14.75	2.73518	6.1
14.77	2.73518	6.1
14.78	2.73267	6.2
14.8	2.73267	6.2
14.82	2.75283	5.4
14.83	2.75537	5.3
14.85	2.7579	5.2
14.87	2.76299	5
14.88	2.76553	4.9
14.9	2.77064	4.7
14.92	2.77319	4.6
14.93	2.77575	4.5
14.95	2.77831	4.4
14.97	2.78088	4.3
14.98	2.78345	4.2
15	2.78602	4.1
15.02	2.78602	4.1
15.03	2.78602	4.1
15.05	2.78602	4.1
15.07	2.78602	4.1
15.08	2.78345	4.2
15.1	2.78345	4.2
15.12	2.80152	3.5
15.13	2.80411	3.4
15.15	2.80411	3.4
15.17	2.80671	3.3
15.18	2.80671	3.3
15.2	2.80931	3.2
15.22	2.80931	3.2
15.23	2.81192	3.1
15.25	2.81192	3.1
15.27	2.81453	3
15.28	2.81453	3
15.3	2.81714	2.9
15.32	2.81714	2.9
15.33	2.81975	2.8
15.35	2.81975	2.8
15.37	2.81975	2.8
15.38	2.81975	2.8
15.4	2.82237	2.7
15.42	2.82237	2.7
15.43	2.82237	2.7
15.45	2.82499	2.6
15.47	2.82499	2.6
15.48	2.82499	2.6
15.5	2.82499	2.6
15.52	2.82762	2.5
15.53	2.82762	2.5
15.55	2.82762	2.5
15.57	2.83025	2.4
15.58	2.83025	2.4
15.6	2.83025	2.4
15.62	2.83025	2.4
15.63	2.83288	2.3
15.65	2.83288	2.3
15.67	2.83551	2.2
15.68	2.83551	2.2
15.7	2.83551	2.2
15.72	2.83815	2.1
15.73	2.83815	2.1
15.75	2.8408	2
15.77	2.8408	2
15.78	2.8408	2
15.8	2.84344	1.9
15.82	2.84344	1.9
15.83	2.84344	1.9
15.85	2.8408	2
15.87	2.8408	2
15.88	2.83815	2.1
15.9	2.83815	2.1
15.92	2.83551	2.2
15.93	2.83551	2.2
15.95	2.83815	2.1
15.97	2.8408	2
15.98	2.84609	1.8
16	2.8408	2
16.02	2.83815	2.1
16.03	2.83815	2.1
16.05	2.83815	2.1
16.07	2.83815	2.1
16.08	2.8408	2
16.1	2.8408	2
16.12	2.8408	2
16.13	2.8408	2
16.15	2.84344	1.9
16.17	2.84344	1.9
16.18	2.84344	1.9
16.2	2.84344	1.9
16.22	2.84609	1.8
16.23	2.84609	1.8
16.25	2.84609	1.8
16.27	2.84609	1.8
16.28	2.84875	1.7
16.3	2.84875	1.7
16.32	2.84875	1.7
16.33	2.84875	1.7
16.35	2.8514	1.6
16.37	2.8514	1.6
16.38	2.8514	1.6
16.4	2.8514	1.6
16.42	2.85406	1.5
16.43	2.85406	1.5
16.45	2.85406	1.5
16.47	2.85406	1.5
16.48	2.85673	1.4
16.5	2.85673	1.4
16.52	2.85406	1.5
16.53	2.8514	1.6
16.55	2.84609	1.8
16.57	2.84344	1.9
16.58	2.8408	2
16.6	2.83815	2.1
16.62	2.83551	2.2
16.63	2.83288	2.3
16.65	2.83288	2.3
16.67	2.83288	2.3
16.68	2.83025	2.4
16.7	2.83025	2.4
16.72	2.83025	2.4
16.73	2.82762	2.5
16.75	2.82762	2.5
16.77	2.73267	6.2
16.78	2.03125	37.3
16.8	1.44884	61
16.82	1.10019	72.3
16.83	0.898433	78
16.85	0.768457	81.4
16.87	0.663816	84
16.88	0.59705	85.6
16.9	0.52406	87.3
16.92	0.457854	88.8
16.93	0.426365	89.5
16.95	0.399071	90.1
16.97	0.371492	90.7
16.98	0.352948	91.1
17	0.334275	91.5
17.02	0.310752	92
17.03	0.29654	92.3
17.05	0.258283	93.1
17.07	0.253463	93.2
17.08	0.248636	93.3
17.1	0.238956	93.5
17.12	0.234103	93.6
17.13	0.224373	93.8
17.15	0.209715	94.1
17.17	0.199901	94.3
17.18	0.180172	94.7
17.2	0.160307	95.1
17.22	0.155319	95.2
17.23	0.150323	95.3
17.25	0.145319	95.4
17.27	0.135284	95.6
17.28	0.130253	95.7
17.3	0.125214	95.8
17.32	0.125214	95.8
17.33	0.120166	95.9
17.35	0.120166	95.9
17.37	0.11511	96
17.38	0.11511	96
17.4	0.110045	96.1
17.42	0.110045	96.1
17.43	0.110045	96.1
17.45	0.104972	96.2
17.47	0.104972	96.2
17.48	0.0998892	96.3
17.5	0.0998892	96.3
17.52	0.0947982	96.4
17.53	0.0947982	96.4
17.55	0.0947982	96.4
17.57	0.0896985	96.5
17.58	0.0896985	96.5
17.6	0.0845901	96.6
17.62	0.0845901	96.6
17.63	0.0845901	96.6
17.65	0.0794729	96.7
17.67	0.0794729	96.7
17.68	0.0794729	96.7
17.7	0.0743471	96.8
17.72	0.0743471	96.8
17.73	0.0743471	96.8
17.75	0.0692124	96.9
17.77	0.0692124	96.9
17.78	0.064069	97
17.8	0.064069	97
17.82	0.0589168	97.1
17.83	0.0537558	97.2
17.85	0.0537558	97.2
17.87	0.048586	97.3
17.88	0.048586	97.3
17.9	0.0434074	97.4
17.92	0.0434074	97.4
17.93	0.0382199	97.5
17.95	0.0330236	97.6
17.97	0.0330236	97.6
17.98	0.0434074	97.4
18	0.0537558	97.2
18.02	0.064069	97
18.03	0.064069	97
18.05	0.0589168	97.1
18.07	0.0589168	97.1
18.08	0.0537558	97.2
18.1	0.0537558	97.2
18.12	0.0537558	97.2
18.13	0.048586	97.3
18.15	0.048586	97.3
18.17	0.0434074	97.4
18.18	0.0434074	97.4
18.2	0.0434074	97.4
18.22	0.0382199	97.5
18.23	0.0382199	97.5
18.25	0.0382199	97.5
18.27	0.0330236	97.6
18.28	0.0330236	97.6
18.3	0.0278185	97.7
18.32	0.0278185	97.7
18.33	-0.00886678	98.4
18.35	-0.00886678	98.4
18.37	0.0330236	97.6
18.38	0.0330236	97.6
18.4	0.0330236	97.6
18.42	0.0330236	97.6
18.43	0.0330236	97.6
18.45	0.0330236	97.6
18.47	0.0330236	97.6
18.48	0.0330236	97.6
18.5	0.0330236	97.6
18.52	0.0330236	97.6
18.53	0.0330236	97.6
18.55	0.0330236	97.6
18.57	0.0330236	97.6
18.58	0.0330236	97.6
18.6	0.0330236	97.6
18.62	0.0330236	97.6
18.63	0.0330236	97.6
18.65	0.0330236	97.6
18.67	0.0330236	97.6
18.68	0.0330236	97.6
18.7	0.0330236	97.6
18.72	0.0330236	97.6
18.73	0.0330236	97.6
18.75	0.0330236	97.6
18.77	0.0330236	97.6
18.78	0.0330236	97.6
18.8	0.0330236	97.6
18.82	0.0330236	97.6
18.83	0.0330236	97.6
18.85	0.0330236	97.6
18.87	0.0330236	97.6
18.88	0.0330236	97.6
18.9	0.0330236	97.6
18.92	0.0330236	97.6
18.93	0.0382199	97.5
18.95	0.0382199	97.5
18.97	0.0382199	97.5
18.98	0.0382199	97.5
19	0.0382199	97.5
19.02	0.0382199	97.5
19.03	0.0382199	97.5
19.05	0.0382199	97.5
19.07	0.0382199	97.5
19.08	0.0382199	97.5
19.1	0.0382199	97.5
19.12	0.0382199	97.5
19.13	0.0382199	97.5
19.15	0.0382199	97.5
19.17	0.0382199	97.5
19.18	0.0382199	97.5
19.2	0.0382199	97.5
19.22	0.0382199	97.5
19.23	0.0382199	97.5
19.25	0.0434074	97.4
19.27	0.0434074	97.4
19.28	0.0434074	97.4
19.3	0.0434074	97.4
19.32	0.0434074	97.4
19.33	0.0434074	97.4
19.35	0.0434074	97.4
19.37	0.0434074	97.4
19.38	0.0434074	97.4
19.4	0.0434074	97.4
19.42	0.0434074	97.4
19.43	0.0434074	97.4
19.45	0.0434074	97.4
19.47	0.0434074	97.4
19.48	0.048586	97.3
19.5	0.048586	97.3
19.52	0.048586	97.3
19.53	0.048586	97.3
19.55	0.048586	97.3
19.57	0.048586	97.3
19.58	0.048586	97.3
19.6	0.048586	97.3
19.62	0.048586	97.3
19.63	0.048586	97.3
19.65	0.048586	97.3
19.67	0.048586	97.3
19.68	0.048586	97.3
19.7	0.048586	97.3
19.72	0.0537558	97.2
19.73	0.0537558	97.2
19.75	0.0537558	97.2
19.77	0.0537558	97.2
19.78	0.0537558	97.2
19.8	0.0537558	97.2
19.82	0.0537558	97.2
19.83	0.0537558	97.2
19.85	0.048586	97.3
19.87	0.0382199	97.5
19.88	-0.0141433	98.5
19.9	-0.00886678	98.4
19.92	-0.00359924	98.3
19.93	0.0330236	97.6
19.95	0.0330236	97.6
19.97	0.0330236	97.6
19.98	0.0382199	97.5
20	0.0382199	97.5
20.02	0.0382199	97.5
20.03	0.0382199	97.5
20.05	0.0382199	97.5
20.07	0.0434074	97.4
20.08	0.0434074	97.4
20.1	0.0434074	97.4
20.12	0.0434074	97.4
20.13	0.0434074	97.4
20.15	0.048586	97.3
20.17	0.048586	97.3
20.18	0.048586	97.3
20.2	0.048586	97.3
20.22	0.048586	97.3
20.23	0.048586	97.3
20.25	0.0537558	97.2
20.27	0.0537558	97.2
20.28	0.0537558	97.2
20.3	0.048586	97.3
20.32	0.0434074	97.4
20.33	0.0330236	97.6
20.35	0.0278185	97.7
20.37	0.0226045	97.8
20.38	0.0173815	97.9
20.4	0.0173815	97.9
20.42	0.0121497	98
20.43	0.006909	98.1
20.45	0.00165935	98.2
20.47	0.0121497	98
20.48	0.0278185	97.7
20.5	0.0330236	97.6
20.52	0.0382199	97.5
20.53	0.0382199	97.5
20.55	0.0434074	97.4
20.57	0.048586	97.3
20.58	0.0537558	97.2
20.6	0.0537558	97.2
20.62	0.0537558	97.2
20.63	0.0537558	97.2
20.65	0.0537558	97.2
20.67	0.0226045	97.8
20.68	0.0278185	97.7
20.7	0.0278185	97.7
20.72	0.0278185	97.7
20.73	0.0278185	97.7
20.75	0.0330236	97.6
20.77	0.0330236	97.6
20.78	0.0330236	97.6
20.8	0.0382199	97.5
20.82	0.0382199	97.5
20.83	0.0382199	97.5
20.85	0.0434074	97.4
20.87	0.0434074	97.4
20.88	0.0434074	97.4
20.9	0.0434074	97.4
20.92	0.048586	97.3
20.93	0.048586	97.3
20.95	0.048586	97.3
20.97	0.0434074	97.4
20.98	0.0434074	97.4
21	0.0434074	97.4
21.02	0.0434074	97.4
21.03	0.0434074	97.4
21.05	0.0434074	97.4
21.07	0.0382199	97.5
21.08	0.0382199	97.5
21.1	0.0382199	97.5
21.12	0.0330236	97.6
21.13	0.0330236	97.6
21.15	0.0330236	97.6
21.17	0.0330236	97.6
21.18	0.0278185	97.7
21.2	0.0278185	97.7
21.22	0.0278185	97.7
21.23	0.0226045	97.8
21.25	0.0226045	97.8
21.27	0.0226045	97.8
21.28	0.0173815	97.9
21.3	0.0173815	97.9
21.32	0.0173815	97.9
21.33	0.0121497	98
21.35	0.0121497	98
21.37	0.0121497	98
21.38	0.0121497	98
21.4	0.006909	98.1
21.42	0.006909	98.1
21.43	0.006909	98.1
21.45	0.00165935	98.2
21.47	0.006909	98.1
21.48	0.006909	98.1
21.5	0.0121497	98
21.52	0.0121497	98
21.53	0.0173815	97.9
21.55	0.0173815	97.9
21.57	0.0226045	97.8
21.58	0.0226045	97.8
21.6	0.0278185	97.7
21.62	0.0278185	97.7
21.63	0.0330236	97.6
21.65	0.0330236	97.6
21.67	0.0382199	97.5
21.68	0.0382199	97.5
21.7	0.0434074	97.4
21.72	0.0330236	97.6
21.73	0.0226045	97.8
21.75	0.0121497	98
21.77	0.0226045	97.8
21.78	0.0330236	97.6
21.8	0.0434074	97.4
21.82	0.0434074	97.4
21.83	0.0434074	97.4
21.85	0.0434074	97.4
21.87	0.0434074	97.4
21.88	0.0382199	97.5
21.9	0.0382199	97.5
21.92	0.0382199	97.5
21.93	0.0382199	97.5
21.95	0.0382199	97.5
21.97	0.0382199	97.5
21.98	0.0382199	97.5
22	0.0330236	97.6
22.02	0.0330236	97.6
22.03	0.0278185	97.7
22.05	0.0226045	97.8
22.07	0.0173815	97.9
22.08	0.0121497	98
22.1	0.0121497	98
22.12	0.0121497	98
22.13	0.0121497	98
22.15	0.0121497	98
22.17	0.0121497	98
22.18	0.0121497	98
22.2	0.0121497	98
22.22	0.0121497	98
22.23	0.0121497	98
22.25	0.0121497	98
22.27	0.0121497	98
22.28	0.0121497	98
22.3	0.0121497	98
22.32	0.0121497	98
22.33	0.0121497	98
22.35	0.0121497	98
22.37	0.0121497	98
22.38	0.0121497	98
22.4	0.0121497	98
22.42	0.0121497	98
22.43	0.0121497	98
22.45	0.0121497	98
22.47	0.0121497	98
22.48	0.0121497	98
22.5	0.0121497	98
22.52	0.0121497	98
22.53	0.0121497	98
22.55	0.0121497	98
22.57	0.0121497	98
22.58	0.0121497	98
22.6	0.0121497	98
22.62	0.0121497	98
22.63	0.0121497	98
22.65	0.0121497	98
22.67	0.0121497	98
22.68	0.0121497	98
22.7	0.0121497	98
22.72	0.0121497	98
22.73	0.0121497	98
22.75	0.0121497	98
22.77	0.0121497	98
22.78	0.0121497	98
22.8	0.0121497	98
22.82	0.0121497	98
22.83	0.0121497	98
22.85	0.0121497	98
22.87	0.0121497	98
22.88	0.0121497	98
22.9	0.0121497	98
22.92	0.0121497	98
22.93	0.0121497	98
22.95	0.0121497	98
22.97	0.0121497	98
22.98	0.0121497	98
23	0.0121497	98
23.02	0.0121497	98
23.03	0.0173815	97.9
23.05	0.0173815	97.9
23.07	0.0947982	96.4
23.08	0.21461	94
23.1	0.417299	89.7
23.12	0.59705	85.6
23.13	0.764519	81.5
23.15	0.946171	76.7
23.17	1.13697	71.2
23.18	1.31735	65.5
23.2	1.45166	60.9
23.22	1.55065	57.3
23.23	1.60356	55.3
23.25	1.64747	53.6
23.27	1.65002	53.5
23.28	1.67286	52.6
23.3	1.68042	52.3
23.32	1.68795	52
23.33	1.71039	51.1
23.35	1.73505	50.1
23.37	1.74728	49.6
23.38	1.76671	48.8
23.4	1.78597	48
23.42	1.8027	47.3
23.43	1.81931	46.6
23.45	1.82168	46.5
23.47	1.82404	46.4
23.48	1.8264	46.3
23.5	1.82876	46.2
23.52	1.83347	46
23.53	1.83817	45.8
23.55	1.87083	44.4
23.57	1.90081	43.1
23.58	1.95988	40.5
23.6	2.03125	37.3
23.62	2.10808	33.8
23.63	2.18201	30.4
23.65	2.28182	25.8
23.67	2.37812	21.4
23.68	2.47185	17.2
23.7	2.51508	15.3
23.72	2.5404	14.2
23.73	2.54735	13.9
23.75	2.55431	13.6
23.77	2.56362	13.2
23.78	2.57297	12.8
23.8	2.58235	12.4
23.82	2.59176	12
23.83	2.61784	10.9
23.85	2.6442	9.8
23.87	2.64902	9.6
23.88	2.67086	8.7
23.9	2.69045	7.9
23.92	2.68799	8
23.93	2.71767	6.8
23.95	2.73267	6.2
23.97	2.74021	5.9
23.98	2.7503	5.5
24	2.7579	5.2
24.02	2.7579	5.2
24.03	2.75283	5.4
24.05	2.7503	5.5
24.07	2.74525	5.7
24.08	2.74273	5.8
24.1	2.73769	6
24.12	2.68063	8.3
24.13	2.44932	18.2
24.15	2.31232	24.4
24.17	2.19719	29.7
24.18	2.18201	30.4
24.2	2.13423	32.6
24.22	2.07966	35.1
24.23	2.02461	37.6
24.25	1.98009	39.6
24.27	1.94409	41.2
24.28	1.90768	42.8
24.3	1.87315	44.3
24.32	1.83817	45.8
24.33	1.81695	46.7
24.35	1.79077	47.8
24.37	1.76913	48.7
24.38	1.75459	49.3
24.4	1.7375	50
24.42	1.73014	50.3
24.43	1.72522	50.5
24.45	1.72522	50.5
24.47	1.72522	50.5
24.48	1.72768	50.4
24.5	1.72768	50.4
24.52	1.72768	50.4
24.53	1.72768	50.4
24.55	1.73014	50.3
24.57	1.73014	50.3
24.58	1.73014	50.3
24.6	1.7326	50.2
24.62	1.7326	50.2
24.63	1.7326	50.2
24.65	1.73505	50.1
24.67	1.73505	50.1
24.68	1.73505	50.1
24.7	1.73505	50.1
24.72	1.7375	50
24.73	1.7375	50
24.75	1.7375	50
24.77	1.73995	49.9
24.78	1.73995	49.9
24.8	1.73995	49.9
24.82	1.73995	49.9
24.83	1.73995	49.9
24.85	1.7375	50
24.87	1.7375	50
24.88	1.7375	50
24.9	1.7375	50
24.92	1.7375	50
24.93	1.7375	50
24.95	1.7375	50
24.97	1.7375	50
24.98	1.7375	50
25	1.7375	50
25.02	1.7375	50
25.03	1.7375	50
25.05	1.73995	49.9
25.07	1.7424	49.8
25.08	1.7424	49.8
25.1	1.74484	49.7
25.12	1.74728	49.6
25.13	1.74728	49.6
25.15	1.74972	49.5
25.17	1.75215	49.4
25.18	1.75459	49.3
25.2	1.75459	49.3
25.22	1.75702	49.2
25.23	1.75944	49.1
25.25	1.76187	49
25.27	1.76429	48.9
25.28	1.76671	48.8
25.3	1.76913	48.7
25.32	1.77154	48.6
25.33	1.77395	48.5
25.35	1.77636	48.4
25.37	1.77877	48.3
25.38	1.78117	48.2
25.4	1.78357	48.1
25.42	1.78597	48
25.43	1.79077	47.8
25.45	1.79316	47.7
25.47	1.79793	47.5
25.48	1.80032	47.4
25.5	1.8027	47.3
25.52	1.80508	47.2
25.53	1.80746	47.1
25.55	1.80984	47
25.57	1.81221	46.9
25.58	1.81458	46.8
25.6	1.81931	46.6
25.62	1.82404	46.4
25.63	1.82876	46.2
25.65	1.83347	46
25.67	1.83817	45.8
25.68	1.84051	45.7
25.7	1.8452	45.5
25.72	1.84988	45.3
25.73	1.85221	45.2
25.75	1.85688	45
25.77	1.85921	44.9
25.78	1.86386	44.7
25.8	1.86619	44.6
25.82	1.87083	44.4
25.83	1.87546	44.2
25.85	1.88009	44
25.87	1.88701	43.7
25.88	1.89392	43.4
25.9	1.90081	43.1
25.92	1.90768	42.8
25.93	1.91454	42.5
25.95	1.9191	42.3
25.97	1.92138	42.2
25.98	1.92594	42
26	1.93275	41.7
26.02	1.94182	41.3
26.03	1.95312	40.8
26.05	1.96213	40.4
26.07	1.96888	40.1
26.08	1.97561	39.8
26.1	1.98456	39.4
26.12	1.99127	39.1
26.13	1.99796	38.8
26.15	2.00908	38.3
26.17	2.02018	37.8
26.18	2.03125	37.3
26.2	2.04008	36.9
26.22	2.05991	36
26.23	2.07089	35.5
26.25	2.07966	35.1
26.27	2.09716	34.3
26.28	2.10808	33.8
26.3	2.10808	33.8
26.32	2.1364	32.5
26.33	2.15379	31.7
26.35	2.16899	31
26.37	2.18634	30.2
26.38	2.20586	29.3
26.4	2.22537	28.4
26.42	2.24706	27.4
26.43	2.27312	26.2
26.45	2.31013	24.5
26.47	2.34294	23
26.48	2.38696	21
26.5	2.43587	18.8
26.52	2.47863	16.9
26.53	2.49453	16.2
26.55	2.50821	15.6
26.57	2.51967	15.1
26.58	2.53347	14.5
26.6	2.54271	14.1
26.62	2.55199	13.7
26.63	2.57297	12.8
26.65	2.57765	12.6
26.67	2.60358	11.5
26.68	2.62022	10.8
26.7	2.62978	10.4
26.72	2.64902	9.6
26.73	2.66842	8.8
26.75	2.68553	8.1
26.77	2.68308	8.2
26.78	2.72266	6.6
26.8	2.73016	6.3
26.82	2.73016	6.3
26.83	2.76044	5.1
26.85	2.76553	4.9
26.87	2.76808	4.8
26.88	2.77064	4.7
26.9	2.77575	4.5
26.92	2.78345	4.2
26.93	2.79117	3.9
26.95	2.78859	4
26.97	2.78602	4.1
26.98	2.78345	4.2
27	2.78088	4.3
27.02	2.78088	4.3
27.03	2.76553	4.9
27.05	2.7503	5.5
27.07	2.72266	6.6
27.08	2.63458	10.2
27.1	2.39138	20.8
27.12	2.26443	26.6
27.13	2.21887	28.7
27.15	2.19502	29.8
27.17	2.15379	31.7
27.18	2.12116	33.2
27.2	2.09279	34.5
27.22	2.05991	36
27.23	2.03346	37.2
27.25	2.00464	38.5
27.27	1.98233	39.5
27.28	1.97112	40
27.3	1.95763	40.6
27.32	1.93048	41.8
27.33	1.92138	42.2
27.35	1.90539	42.9
27.37	1.88701	43.7
27.38	1.87546	44.2
27.4	1.87315	44.3
27.42	1.87315	44.3
27.43	1.87083	44.4
27.45	1.84988	45.3
27.47	1.81458	46.8
27.48	1.86619	44.6
27.5	1.86851	44.5
27.52	1.87083	44.4
27.53	1.87315	44.3
27.55	1.87777	44.1
27.57	1.87777	44.1
27.58	1.87777	44.1
27.6	1.87777	44.1
27.62	1.85688	45
27.63	1.85688	45
27.65	1.85455	45.1
27.67	1.85455	45.1
27.68	1.85221	45.2
27.7	1.85221	45.2
27.72	1.84988	45.3
27.73	1.84988	45.3
27.75	1.84754	45.4
27.77	1.84754	45.4
27.78	1.84286	45.6
27.8	1.84051	45.7
27.82	1.83582	45.9
27.83	1.83347	46
27.85	1.82876	46.2
27.87	1.8264	46.3
27.88	1.82168	46.5
27.9	1.81931	46.6
27.92	1.81458	46.8
27.93	1.81221	46.9
27.95	1.80746	47.1
27.97	1.81221	46.9
27.98	1.81458	46.8
28	1.80032	47.4
28.02	1.80508	47.2
28.03	1.80508	47.2
28.05	1.80508	47.2
28.07	1.80508	47.2
28.08	1.80508	47.2
28.1	1.80508	47.2
28.12	1.77636	48.4
28.13	1.77636	48.4
28.15	1.77395	48.5
28.17	1.77395	48.5
28.18	1.77154	48.6
28.2	1.76913	48.7
28.22	1.76913	48.7
28.23	1.76671	48.8
28.25	1.76429	48.9
28.27	1.76429	48.9
28.28	1.76187	49
28.3	1.76187	49
28.32	1.75944	49.1
28.33	1.75459	49.3
28.35	1.75215	49.4
28.37	1.74972	49.5
28.38	1.74728	49.6
28.4	1.74484	49.7
28.42	1.7424	49.8
28.43	1.73995	49.9
28.45	1.7375	50
28.47	1.73505	50.1
28.48	1.7326	50.2
28.5	1.73014	50.3
28.52	1.72768	50.4
28.53	1.72522	50.5
28.55	1.72522	50.5
28.57	1.72276	50.6
28.58	1.72276	50.6
28.6	1.72029	50.7
28.62	1.72029	50.7
28.63	1.71782	50.8
28.65	1.71782	50.8
28.67	1.71535	50.9
28.68	1.71535	50.9
28.7	1.71287	51
28.72	1.71039	51.1
28.73	1.70791	51.2
28.75	1.70791	51.2
28.77	1.70543	51.3
28.78	1.70294	51.4
28.8	1.70045	51.5
28.82	1.69796	51.6
28.83	1.69546	51.7
28.85	1.69296	51.8
28.87	1.69546	51.7
28.88	1.70045	51.5
28.9	1.70294	51.4
28.92	1.70543	51.3
28.93	1.70791	51.2
28.95	1.71039	51.1
28.97	1.71039	51.1
28.98	1.70791	51.2
29	1.70791	51.2
29.02	1.70543	51.3
29.03	1.70543	51.3
29.05	1.70543	51.3
29.07	1.70543	51.3
29.08	1.70543	51.3
29.1	1.70543	51.3
29.12	1.70543	51.3
29.13	1.70543	51.3
29.15	1.70543	51.3
29.17	1.70543	51.3
29.18	1.70543	51.3
29.2	1.70543	51.3
29.22	1.7326	50.2
29.23	1.74728	49.6
29.25	1.74972	49.5
29.27	1.75215	49.4
29.28	1.75459	49.3
29.3	1.75702	49.2
29.32	1.75944	49.1
29.33	1.76187	49
29.35	1.76429	48.9
29.37	1.76913	48.7
29.38	1.77154	48.6
29.4	1.77395	48.5
29.42	1.79077	47.8
29.43	1.79793	47.5
29.45	1.80508	47.2
29.47	1.80984	47
29.48	1.81458	46.8
29.5	1.83111	46.1
29.52	1.84051	45.7
29.53	1.84988	45.3
29.55	1.85921	44.9
29.57	1.86619	44.6
29.58	1.87083	44.4
29.6	1.88009	44
29.62	1.88931	43.6
29.63	1.90539	42.9
29.65	1.90997	42.7
29.67	1.93048	41.8
29.68	1.94861	41
29.7	1.96213	40.4
29.72	1.98009	39.6
29.73	1.99796	38.8
29.75	2.0113	38.2
29.77	2.03346	37.2
29.78	2.0467	36.6
29.8	2.07747	35.2
29.82	2.11026	33.7
29.83	2.1451	32.1
29.85	2.19285	29.9
29.87	2.24706	27.4
29.88	2.32761	23.7
29.9	2.39803	20.5
29.92	2.43364	18.9
29.93	2.45381	18
29.95	2.45606	17.9
29.97	2.46056	17.7
29.98	2.46282	17.6
30	2.48543	16.6
30.02	2.50364	15.8
30.03	2.52656	14.8
30.05	2.54271	14.1
30.07	2.56362	13.2
30.08	2.58941	12.1
30.1	2.61307	11.1
30.12	2.64661	9.7
30.13	2.67086	8.7
30.15	2.70278	7.4
30.17	2.72266	6.6
30.18	2.73769	6
30.2	2.75283	5.4
30.22	2.76044	5.1
30.23	2.76553	4.9
30.25	2.77319	4.6
30.27	2.77831	4.4
30.28	2.78345	4.2
30.3	2.78859	4
30.32	2.79375	3.8
30.33	2.79893	3.6
30.35	2.80411	3.4
30.37	2.80671	3.3
30.38	2.80931	3.2
30.4	2.81192	3.1
30.42	2.81192	3.1
30.43	2.81453	3
30.45	2.81714	2.9
30.47	2.81975	2.8
30.48	2.81975	2.8
30.5	2.81975	2.8
30.52	2.81975	2.8
30.53	2.74525	5.7
30.55	2.74525	5.7
30.57	2.74525	5.7
30.58	2.81975	2.8
30.6	2.81192	3.1
30.62	2.80152	3.5
30.63	2.79893	3.6
30.65	2.77319	4.6
30.67	2.72766	6.4
30.68	2.70773	7.2
30.7	2.6442	9.8
30.72	2.54503	14
30.73	2.28834	25.5
30.75	2.15813	31.5
30.77	2.11462	33.5
30.78	2.09498	34.4
30.8	2.07747	35.2
30.82	2.0489	36.5
30.83	2.01574	38
30.85	1.97337	39.9
30.87	1.94182	41.3
30.88	1.92138	42.2
30.9	1.89851	43.2
30.92	1.86619	44.6
30.93	1.85921	44.9
30.95	1.85455	45.1
30.97	1.83817	45.8
30.98	1.80984	47
31	1.80746	47.1
31.02	1.81695	46.7
31.03	1.81458	46.8
31.05	1.81221	46.9
31.07	1.80984	47
31.08	1.80746	47.1
31.1	1.80032	47.4
31.12	1.80508	47.2
31.13	1.80746	47.1
31.15	1.81221	46.9
31.17	1.80984	47
31.18	1.80984	47
31.2	1.80984	47
31.22	1.80984	47
31.23	1.80746	47.1
31.25	1.80746	47.1
31.27	1.80746	47.1
31.28	1.80508	47.2
31.3	1.80508	47.2
31.32	1.80508	47.2
31.33	1.8027	47.3
31.35	1.8027	47.3
31.37	1.8027	47.3
31.38	1.8027	47.3
31.4	1.80032	47.4
31.42	1.80032	47.4
31.43	1.79793	47.5
31.45	1.79316	47.7
31.47	1.79077	47.8
31.48	1.78597	48
31.5	1.78357	48.1
31.52	1.78117	48.2
31.53	1.77636	48.4
31.55	1.77395	48.5
31.57	1.77154	48.6
31.58	1.76671	48.8
31.6	1.76671	48.8
31.62	1.76429	48.9
31.63	1.76429	48.9
31.65	1.76187	49
31.67	1.75944	49.1
31.68	1.75944	49.1
31.7	1.75702	49.2
31.72	1.75459	49.3
31.73	1.75459	49.3
31.75	1.75215	49.4
31.77	1.74972	49.5
31.78	1.74972	49.5
31.8	1.74728	49.6
31.82	1.74728	49.6
31.83	1.74484	49.7
31.85	1.7424	49.8
31.87	1.73995	49.9
31.88	1.7375	50
31.9	1.73505	50.1
31.92	1.7326	50.2
31.93	1.7326	50.2
31.95	1.7326	50.2
31.97	1.7326	50.2
31.98	1.7326	50.2
32	1.7326	50.2
32.02	1.7326	50.2
32.03	1.73014	50.3
32.05	1.72768	50.4
32.07	1.72522	50.5
32.08	1.72029	50.7
32.1	1.71782	50.8
32.12	1.71535	50.9
32.13	1.71039	51.1
32.15	1.70791	51.2
32.17	1.70294	51.4
32.18	1.69796	51.6
32.2	1.69546	51.7
32.22	1.69296	51.8
32.23	1.69296	51.8
32.25	1.69296	51.8
32.27	1.69296	51.8
32.28	1.69296	51.8
32.3	1.69296	51.8
32.32	1.69046	51.9
32.33	1.69046	51.9
32.35	1.69046	51.9
32.37	1.69046	51.9
32.38	1.69046	51.9
32.4	1.68795	52
32.42	1.68545	52.1
32.43	1.68294	52.2
32.45	1.68294	52.2
32.47	1.68042	52.3
32.48	1.67791	52.4
32.5	1.67791	52.4
32.52	1.67539	52.5
32.53	1.67286	52.6
32.55	1.67034	52.7
32.57	1.67034	52.7
32.58	1.66781	52.8
32.6	1.66528	52.9
32.62	1.67034	52.7
32.63	1.67286	52.6
32.65	1.67791	52.4
32.67	1.68042	52.3
32.68	1.68294	52.2
32.7	1.68545	52.1
32.72	1.68795	52
32.73	1.69046	51.9
32.75	1.69296	51.8
32.77	1.69546	51.7
32.78	1.69796	51.6
32.8	1.70294	51.4
32.82	1.70791	51.2
32.83	1.71039	51.1
32.85	1.71535	50.9
32.87	1.71782	50.8
32.88	1.72029	50.7
32.9	1.70045	51.5
32.92	1.72522	50.5
32.93	1.72768	50.4
32.95	1.7326	50.2
32.97	1.73505	50.1
32.98	1.73995	49.9
33	1.74484	49.7
33.02	1.74728	49.6
33.03	1.75215	49.4
33.05	1.75944	49.1
33.07	1.76429	48.9
33.08	1.77154	48.6
33.1	1.74728	49.6
33.12	1.77636	48.4
33.13	1.78837	47.9
33.15	1.79793	47.5
33.17	1.80746	47.1
33.18	1.81221	46.9
33.2	1.81931	46.6
33.22	1.8264	46.3
33.23	1.83111	46.1
33.25	1.84051	45.7
33.27	1.84988	45.3
33.28	1.85688	45
33.3	1.86386	44.7
[truncated: 8,192 more rows]

## Sheet: Supp. Fig. 2a
		Fold change per cycle
Gene name	Replicate a	Replicate b	Replicate c
MSO1	1.52162	1.33207	1.33643
HSF1	5.29453	1.29707	1.22164
BAP2	1.41353	1.2505	1.98576
URE2	1.66456	1.41156	1.31222
SPO14	2.2308	1.18024	1.2476
SSO1	1.28006	1.15011	1.53867
RPS26A	1.80411	1.74728	1.62569
ICL1	1.21318	1.25978	1.40803
DAP1	1.81776	1.45553	1.44402
TAF8	1.23541	1.14703	1.21035
SUA7	2.49224	1.18562	1.26617
ATP20	1.21112	1.1449	1.22608
DAM1	1.55875	1.27154	1.15716
GPI16	1.25327	1.11859	1.30391
PRP31	1.48561	1.51298	1.41408
ATG34	1.30235	1.25618	1.44399
ISD11	1.48544	1.2235	1.22761
NPR3	1.41878	1.24727	1.22874
CDC14	2.04298	1.31061	1.29064
SMM1	2.04522	1.20332	1.16096
PIC2	1.35899	1.16198	1.21158
LEU9	1.48121	1.18476	1.26281
BNI4	1.62822	1.35181	1.30452
PMT4	1.262	1.251	1.42889
SUR2	1.17417	1.40077	1.30371
EBP2	1.51267	1.2584	1.24799
BUD32	2.1622	1.26392	1.21234
SVP26	2.93322	1.3317	1.29979
RPF1	1.37517	1.36286	1.33083
RPS9B	1.16306	1.15902	1.30265
FHL1	1.11827	1.79029	1.23521
YER079W	1.25663	1.21111	1.48529
RPL34B	1.30617	1.76023	1.32233
ASG1	1.55829	1.14604	1.25972
RPL21B	1.36875	1.34982	1.58468
ATP17	1.37841	1.51871	1.56916
MRF1	1.50147	1.12401	1.24403
RPL5	1.27428	1.38518	1.1601
NAT3	1.19348	1.07635	1.14109
NAB2	1.19813	1.40364	1.24988
ALT2	1.65348	1.16014	1.31118
KGD2	1.53176	1.18357	1.07607
GLC7	1.29807	1.16435	1.26384
HRQ1	1.51039	1.44439	1.118
ELP6	1.22327	1.09687	1.30442
ASK10	1.35334	1.09261	1.1518
ATG8	1.26617	1.50087	1.32378
ACB1	1.24913	1.19064	1.4336
STM1	1.36718	1.14479	1.22775
MED6	1.74343	1.24095	1.316
PRP22	1.35453	1.17539	1.34862
COX1	1.57934	1.4821	1.24671
CCM1	1.35135	1.09726	1.21469
SIL1	1.13903	1.06297	1.14767
RPL8A	1.24351	1.32373	1.29459
RSM28	1.35427	1.14314	1.09017
NPR1	1.29082	1.27077	1.2362
SGD1	1.82185	1.11933	1.61095
YLL032C	1.3983	1.20354	1.05227
RPA12	1.45128	1.45814	1.18177
RHB1	1.8389	1.39195	1.35469
ATE1	1.21861	1.22409	1.26331
CDC9	1.34947	1.27258	1.45896
DRN1	1.65688	1.21968	1.21746
TPO3	1.8387	1.15747	1.12562
MUD2	1.1666	1.07245	1.25981
SSL1	1.61523	1.13447	1.13658
RPL37B	1.36349	1.55427	1.34019
CIT2	1.53248	1.87897	1.56969
YER034W	1.7787	1.10613	1.34711
PRP6	1.4788	1.57287	1.4322
PEX3	1.38891	1.3192	1.35345
GEP7	1.59549	1.45448	1.12695
RPL15A	1.19979	1.28785	1.30633
ATP1	1.07078	1.13995	1.08078
MCM2	1.50578	1.10765	1.08029
UTP8	1.31798	1.20417	1.19826
PUP3	1.32974	1.08556	1.12488
MRP49	1.35849	1.66127	1.16079
KRE6	1.34196	1.71489	1.65296
GCV1	1.16009	1.06503	1.19413
COQ8	1.35591	1.37076	1.46738
CDC123	1.77313	1.22135	1.37664
RPS15	1.31842	1.20859	1.24072
RPL14A	1.40996	1.09339	1.24369
MNN10	1.68616	1.51691	1.11537
LUC7	1.3046	1.1813	1.64028
HHF1	1.21047	1.15229	1.10231
DIG2	1.64686	1.71758	1.38537
MUK1	1.32272	1.30696	1.57632
VIP1	1.2247	1.08558	1.07532
MET12	1.27358	1.32842	1.08739
IES1	1.21561	1.49745	1.81071
GPI12	1.53373	1.23919	1.34267
OCA4	1.33125	1.41388	1.345
RPB5	1.36151	1.14661	1.14681
SSF2	1.17397	1.16848	1.2343
SAF1	1.25442	1.14464	1.13989
NHP2	1.22256	1.2937	1.58859
SEC15	1.44261	1.19587	1.25293
LSM7	1.08718	1.1225	1.2775
CAF4	1.88162	1.13437	1.14853
SEC6	1.22348	1.38883	1.35557
TDA2	2.13306	1.24732	1.41144
SPC98	1.33122	1.53263	1.2854
CYC1	1.18567	1.23591	1.14055
VAM6	1.25763	1.13587	1.27375
SOL2	1.53969	1.1128	1.26226
RPS13	1.20148	1.13182	1.21035
RPL16B	1.15924	1.38265	1.23886
RPS19A	1.05051	1.25816	1.2292
MET4	1.26706	1.17544	1.47915
TPS1	1.1001	1.18811	1.21501
COG4	1.09797	1.09541	1.12278
SAL1	1.25971	1.21201	1.22571
UTP5	1.13687	1.11542	1.15791
SCO1	1.24474	1.17277	1.2016
SEC1	1.25518	1.12265	1.21091
RPL37A	1.22572	1.43223	1.303
YHB1	1.28644	1.12686	1.22488
HPA3	1.11717	1.10279	1.13924
RPL17B	1.11776	1.08386	1.28518
TRM7	1.17815	1.17917	1.28163
BRE2	1.3823	1.42681	1.29389
RCF2	1.27339	1.34339	1.33204
RPL7B	1.12193	1.11934	1.11742
OST1	1.15571	1.1417	1.31923
YHR097C	1.22146	1.13252	1.18143
CLP1	1.11671	1.11692	1.1482
KGD1	1.17717	1.12525	1.10462
YGL101W	1.37682	1.22478	1.56889
ECI1	1.27243	1.22494	1.19957
RAS1	1.1985	1.26981	1.21849
CIT1	1.13318	1.21118	1.16102
RPS26B	1.39091	2.36013	3.15861
VPS52	1.53032	1.38781	1.16373
BEM2	1.12889	1.19728	1.20493
APT1	1.23541	1.14795	1.20734
BUL1	1.38547	1.11362	1.09703
RER1	1.28757	1.26273	1.37402
PET112	1.22455	1.14764	1.21225
RPS3	1.05138	1.1472	1.13512
TAH18	1.35549	1.1524	1.49643
BFR2	1.15756	1.19074	1.35762
MRPL39	1.45475	1.20355	1.14389
DED81	1.22703	1.0802	1.14563
CUE3	1.36934	1.15343	1.2057
UFD2	1.26639	1.0649	1.14125
DBP2	1.40736	1.41811	1.4572
HOS3	1.12347	1.18117	1.10091
UBX3	1.15596	1.20176	1.20584
CDC50	1.20043	1.22469	1.13825
SVF1	1.1381	1.14494	1.09446
HHT1	1.28404	1.2384	1.1267
TBF1	1.40261	1.23991	1.20513
MSS116	1.20586	1.1687	1.0805
FRQ1	1.38121	1.07711	1.18373
YIL156W-B	1.81096	1.57453	1.59255
LCB2	1.14815	1.15451	1.20284
PDX1	1.16253	1.27874	1.14771
MRP21	1.33755	1.19607	1.23387
VPS45	1.20146	1.08862	1.05679
ALD5	1.12561	1.08451	1.13514
XPT1	1.70479	1.11729	1.55414
GRS1	1.15675	1.04668	1.13996
PUT2	1.12651	1.13175	1.1015
CKB2	1.06347	1.19597	1.11784
TMA16	1.27659	1.70824	1.36512
SDH2	1.06456	1.13047	1.14323
ACH1	1.17999	1.18778	1.12265
PET9	1.23011	1.24663	1.21341
DRS1	1.1281	1.16789	1.21541
RPL31B	1.2567	1.13221	1.13974
RNR1	1.13247	1.19544	1.17103
BER1	1.16114	1.27645	1.30915
GYP1	1.37424	1.17849	1.17694
SEC10	1.19402	1.18384	1.09566
MIR1	1.09961	1.23911	1.24999
KRE5	1.16791	1.14107	1.13136
SEC20	1.23912	1.38564	1.28325
CTR86	1.3894	1.17743	1.1855
BNI5	1.3099	1.16921	1.20677
RFC5	1.15322	1.22569	1.28074
BNA6	1.0878	1.08227	1.13393
TRM3	1.2851	1.10557	1.12945
RPL32	1.0911	1.28703	1.19713
KEL3	1.20043	1.11676	1.20939
CTP1	1.15795	1.22579	1.31743
IRA2	2.55783	1.39297	1.32111
YDR476C	1.15678	1.15264	1.41945
YDR248C	1.21218	1.098	1.17239
GPA1	1.09785	1.09293	1.07709
SDH3	1.08695	1.14659	1.09887
MDH1	1.08302	1.11952	1.08745
TEF4	1.18185	1.08811	1.16638
RNA14	1.07869	1.31297	1.17882
NGL1	1.16344	1.63603	1.3977
ABF1	1.42962	1.27564	1.08189
SSO2	1.50665	1.12555	1.07745
IES6	1.1154	1.1427	1.23191
MRPS9	1.20229	1.12755	1.13186
SCW4	1.3273	1.25931	1.32584
EFG1	1.37124	1.57333	1.58668
YHR182W	1.27962	1.1378	1.42778
YIP5	1.38994	1.37475	1.29205
SET5	1.08811	1.27867	1.16208
CTK1	1.19423	1.19599	1.21499
SRP40	1.26009	1.65994	1.36589
BUD22	1.12179	1.18286	1.12791
SAP155	1.20122	1.14487	1.159
POP6	1.26403	1.18852	1.07338
TAZ1	1.3632	1.51376	1.2593
AIM17	1.17247	1.19867	1.24611
YPK1	1.29261	1.18919	1.09578
CPA2	1.12439	1.10624	1.08562
RPL9B	1.14939	1.07191	1.13588
USE1	1.40542	1.21182	1.13832
MAK21	1.18361	1.17034	1.5379
HDA1	1.28789	1.20384	1.13061
PRP24	1.60927	1.18759	1.43981
ARG5,6	1.06037	1.12187	1.08076
MTF1	1.2355	1.52704	1.26524
RPL26B	1.16449	1.20034	1.26411
PEP5	1.2077	1.23987	1.36329
STT3	1.29805	1.20596	1.41145
VPS17	1.17779	1.20807	1.13676
RAD4	1.4806	1.17729	1.17775
BIM1	1.46793	1.34274	1.15504
MYO5	1.2546	1.10308	1.16793
PDE2	1.07484	2.75218	1.10699
PRP21	1.31427	1.11067	1.19035
BRX1	1.1981	1.13833	1.14472
RTT103	1.12557	1.17855	1.20985
GPT2	1.24242	1.24647	1.22225
RPL33A	1.11975	1.20106	1.21376
YBL029C-A	1.2715	1.23491	1.30921
STT4	1.27302	1.10994	1.29224
NMA2	1.2159	1.35721	1.22727
BCH1	1.04642	1.15864	1.16542
ADP1	1.09231	1.15205	1.14949
RBA50	1.27926	1.08331	1.12535
OM45	1.14036	1.15905	1.18712
MSC1	1.22971	1.16772	1.27621
RPS29B	1.0906	1.30933	1.33741
CIN2	1.15821	1.11415	1.1083
HEM2	1.09252	1.14967	1.09213
ZUO1	1.22066	1.19222	1.14112
PRE2	1.0408	1.13435	1.11377
CBF5	1.14329	1.08524	1.16966
MRP4	1.3948	1.22566	1.33247
SIP5	1.41474	1.83929	1.22173
COX15	1.30371	1.41377	1.33848
VAS1	1.13316	1.08843	1.14147
PIK1	1.15574	1.10315	1.16129
YET1	1.22562	1.22765	1.31304
MSS51	1.10837	1.15152	1.11372
TRM8	1.13306	1.16478	1.31028
ACF4	1.53678	1.22364	1.1769
NAT2	1.20225	1.14651	1.23197
RPF2	1.17536	1.29041	1.33953
YOR352W	1.54726	1.29065	1.10523
TMA19	1.12285	1.13093	1.25064
ILV1	1.15516	1.08943	1.12547
URA6	1.26855	1.1375	1.08014
AFG1	1.24553	1.18355	1.23104
YPL225W	1.25001	1.27198	1.21465
MPS3	1.18733	1.31369	1.0821
UTP20	1.08266	1.31439	1.13498
HSM3	1.28522	1.19127	1.18577
YHM2	1.10805	1.19443	1.19859
CHS5	1.30926	1.30678	1.17522
TDA1	1.25602	1.32916	1.53337
RSM10	1.17744	1.2889	1.09586
SHE10	1.08885	1.11469	1.08481
HXK1	1.19598	1.18179	1.17055
CYS3	1.14686	1.17536	1.17297
SHE3	1.30879	1.10546	1.61924
SOG2	1.34071	1.15846	1.30923
ECM32	1.14323	1.1843	1.16912
MRP7	1.20259	1.15434	1.16182
SAM1	1.19782	1.31529	1.18978
ENP2	1.05787	1.23044	1.15727
RIB2	1.10692	1.17507	1.20308
IMD4	1.08836	1.37473	1.1711
AIM22	1.45908	1.53446	1.23137
RSM18	1.24853	1.26057	1.15858
VCX1	1.24312	1.3482	1.52807
ALR1	1.1818	1.7192	1.27744
DPS1	1.09489	1.08097	1.10062
CNS1	1.07261	1.13138	1.13755
HMO1	1.40886	1.14534	1.22423
MYO3	1.51201	1.13593	1.15251
SAS10	1.27772	1.20515	1.17675
RPL31A	1.12059	1.08032	1.28263
PPX1	1.14323	1.09833	1.13248
MRS6	1.23188	1.09957	1.13193
ATG1	1.43167	1.15355	1.10961
SWT1	1.6384	1.17123	1.31907
MSC7	1.13789	1.14841	1.07518
GDH2	1.19636	1.2152	1.23939
DBP9	1.12146	1.09663	1.16599
OXA1	1.27757	1.22208	1.31594
ORC2	1.3164	1.15961	1.15533
YTA12	1.11214	1.12804	1.06977
RSM26	1.19889	1.14248	1.20589
RPL16A	1.11671	1.07623	1.15429
MBA1	1.13854	1.07314	1.20614
NAF1	1.3101	1.96233	1.94969
SYF1	1.16155	1.18763	1.15115
RPL24A	1.48712	1.16436	1.37464
CDC12	1.11733	1.10087	1.13896
RPL3	1.159	1.12783	1.19904
GIM3	1.54	1.22733	1.1381
PAL1	1.23547	1.15313	1.1322
NCS6	1.27063	1.21464	1.21527
IMG1	1.23133	1.24275	1.11812
ENP1	1.13256	1.11454	1.12925
HMG1	1.33969	1.19478	1.08991
PHO86	1.39828	1.22052	1.48814
PUF4	1.13085	1.10575	1.13179
NUP57	1.3049	1.36078	1.21131
NIF3	1.17523	1.05299	1.14959
LSG1	1.04856	1.11199	1.09559
SMI1	1.25137	1.20596	1.16367
HRK1	1.22493	1.13678	1.10738
KES1	1.09929	1.06834	1.10708
PTC3	1.19168	1.14887	1.11328
RPL36A	1.08668	1.09784	1.24059
MOT1	1.15566	1.08691	1.12742
ARK1	1.2863	1.43132	1.12966
PHO88	1.29318	1.31069	1.3109
RPL21A	1.15439	1.12972	1.29406
GET1	1.19959	1.22193	1.31265
PTK2	1.05978	1.12817	1.17624
YDL086W	1.11391	1.21551	1.27539
HFD1	1.19688	1.20936	1.24071
RTC3	1.47659	1.3689	1.73396
GCD6	1.15061	1.08361	1.08647
CAB1	1.11533	1.08472	1.13053
SBH1	1.42281	1.24726	1.33531
FMP30	1.17989	1.26341	1.32371
ADE1	1.07845	1.05435	1.13136
NUP145	1.08939	1.07362	1.07188
YGR054W	1.07799	1.07982	1.10038
LYS9	1.13236	1.12167	1.1206
HUL5	1.4937	1.46281	1.14893
NOP7	1.1275	1.26599	1.23896
RRT14	1.21822	1.50086	1.39049
ATP23	1.30847	1.25748	1.51177
AIM10	1.34026	1.16574	1.17517
ATP4	1.08453	1.08313	1.06054
UTP10	1.08716	1.1065	1.20089
SMB1	1.32524	1.11038	1.15409
FAS1	1.09496	1.12006	1.12937
OSH7	1.0775	1.08587	1.08888
TSL1	1.12786	1.19757	1.19049
ENT5	1.12117	1.14959	1.14232
MLH1	1.30777	1.51445	1.34624
SPT8	1.12144	1.20409	1.13616
UTP4	1.09046	1.21818	1.09153
MRPL16	1.13314	1.17656	1.19858
MHR1	1.38226	1.15268	1.19796
HER1	1.11668	1.22775	1.09578
ALG2	1.12651	1.22023	1.33534
SED5	1.28551	1.1413	1.37352
DNM1	1.18462	1.1196	1.13754
GGC1	1.11291	1.13544	1.14701
GLN4	1.07681	1.07998	1.16173
GUT2	1.22567	1.26392	1.21822
TES1	1.33331	1.17082	1.29579
MEF2	1.54162	1.23341	1.1811
SCC2	1.1732	1.32753	1.15447
NSR1	1.16903	1.2779	1.29417
DTD1	1.16973	1.18338	1.11322
ERG20	1.18195	1.10597	1.07097
ATG13	1.86201	1.16635	1.40657
GCD11	1.07609	1.1619	1.0929
ECM14	1.16084	1.14754	1.19958
IDS2	1.34822	1.08037	1.43508
CAB2	1.13645	1.12216	1.15347
DPM1	1.12851	1.13449	1.09996
RTK1	1.13272	1.12181	1.21612
PUS7	1.02036	1.16289	1.13073
HGH1	1.11575	1.14543	1.12979
ASN2	1.16095	1.08746	1.12788
YMR31	1.17574	1.10214	1.20102
DDI1	1.19397	1.10141	1.16035
JEM1	1.22087	1.35621	1.2657
TPA1	1.12851	1.08748	1.17828
MRPL15	1.23188	1.20956	1.14191
SEC3	1.05654	1.0695	1.15799
CCT6	1.12632	1.0379	1.09927
ZWF1	1.05706	1.06698	1.10934
POA1	1.15332	1.20366	1.26112
MSC6	1.12746	1.11397	1.20061
PYC1	1.07727	1.07979	1.10268
RHO1	1.12054	1.22496	1.2255
TIM44	1.14509	1.06255	1.09376
SDH1	1.09121	1.11881	1.10425
NOP15	1.19991	1.24815	1.23711
FOB1	1.14593	1.46527	1.29355
HSP82	1.05313	1.06758	1.12062
AIM46	1.17898	1.19636	1.28187
RPL10	1.2101	1.12301	1.13476
CIC1	1.15632	1.43264	1.23981
NOC3	1.1996	1.39783	1.08343
ASN1	1.06783	1.06386	1.13421
TRM11	1.16468	1.10611	1.1608
KOG1	1.26572	1.1003	1.11721
SUP35	1.1355	1.11628	1.0994
BUG1	1.4892	1.22226	1.51858
SPT6	1.05089	1.06767	1.08388
PCC1	1.51997	1.4052	1.28416
MBF1	1.1476	1.22136	1.32849
GAL83	1.74257	1.1626	1.32916
YKL077W	1.10107	1.17257	1.19213
FAS2	1.03728	1.06297	1.08285
AIM29	1.11187	1.16833	1.2604
PAT1	1.13323	1.12251	1.11357
ARX1	1.10114	1.16616	1.1588
CPR7	1.08028	1.12166	1.36493
KTR3	1.11539	1.15932	1.10232
CIT3	1.09982	1.21924	1.17423
SCP1	1.307	1.2303	1.3285
SAH1	1.10514	1.12506	1.15176
XRN1	1.14263	1.08138	1.14361
NMD3	1.11353	1.15858	1.11962
DIP2	1.3268	1.14557	1.21207
ERB1	1.22422	1.12429	1.16558
WRS1	1.22037	1.08984	1.24072
TRM2	1.41772	1.10743	1.17983
RDI1	1.17375	1.48817	1.07841
POC4	1.07845	1.32831	1.42043
STO1	1.18511	1.14178	1.19732
GAR1	1.1583	1.11528	1.17464
MTC5	1.27991	1.57813	1.20895
RPH1	1.11482	1.13534	1.24669
SRP72	1.13277	1.09713	1.12046
ODC1	1.04911	1.09656	1.09513
RPN7	1.14872	1.15152	1.07105
SLU7	1.09195	1.37638	1.22658
RPL28	1.3489	1.19349	1.27966
KTI12	1.15295	1.19908	1.09291
RTT106	1.14736	1.0879	1.12514
IOC2	1.11809	1.14212	1.25693
RPL22A	1.20472	1.07225	1.25702
PAM18	1.24572	1.30249	1.59619
RTF1	1.11057	1.09513	1.10086
SUI2	1.05673	1.10377	1.1331
NST1	1.12366	1.10508	1.09528
CYB5	1.11035	1.11519	1.14909
CDC53	1.18193	1.11789	1.15324
RPS29A	1.13612	1.11857	1.2159
SLM1	1.08941	1.14101	1.10925
CAB4	1.17788	1.06585	1.07022
RRP12	1.07444	1.13296	1.10175
RPG1	1.05389	1.08047	1.08511
SYO1	1.33687	1.31848	1.36215
YDR109C	1.24122	1.14805	1.25859
AKL1	1.19004	1.04734	1.13165
RAD7	1.17371	1.24804	1.06063
BRE1	1.10185	1.11545	1.11784
RPL36B	1.15115	1.08911	1.26381
TPS3	1.09825	1.06817	1.08691
NOP14	1.11674	1.17234	1.29409
RTC5	1.37236	1.22224	1.11979
SPT7	1.11328	1.06909	1.11844
VPS21	1.12454	1.09727	1.13538
ULP1	1.1362	1.08499	1.32175
MRPS17	1.26405	1.21334	1.17891
ERG9	1.13778	1.30299	1.29344
MRPS5	1.09325	1.0888	1.1218
REH1	1.12242	1.12759	1.12275
EMI2	1.09468	1.18985	1.18404
REI1	1.41294	1.67075	1.30963
PAF1	1.59506	1.14312	1.19818
SPP41	1.25331	1.22102	1.14388
MRPL10	1.15118	1.13408	1.09161
RGI1	1.72898	1.45338	1.32687
YMC1	1.20849	1.11628	1.20142
CBK1	1.14253	1.15245	1.23236
YRA1	1.15187	1.11121	1.09559
RGD2	1.06254	1.13581	1.10976
THS1	1.09282	1.0782	1.15437
SUI3	1.17082	1.17069	1.17404
QNS1	1.08388	1.13556	1.14866
PSP2	1.12871	1.11462	1.16032
DSL1	1.15866	1.15116	1.27465
MAK5	1.13525	1.09725	1.14307
MCK1	1.08532	1.1284	1.12692
ACC1	1.06734	1.08466	1.08907
TSA1	1.33664	1.24259	1.23383
MDJ1	1.13051	1.10616	1.18097
ATG18	1.08516	1.24387	1.22548
PAA1	1.43383	1.09819	1.15477
MDV1	1.14996	1.08908	1.22266
SEC7	1.08654	1.1838	1.10745
RML2	1.16876	1.13227	1.13213
ERG4	1.1689	1.38997	1.24019
MRPL6	1.18804	1.14762	1.11317
MTG1	2.06882	1.14768	2.44208
FAR11	1.34708	1.34528	1.11782
SXM1	1.20966	1.07873	1.14953
SRP1	1.0566	1.07779	1.1174
CLC1	1.207	1.16995	1.17934
PET54	1.18291	1.11947	1.22012
ATP2	1.09357	1.09359	1.09676
CHZ1	1.31356	1.50335	1.1709
DEG1	1.22953	1.29722	1.29913
FAB1	1.34501	2.31407	1.48128
BRE5	1.14655	1.07312	1.1486
GUS1	1.06709	1.05692	1.11289
TIM21	1.15744	1.18886	1.23536
HRR25	1.08382	1.17525	1.14535
SPC3	1.17439	1.07965	1.34824
RPC34	1.45195	1.13566	1.21841
ROX1	1.30342	1.95407	1.72576
FYV4	1.6221	1.8624	1.32631
MRPL31	1.18032	1.57848	1.0778
DDP1	1.33409	1.11073	1.16076
PIM1	1.16302	1.11392	1.10066
SSH1	1.19865	1.23817	1.28645
TYS1	1.06991	1.09569	1.17851
VPS74	1.17706	1.07027	1.14904
IDP1	1.15702	1.15046	1.1928
AIM18	1.04123	1.14809	1.12492
RSC4	1.06561	1.11442	1.17754
RNR2	1.09031	1.11896	1.1773
GID7	1.21538	1.17281	1.15306
CMC2	1.19654	1.23518	1.1706
YCH1	1.08259	1.08025	1.20825
ZPR1	1.10102	1.06238	1.19776
TEF1	1.12661	1.10132	1.14817
NOT3	1.07615	1.08074	1.08631
LSM12	1.23068	1.09089	1.1328
QCR8	1.09818	1.37613	1.37264
TOM1	1.07715	1.14373	1.09888
TIF4632	1.10938	1.18811	1.17421
MDS3	1.32832	1.10891	1.16223
RPL7A	1.14372	1.89504	1.12622
SAM50	1.08491	1.24233	1.282
UTP30	1.16672	1.14567	1.17562
ARP5	1.24534	1.12109	1.19077
SBH2	1.37641	1.33166	1.33729
FUN12	1.08726	1.08889	1.11565
ADE8	1.32673	1.13595	1.22999
RPS20	1.11217	1.13039	1.14426
ILS1	1.1356	1.05157	1.09373
CDS1	1.11935	1.17999	1.2339
SCH9	1.11427	1.09746	1.06297
ISM1	1.15613	1.14475	1.11877
UTP9	1.18143	1.18128	1.122
SPC1	1.38285	1.25621	1.32075
URA7	1.11891	1.13806	1.21176
MRPL20	1.16799	1.13572	1.11378
NOC2	1.15521	1.1607	1.17918
HEM12	1.06225	1.08512	1.18233
WTM2	1.15072	1.12725	1.13036
YGR169C-A	1.28169	1.1551	1.28147
HIS5	1.21702	1.18486	1.10584
RRS1	1.27502	1.21018	1.23647
IES2	1.22564	1.17918	1.22857
LDH1	1.24324	1.1437	1.24118
TIF3	1.1121	1.10585	1.11741
KRS1	1.08193	1.12337	1.149
CKA1	1.1902	1.09647	1.15446
RFC3	1.05518	1.15865	1.09035
CYC3	1.18773	1.1339	1.11356
GCD1	1.16321	1.09364	1.1223
ASM4	1.10582	1.10501	1.16318
TCB3	1.15929	1.09258	1.07698
TRM732	1.4688	1.31203	1.3209
OTU2	1.21711	1.12146	1.69687
GSY1	1.08028	1.26685	1.28458
FIS1	1.1771	1.1062	1.16787
SMD2	1.07596	1.72479	1.11971
NOP53	1.18206	1.2479	1.25682
TAF5	1.07363	1.0758	1.23182
RPN6	1.10332	1.10925	1.17739
IKI3	1.09412	1.10665	1.11068
ARG1	1.07358	1.08545	1.14788
MGE1	1.2969	1.26267	1.30105
ILV2	1.09497	1.06942	1.12054
NMA111	1.18369	1.10783	1.18046
NOP10	1.41199	1.31591	1.23341
RAD27	1.12193	1.11025	1.20426
LPD1	1.08632	1.09934	1.09043
SLC1	1.15411	1.11641	1.14605
RPL29	1.13048	1.14427	1.26043
ERV29	1.2183	1.2291	1.17384
ERP4	1.29244	1.4158	1.14308
NNT1	1.2587	1.64237	1.22041
LEU4	1.07259	1.13576	1.08993
MDH3	1.11683	1.2297	1.29276
TPD3	1.04581	1.07813	1.1072
NUP188	1.06797	1.21327	1.31014
GLE1	1.24848	1.23391	1.34821
GTT1	1.15282	1.18049	1.17166
LAP3	1.04834	1.10407	1.11813
RPN13	1.30265	1.20913	1.36129
PAH1	1.28853	1.12671	1.1559
TUF1	1.20129	1.11158	1.11522
PPT1	1.11661	1.07685	1.3367
PEX11	1.1766	1.10754	1.13942
FMP10	1.39045	1.07294	1.19831
BGL2	1.37781	1.44893	1.68656
KAP104	1.10548	1.132	1.13284
FUR1	1.1707	1.05286	1.14272
UBX2	1.21974	1.18766	1.13131
YPR097W	1.16067	1.0855	1.14359
WBP1	1.18439	1.20809	1.18748
RSM27	1.17987	1.16904	1.26625
SIN3	1.16564	1.17992	1.15128
ATG20	1.22533	1.16444	1.25976
BLM10	1.14886	1.1597	1.7138
FRA1	1.05871	1.06515	1.14435
ERG12	1.22806	1.11239	1.13642
SKN7	1.21219	1.61825	1.23116
DBP10	1.14047	1.15037	1.14442
MRP51	1.20181	1.22524	1.19038
ADE4	1.14581	1.07814	1.10943
DOG2	1.17832	1.17451	1.15131
THO1	1.19594	1.14342	1.17887
STE11	1.21948	1.1891	1.19637
RPC82	1.26584	1.11152	1.14069
KRR1	1.18836	1.12971	1.16913
TOP2	1.08796	1.07065	1.08162
PHO81	1.19391	1.20531	1.07242
GET2	1.24421	1.17797	1.23297
AST2	1.25819	1.15899	1.13192
MKS1	1.33727	1.09507	1.08106
SEC24	1.05777	1.07979	1.11594
YML096W	1.262	1.12932	1.1528
PRK1	1.09211	1.17516	1.20889
RAT1	1.06099	1.31409	1.14386
ATM1	1.17595	1.58449	1.3493
TRS120	1.22391	1.2343	1.1431
CDC28	1.24054	1.06773	1.11555
MEF1	1.18508	1.22454	1.11124
RMD5	1.20738	1.23581	1.19879
PSP1	1.21407	1.11764	1.13263
TUB3	1.11189	1.15137	1.22694
CBF2	1.2152	1.08379	1.06386
RPL4A	1.20819	1.04953	1.21657
RPC53	1.30507	1.25996	1.13649
LYS20	1.11066	1.17602	1.15126
MAE1	1.22477	1.16314	1.15715
VAC14	1.13734	1.16724	1.13665
SNF6	1.37093	1.14718	1.2213
UBX7	1.19393	1.28735	1.16426
EFB1	1.18741	1.30444	1.14984
YLH47	1.16777	1.14922	1.1676
ERG28	1.11193	1.24569	1.27932
SYH1	1.15095	1.03317	1.03188
SPF1	1.14035	1.17581	1.15838
SUI1	1.28491	1.12574	1.22163
CRP1	1.09726	1.19008	1.11826
ERP1	1.1062	1.12393	1.17072
PDA1	1.08535	1.17588	1.1442
PRP19	1.09315	1.15833	1.15479
MET14	1.14709	1.17458	1.19127
ATP3	1.19719	1.2896	1.24297
PSK1	1.18787	1.19856	1.11935
TOM40	1.10142	1.19848	1.18244
NAT5	1.16395	1.18779	1.18914
NPY1	1.11353	1.08255	1.15792
ALA1	1.03423	1.07379	1.05721
SEC27	1.07272	1.11696	1.15758
SFH1	1.17784	1.10093	1.30639
SNU13	1.14139	1.35628	1.44121
TRR1	1.13276	1.08648	1.03694
QCR2	1.0644	1.07962	1.12591
SOK2	1.20045	1.16394	1.22695
DIS3	1.06926	1.35438	1.0365
IFH1	1.73405	1.86107	1.5179
PCS60	1.11425	1.18311	1.20755
TIF4631	1.12342	1.24098	1.17084
ERG2	1.10614	1.16059	1.14541
YCK1	1.15696	1.09034	1.28251
SEC23	1.12507	1.14513	1.12558
GCN20	1.12522	1.03571	1.0754
YHR112C	1.15219	1.43781	1.13044
PAP2	1.37895	1.16968	1.22207
QCR7	1.04596	1.14761	1.12899
TCM62	1.26672	1.15426	1.15822
CTR9	1.09471	1.08318	1.13542
SAP185	1.22695	1.18828	1.29779
IMP4	1.20969	1.16475	1.12438
TAM41	1.24001	1.20015	1.22359
UFD1	1.04213	1.1004	1.06516
GAA1	1.10996	1.35006	1.21458
BNA4	1.11771	1.1716	1.11092
TOM22	1.18811	1.19205	1.18869
ANP1	1.11311	1.16338	1.12715
HYP2	1.19375	1.2671	1.15402
AIM2	1.06723	1.20134	1.2344
AMD1	1.09885	1.07941	1.13262
XKS1	1.06534	1.12656	1.13089
CUS1	1.53809	1.2141	1.16146
SAM2	1.08411	1.10202	1.09407
SSC1	1.07944	1.0797	1.17707
CMP2	1.34221	1.10068	1.10846
ALD6	1.11674	1.14477	1.19797
KRI1	1.17855	1.10619	1.20926
GCD2	1.07796	1.13691	1.12279
DPL1	1.0992	1.12208	1.09932
GSH2	1.15255	1.09149	1.15723
AHA1	1.09613	1.17975	1.22453
ARG3	1.10138	1.10162	1.16062
YGR266W	1.14017	1.17954	1.15121
RPL9A	1.32898	1.16641	1.21073
MDR1	1.0317	1.17748	1.10973
CAM1	1.07569	1.12619	1.19171
ILV3	1.12742	1.15803	1.15683
SNF1	1.10531	1.14543	1.14221
ESS1	1.20136	1.13907	1.1847
SRO9	1.29574	1.3289	1.27998
TOM6	1.13687	1.39528	1.51367
TIF11	1.12617	1.11566	1.19041
IDH1	1.14894	1.11395	1.11967
HSP78	1.03624	1.12406	1.10134
TFA1	1.18922	1.15313	1.12225
GPD1	1.34918	1.11728	1.15807
YLR257W	1.17235	1.13755	1.34052
CSE1	1.21687	1.08853	1.09499
HHO1	1.25078	1.24149	1.27872
CNB1	1.47652	1.32313	1.5179
QCR9	1.23111	1.2319	1.16471
MRPS12	1.17684	1.18725	1.21372
ARC15	1.19894	1.13458	1.15768
PRP43	1.14309	1.16407	1.13203
RSC9	1.19462	1.12703	1.08282
RPL13B	1.09243	1.37602	1.08427
PUS1	1.05288	1.14108	1.15604
RBG1	1.18009	1.11193	1.17437
HNT1	1.12263	1.13479	1.17121
GCR2	1.13241	1.13418	1.18092
RPL25	1.2918	1.11402	1.16934
OMS1	1.14392	1.19295	1.13188
HBN1	1.14296	1.22197	1.14189
URA8	1.13627	1.14535	1.17325
RAI1	1.07001	1.67586	1.23103
HMT1	1.09405	1.06901	1.29397
MSH6	1.19189	1.12068	1.16222
ECM16	1.10926	1.16587	1.09534
PHO85	1.15493	1.13637	1.11846
RRF1	1.24597	1.16773	1.15649
DEF1	1.08059	1.29991	1.3539
CFT1	1.16273	1.13052	1.18671
HEH2	1.15039	1.21248	1.12527
SEC65	1.29519	1.39217	1.31357
MED11	1.11802	1.2906	1.20897
RPL24B	1.18612	1.11386	1.27943
RPT1	1.06684	1.07716	1.15398
RAM2	1.06309	1.09556	1.15009
GUA1	1.13935	1.15235	1.13479
CBP3	1.13001	1.0878	1.19416
SLX9	1.30929	2.49141	1.67919
YIL055C	1.20852	1.19333	1.15712
FMP41	1.14219	1.13008	1.13807
SSM4	1.20995	1.14155	1.1653
IMD3	1.16811	1.17748	1.23071
UGP1	1.07159	1.12509	1.11608
RNA1	1.06927	1.05235	1.11915
KAP123	1.17724	1.06999	1.1662
CBC2	1.07814	1.08788	1.06104
SLA2	1.04546	1.09125	1.07539
SGN1	1.06836	1.21188	1.19033
TPK1	1.15856	1.16854	1.25306
RTN2	1.74368	1.32153	1.55059
COX9	1.18502	1.19667	1.27345
MRPS8	1.14493	1.14593	1.19296
SRO7	1.17327	1.21613	1.08658
PAM17	1.28674	1.14695	1.2758
CRZ1	1.14656	1.26417	1.18008
MAS2	1.18007	1.07513	1.13226
ARB1	1.156	1.11075	1.13558
MAK16	1.13254	1.40913	1.2213
NAT1	1.08667	1.11191	1.21561
SWH1	1.12477	1.14573	1.17251
ERO1	1.12931	1.23956	1.23893
PAR32	1.0741	1.18621	1.12282
UTP13	1.2363	1.09872	1.12154
FAT1	1.14971	1.16247	1.19708
CKI1	1.04969	1.2439	1.11269
ARP2	1.08441	1.12128	1.11166
SKT5	1.10496	1.25658	1.21574
FOL1	1.10335	1.13446	1.0765
EDC3	1.04149	1.11431	1.1052
RPA49	1.17366	1.13249	1.09512
LAG2	1.10106	1.1551	1.12319
MRPS28	1.10579	1.17993	1.14792
NSG1	1.27515	1.20855	1.14351
ROY1	1.18494	1.28031	1.20895
NEO1	1.43214	1.1106	1.18511
STE12	1.18588	1.21771	1.16538
TAN1	1.0818	1.10031	1.12607
AGE2	1.31811	1.07166	1.14756
RPC17	1.49563	1.14096	1.27184
CHC1	1.0671	1.1431	1.12199
NOB1	1.34247	1.21576	1.12484
VPS53	1.32403	1.10849	1.21948
PAN1	1.07503	1.0737	1.07441
ILV5	1.22196	1.06306	1.22385
GLR1	1.08919	1.10673	1.09273
NUG1	1.16428	1.09998	1.15174
MKT1	1.16485	1.14797	1.15283
ARG4	1.1316	1.11933	1.09492
SES1	1.22289	1.05473	1.14166
JJJ1	1.39377	1.22176	1.39455
TRM82	1.27811	1.13736	1.12455
RPO21	1.09207	1.08241	1.05364
YPT6	1.11167	1.36337	1.18842
RSC2	1.08911	1.08114	1.19204
THI80	1.09263	1.07999	1.16383
SWI1	1.14936	1.1462	1.13037
COX20	1.10947	1.17991	1.18056
TOF2	1.57934	1.49786	1.27572
UTH1	1.3739	1.31385	1.25886
NPR2	1.25208	1.18453	1.11565
RSR1	1.08653	1.2935	1.34412
IFM1	1.12581	1.11217	1.23059
YNK1	1.09284	1.1516	1.19596
NOP58	1.11386	1.27516	1.18524
DFR1	1.11891	1.18936	1.58722
GLN1	1.0678	1.08303	1.09633
MET17	1.07101	1.08735	1.14678
RPN5	1.37534	1.12946	1.06827
RCN2	1.14152	1.1206	1.17502
OXP1	1.06664	1.07817	1.0714
SEC8	1.07929	1.10145	1.13787
SEC11	1.16556	1.13868	1.19586
RAS2	1.15962	1.11323	1.15145
PMI40	1.1135	1.15123	1.14804
YML020W	1.07969	1.91991	1.25862
GBP2	1.05191	1.10068	1.09272
MCM3	1.27983	1.23227	1.27126
ISN1	1.18056	1.20709	1.18466
GET3	1.08557	1.10428	1.0941
ASF1	1.15875	1.15104	1.13643
MRPL9	1.04481	1.11775	1.20938
RLI1	1.10361	1.09081	1.14055
HXK2	1.10698	1.10061	1.11385
APD1	1.23324	1.11336	1.09392
URA2	1.03944	1.0359	1.10414
ARA1	1.12218	1.17046	1.11207
ARE2	1.14737	1.12614	1.10852
UGA2	1.25466	1.13783	1.21388
YDR541C	1.34739	1.09176	1.12863
RTT102	1.1371	1.17296	1.31584
BRR2	1.1279	1.06231	1.05865
TAF6	1.16073	1.09564	1.25793
DJP1	1.08835	1.12091	1.16674
PMU1	1.16545	1.2019	1.3843
VID30	1.14215	1.24441	1.19494
SEC53	1.13999	1.13087	1.12547
NOP56	1.28135	1.10951	1.16558
RRP42	1.28594	1.21151	1.33393
PUF3	1.28888	1.27215	1.2998
ARP6	1.0832	1.20644	1.35643
INP53	1.09458	1.0666	1.06431
ABF2	1.12912	1.112	1.19732
IDH2	1.20973	1.13479	1.06462
NPL6	1.06536	1.08561	1.11495
SCP160	1.05373	1.03875	1.0573
HYR1	1.10196	1.2341	1.21668
TFG1	1.05946	1.19679	1.55099
RFS1	1.21053	1.14825	1.2736
CCR4	1.06483	1.1138	1.06561
ECM29	1.14151	1.11997	1.16924
RPA135	1.13791	1.20324	1.08033
AIM45	1.06842	1.05714	1.23695
CYR1	1.09302	1.08761	1.12958
COX13	1.31005	1.13146	1.24594
UBP5	1.1486	1.15057	1.28039
ESC1	1.08949	1.13867	1.36616
STE20	1.0883	1.12606	1.08134
NAM2	1.10006	1.20537	1.17883
YPR098C	1.218	1.16985	1.15554
OLA1	1.05192	1.20974	1.1259
RSM7	1.23271	1.1602	1.09059
YDL144C	1.16154	1.17837	1.1213
DBP7	1.16678	1.33016	1.32146
BUD2	1.22728	1.16465	1.20595
UBP15	1.11723	1.13125	1.10722
MHP1	1.16734	1.15331	1.10655
SWI3	1.02938	1.0857	1.11416
TAL1	1.09211	1.13175	1.09386
ITC1	1.14051	1.0892	1.10237
RSM22	1.07873	1.07399	1.15796
YGR017W	1.17719	1.12439	1.17185
YVC1	1.38663	1.26537	1.14524
PHO91	1.22441	1.14527	1.19911
PCD1	1.16114	1.18875	1.29899
RHO4	1.21687	1.41706	1.52696
NPL3	1.09526	1.07099	1.23667
EMP70	1.09262	1.08782	1.17827
REB1	1.12551	1.1575	1.11767
SBE22	1.4948	1.16862	1.47098
CGI121	1.14022	1.09525	1.13856
NOP9	1.1003	1.12173	1.14647
DUG2	1.04802	1.08271	1.19634
DLD2	1.09757	1.07732	1.11978
IST2	1.15099	1.07882	1.11258
MSD1	1.13637	1.16796	1.19622
DBP1	1.10762	1.12526	1.17836
SHS1	1.09201	1.06413	1.09444
YEF3	1.20863	1.25108	1.31706
BOI2	1.24118	1.09693	1.16729
ATG2	1.15106	1.07553	1.22548
BFR1	1.09669	1.04614	1.09088
LYS4	1.11538	1.07346	1.13045
GCD14	1.10936	1.38109	1.34456
ART10	1.15866	1.22296	1.28127
CDC48	1.0228	1.06995	1.0373
RLP7	1.17407	1.3035	1.30087
NIT3	1.4072	1.05729	1.04322
HAM1	1.11908	1.07331	1.10531
NSG2	1.16968	1.44048	1.69379
GSY2	1.09508	1.19831	1.23643
OAC1	1.09967	1.07595	1.26303
RSM24	1.19195	1.18212	1.14036
GYP6	1.07265	1.25894	1.45295
PKH1	1.28487	1.13095	1.20144
TMA108	1.03673	1.12356	1.20422
MRP10	1.80627	1.71427	1.40903
NUP170	1.05198	1.11802	1.12082
MRPL23	1.15667	1.1941	1.15966
CMK1	1.14594	1.09523	1.06366
MDY2	1.166	1.08603	1.11571
CYT2	1.18435	1.209	1.21729
GSP1	1.24939	1.07732	1.16216
PDC1	1.05351	1.12828	1.11818
ARO3	1.09932	1.17745	1.14288
NEW1	1.15968	1.09179	1.19741
HAT1	1.13534	1.06238	1.20852
IKS1	1.25125	1.23046	1.17119
LCB3	1.12381	1.1911	1.34545
UTP7	1.12733	1.18236	1.09971
AST1	1.16012	1.13444	1.1556
HRD3	1.12388	1.10694	1.09889
NOP2	1.15587	1.05074	1.17327
RPS1B	1.13798	1.08065	1.15486
IMG2	1.28764	1.43784	1.29792
BNA5	1.04275	1.18694	1.13268
YRA2	1.07239	1.11201	1.15838
TSR1	1.0746	1.18426	1.15054
TIM22	1.09926	1.09177	1.34935
RPS2	1.12093	1.08084	1.1541
MRPS18	1.20982	1.17011	1.14615
DET1	1.1822	1.15653	1.22072
COF1	1.11292	1.1875	1.31849
MGM101	1.11907	1.13574	1.11172
SSB2	1.11592	1.11037	1.11483
SEC9	1.70568	1.1257	1.13054
MRPL11	1.11902	1.18735	1.19767
PUF6	1.18912	1.22267	1.1533
FCF1	1.3436	1.43311	1.41574
CKA2	1.15455	1.13537	1.09244
YLR455W	1.35525	1.30792	1.26943
BCK1	1.1903	1.3068	1.34894
SLS1	1.19254	1.26871	1.33464
PRP2	1.11467	1.09423	1.21644
PIN4	1.20885	1.67732	1.30273
MRPL24	1.15309	1.16774	1.13199
PRD1	1.09177	1.06325	1.14564
PTC4	1.11352	1.12537	1.13884
HOC1	1.13524	1.12138	1.22866
PIL1	1.19069	1.15765	1.20765
CDC42	1.05239	1.1082	1.05932
PAB1	1.09284	1.04416	1.10269
CPR6	1.08608	1.10709	1.16368
CDC10	1.09496	1.1038	1.13717
CEX1	1.04498	1.09715	1.12749
SGV1	1.1676	1.21145	1.1176
POR1	1.04728	1.15088	1.11986
MAS1	1.20133	1.1477	1.06664
MSK1	1.1273	1.1505	1.30205
RCL1	1.11475	1.46976	1.19645
RSC3	1.17283	1.18157	1.13002
SEC18	1.10703	1.07186	1.11765
YER156C	1.12845	1.07477	1.13146
FBP26	1.20233	1.13894	1.11391
PSA1	1.09716	1.07216	1.10865
PRS2	1.14123	1.10676	1.1071
SRV2	1.13785	1.10074	1.15767
ERJ5	1.24897	1.32761	1.46289
PRO3	1.3169	1.21448	1.23914
IMO32	1.12972	1.16613	1.21479
RPP1	1.34174	1.11314	1.16294
VPS5	1.10217	1.20101	1.10325
CDC3	1.10475	1.11873	1.14404
MES1	1.09587	1.0986	1.12694
PGM1	1.15198	1.12296	1.21431
YFR006W	1.07127	1.09271	1.10895
PIS1	1.11262	1.18779	1.23896
DUS3	1.13697	1.20254	1.07883
MRP2	1.23799	1.19221	1.21103
TIF35	1.18967	1.10057	1.07684
UBR1	1.14857	1.24114	1.05278
NOP1	1.12346	1.08913	1.10821
TFC3	1.20117	1.22814	1.41949
EDE1	1.36239	1.11608	1.15022
MDM20	1.10536	1.08026	1.08966
IRC21	1.15152	1.15906	1.12848
ASC1	1.14419	1.06642	1.11595
NUP82	1.09739	1.08448	1.12904
HEM15	1.07442	1.11737	1.18698
YER134C	1.13568	1.13219	1.18182
YTM1	1.11882	1.20188	1.0791
YGL082W	1.12973	1.15577	1.14652
FPR4	1.19759	1.09651	1.12443
HRP1	1.10689	1.19781	1.10225
MYO2	1.11644	1.14705	1.08804
TMA23	1.20777	1.32458	1.43797
SAC1	1.19124	1.02981	1.13576
ALD4	1.05784	1.3449	1.30243
HBS1	1.28305	1.04863	1.08191
UTP22	1.07957	1.11704	1.08311
GIS1	1.27769	1.23412	1.0958
EMC1	1.47062	1.28822	1.35065
RPT6	1.05245	1.05084	1.12306
ADH3	1.0461	1.13403	1.15513
VMA1	1.06709	1.03444	1.10676
MRPS35	1.15882	1.15113	1.08644
MRPL3	1.14698	1.11814	1.35828
RIX1	1.16296	1.18309	1.13805
ARG8	1.11805	1.12608	1.07653
HEM14	1.12315	1.15707	1.19858
ALE1	1.09031	1.16775	1.24765
CLA4	1.17254	1.20009	1.17229
TAO3	1.39798	1.14949	1.13148
UBP2	1.08457	1.09943	1.08885
LEU1	1.12109	1.15231	1.1285
MST1	1.07624	1.18197	1.20921
TWF1	1.17029	1.10179	1.09653
TCO89	1.11449	1.08544	1.1068
HRB1	1.13881	1.05259	1.15394
ILV6	1.15551	1.1705	1.14337
HSP60	1.07859	1.09257	1.17828
PRT1	1.11093	1.08042	1.12293
MSC3	1.26958	1.0998	1.15715
MOT2	1.11758	1.16566	1.16854
CDC73	1.108	1.15624	1.21941
UPF3	1.11106	1.09225	1.68293
GLO3	1.11723	1.136	1.1594
EHD3	1.21764	1.20365	1.09213
UBC4	1.27708	1.23972	1.08117
STV1	1.05484	1.13987	1.16604
RPN14	1.14953	1.12678	1.06457
UBX5	1.17395	1.17661	1.1924
TFG2	1.18814	1.12513	1.18734
RET1	1.17526	1.13551	1.09824
SER2	1.09156	1.18201	1.21084
MDN1	1.10013	1.17416	1.10564
EMP46	1.14759	1.16063	1.13442
YPL260W	1.15204	1.04183	1.14173
YME2	1.07251	1.15448	1.09892
TYW3	1.08504	1.1652	1.18649
LHS1	1.07108	1.09284	1.13548
GEP4	1.11205	1.07896	1.4809
SDS23	1.14844	1.12481	1.08387
MBP1	1.129	1.37703	1.225
DIA4	1.10057	1.09485	1.10019
THP2	1.10102	1.24253	1.11417
VAC8	1.33836	1.21453	1.10833
PET123	1.28037	1.12087	1.12613
LEO1	1.5126	1.29018	1.29946
RPS31	1.14126	1.15505	1.07776
CSR1	1.15307	1.11257	1.10433
SEC16	1.0458	1.06277	1.10328
MVP1	1.14206	1.15447	1.1197
SHM2	1.16929	1.07526	1.11627
SPE4	1.19146	1.41592	1.29801
CYS4	1.15341	1.08648	1.20973
EXO84	1.13363	1.13701	1.14645
RRP9	1.13221	1.13319	1.06877
VMA5	1.07199	1.11346	1.12784
ARP9	1.07655	1.07894	1.13386
YKR070W	1.16654	1.14403	1.22447
TEX1	1.48027	1.33552	1.13076
SER1	1.1626	1.13018	1.14903
YHI9	1.13782	1.10745	1.11966
MDE1	1.19692	1.18294	1.32093
YCF1	1.06489	1.17721	1.11448
GLT1	1.05961	1.09749	1.07517
INO80	1.08777	1.21224	1.10459
MGR1	1.12233	1.13614	1.16639
YBR126W-A	1.49674	1.46237	1.51022
PUS4	1.06253	1.22349	1.10924
PGM2	1.1063	1.18494	1.14748
TRA1	1.1167	1.16809	1.09424
ALT1	1.11697	1.09501	1.1425
NUP2	1.06468	1.1256	1.13324
PXR1	1.39655	1.3632	1.31833
NSA2	1.33093	1.39903	1.3766
MTD1	1.10618	1.15786	1.1369
PAN2	1.26274	1.18098	1.09211
VTC4	1.18607	1.29779	1.19611
RPL8B	1.19025	1.09735	1.18738
OSH2	1.07539	1.10622	1.09111
RFC2	1.17051	1.14353	1.15483
NOT5	1.09435	1.40219	1.40704
SDH4	1.08262	1.16655	1.20974
URB2	1.2979	1.28456	1.20885
LYS21	1.16592	1.10379	1.18859
IKI1	1.12922	1.43902	1.58261
YLR419W	1.07421	1.1374	1.12472
NCL1	1.07731	1.06558	1.12196
PGA2	1.08623	1.2374	1.15311
POB3	1.13115	1.04955	1.09737
LSC2	1.10834	1.15088	1.09792
REF2	1.20376	1.10262	1.122
NSA1	1.14851	1.1078	1.14325
RIB3	1.1938	1.27311	1.35999
GCN3	1.18565	1.09312	1.14685
LYS1	1.07227	1.17934	1.16633
RPA190	1.09683	1.08155	1.07693
SPT16	1.06355	1.0843	1.11147
PGI1	1.13602	1.11723	1.12512
NUP120	1.21963	1.14505	1.21269
ABP1	1.29002	1.12259	1.20217
GRX3	1.28667	1.33816	1.31367
SPC42	1.10919	1.38301	1.11585
MET18	1.24662	1.48133	1.2085
AIM9	1.09801	1.09198	1.08436
NAB3	1.17122	1.13583	1.14515
PHB2	1.18451	1.11116	1.16143
BET3	1.13116	1.2626	1.19125
HER2	1.28013	1.33476	1.27817
LSP1	1.10596	1.20426	1.22715
FAA4	1.05052	1.14477	1.19034
DOT5	1.09356	1.09843	1.12109
TIP41	1.21219	1.35575	1.15589
FPR3	1.12085	1.06805	1.18946
TIF5	1.10488	1.082	1.11491
YAK1	1.12118	1.18067	1.18526
INM2	1.52897	1.1477	1.51667
DCD1	1.17265	1.14806	1.26155
YLR345W	1.11293	1.29323	1.255
AIR2	1.16993	1.25963	1.19293
PSH1	1.20744	1.41577	1.18442
MNN11	1.22456	1.13158	1.11561
GSF2	1.20866	1.09442	1.20675
FUM1	1.16215	1.07844	1.26847
RPN3	1.08102	1.0976	1.154
SPP381	1.08675	1.2201	1.91253
MPD2	1.09277	1.08936	1.14741
PRC1	1.19573	1.22856	1.28499
LOA1	1.16883	1.13013	1.1433
ADK1	1.0332	1.14714	1.12119
ARO1	1.09369	1.07352	1.08571
FAA3	1.12322	1.08761	1.21147
VAM7	1.13822	1.19508	1.12444
SEC61	1.19555	1.1964	1.24953
NUP1	1.17923	1.08331	1.13475
ARP8	1.07741	1.06109	1.30075
DFM1	1.21709	1.22622	1.08434
ENT2	1.20751	1.10646	1.1896
ZIM17	1.21627	1.14254	1.2146
ELP4	1.52493	1.17394	1.25619
MIS1	1.11958	1.11008	1.08514
POS5	1.0552	1.32241	1.09203
LCL2	1.24135	1.14563	1.16742
HAL5	1.09901	1.07743	1.27063
NAM8	1.28854	1.1989	1.23608
AIM25	1.08641	1.35866	1.19975
AMS1	1.1008	1.11795	1.14963
NIC96	1.09896	1.08176	1.07937
RPN11	1.12131	1.08103	1.10812
PRS3	1.14937	1.21154	1.2092
ECM21	1.07606	1.08228	1.13063
GCS1	1.07688	1.11165	1.19126
DPH5	1.12803	1.16253	1.28246
NRD1	1.10361	1.31874	1.13527
PWP1	1.11088	1.11448	1.10228
BBC1	1.1227	1.07344	1.11505
BSP1	1.25752	1.17751	1.06119
ENT3	1.234	1.19573	1.26993
OSH3	1.1205	1.06415	1.13072
PRP4	1.16281	1.83801	1.28566
MRPL17	1.07498	1.15001	1.14343
GPI17	1.18301	1.2042	1.22276
BUL2	1.11445	1.08482	1.15623
CBP6	1.08833	1.16564	1.16128
POL32	1.13328	1.15968	1.11313
MET5	1.1428	1.06404	1.11679
SAP190	1.11115	1.20867	1.1054
PEX10	1.89804	1.3295	1.50844
VAR1	1.23643	1.19085	1.12897
RPB7	1.26182	1.27052	1.22934
BCY1	1.13449	1.05961	1.14954
RRP5	1.10007	1.0881	1.0965
PBA1	1.24805	1.15039	1.09416
SFA1	1.03748	1.06113	1.11873
HTS1	1.08212	1.08283	1.18772
VPH1	1.09215	1.07068	1.085
MNR2	1.31633	1.267	1.32673
NIP1	1.03788	1.16517	1.20226
YCP4	1.22374	1.12017	1.13444
RPL6B	1.15007	1.13039	1.1614
APL3	1.14894	1.07594	1.0811
HSP104	1.11055	1.15386	1.15973
DSD1	1.12444	1.18093	1.16728
BRO1	1.08533	1.04959	1.11323
ARO8	1.13052	1.17819	1.10808
HEM3	1.37453	1.11307	1.26851
SET2	1.18595	1.13745	1.1494
PBP4	1.05642	1.08833	1.1603
MVD1	1.06612	1.1003	1.19137
GYP5	1.12717	1.17394	1.38556
APA1	1.09817	1.11441	1.11182
GYP7	1.0975	1.18038	1.15539
MRE11	1.22966	1.39876	1.16715
TCB2	1.26362	1.26572	1.2337
ECM31	1.06438	1.11751	1.05553
MRPL8	1.10847	1.17121	1.25251
FAA1	1.09535	1.27784	1.23382
ESF1	1.19474	1.28386	1.33203
ARO7	1.16958	1.13332	1.10782
APL4	1.12308	1.07713	1.20117
POM33	1.29046	1.21767	1.16592
ARA2	1.1151	1.22427	1.09166
UTP6	1.15245	1.10583	1.15964
MGM1	1.07569	1.11901	1.06556
TLG2	1.18081	1.15409	1.28848
RPL26A	1.09961	1.12336	1.24657
MAP2	1.13602	1.09976	1.11318
YSH1	1.89022	1.5326	1.18488
COG6	1.0634	1.34336	1.28415
GCV2	1.13114	1.08484	1.09006
HCA4	1.30367	1.22055	1.26553
MRPL38	1.20639	1.19415	1.07636
BDF1	1.10683	1.1395	1.17786
THO2	1.17972	1.12269	1.12013
OYE2	1.10217	1.12731	1.12234
HDA2	1.11324	1.26656	1.15907
GLK1	1.07985	1.14729	1.16318
YPR114W	1.44923	1.36864	1.47555
RPS1A	1.19947	1.12378	1.20503
NBP2	1.33114	1.34562	1.31128
URB1	1.21355	1.22	1.14295
UTP11	1.11041	1.18948	1.13464
SPT5	1.04669	1.06767	1.06912
ISW1	1.13554	1.14802	1.15325
KCS1	1.32956	1.13138	1.09526
NOP16	1.33633	1.16127	1.29098
LSB5	1.09008	1.12052	1.22168
BUD13	1.20837	1.15642	1.11528
PBP1	1.1225	1.04012	1.076
COQ1	1.10622	1.14167	1.46806
ALY1	1.27059	1.22741	1.23265
BNA1	1.1085	1.1428	1.17965
HOG1	1.40673	1.14937	1.13227
AYR1	1.38643	1.16111	1.09814
TMA22	1.09144	1.22095	1.60692
PRE7	1.05245	1.12179	1.15553
PMR1	1.05134	1.13842	1.1208
SSK2	1.14107	1.10504	1.27961
CYM1	1.07585	1.18427	1.11626
SOP4	1.19576	1.33156	1.34142
YEL020C	1.13148	1.27431	1.24078
ADE3	1.03859	1.0733	1.07124
PKC1	1.20164	1.07024	1.12108
CIR1	1.17168	1.11678	1.20169
WTM1	1.09654	1.22801	1.23214
LAA1	1.21545	1.13708	1.31749
GRE2	1.13504	1.13774	1.22194
MSF1	1.18175	1.29335	1.68356
SAM37	1.16872	1.65515	1.21935
MSM1	1.13289	1.14048	1.12081
GPH1	1.08812	1.16483	1.20395
TRL1	1.1713	1.08275	1.18403
BAT2	1.09759	1.12838	1.13224
HSC82	1.18639	1.08797	1.09286
BEM3	1.22051	1.12482	1.43967
TRM1	1.14826	1.19899	1.15415
AIM24	1.39261	1.15753	1.21229
YIL108W	1.08509	1.10327	1.06158
STH1	1.07353	1.15356	1.10439
NOP13	1.13267	1.19712	1.18787
RTG3	1.20228	1.55095	1.1936
ALG13	1.14725	1.15341	1.14888
LAT1	1.05628	1.13021	1.09445
NOP6	1.08816	1.4089	1.21113
ACP1	1.14529	1.20296	1.21241
CDC60	1.02487	1.08715	1.05159
MRPL40	1.09667	1.13855	1.16337
LCB1	1.27415	1.1298	1.14975
RRB1	1.31333	1.0714	1.12342
VPS1	1.06632	1.05765	1.09366
ECM4	1.18497	1.17567	1.16553
SAM4	1.35341	1.12039	1.10811
SAC6	1.09621	1.08757	1.11466
HIR2	1.28485	1.2003	1.08625
RPN8	1.17705	1.0737	1.24648
MRN1	1.07787	1.15816	1.16903
UTP23	1.11498	1.11968	1.09225
ROK1	1.39284	1.26448	1.19462
TAE1	1.19054	1.09468	1.09647
CDC11	1.131	1.05714	1.06562
AAT2	1.05035	1.07314	1.08101
RSE1	1.08414	1.10189	1.1553
VPS24	1.06897	1.11073	1.06607
PDI1	1.08012	1.09647	1.06362
MNN9	1.1423	1.11151	1.08814
SCO2	1.17379	1.17982	1.54627
BNA3	1.09205	1.12829	1.10381
CCT3	1.07848	1.07197	1.1161
TCB1	1.17193	1.0866	1.08527
UBP1	1.11955	1.12722	1.14533
SWC4	1.14072	1.15541	1.50235
LRS4	1.21591	1.23897	1.37808
SEC63	1.06299	1.08517	1.11578
ATG27	1.39923	1.09221	1.12763
YKL023W	1.45903	1.23848	1.23222
MRT4	1.10717	1.18477	1.15003
MRPL27	1.12547	1.0432	1.11279
SPB1	1.28211	1.35462	1.18939
YUH1	1.1265	1.24186	1.27774
RRP3	1.16954	1.14258	1.19802
ADE12	1.26057	1.06667	1.12498
PRE6	1.19514	1.08591	1.19608
ARD1	1.18523	1.09119	1.11989
CIR2	1.06364	1.14315	1.07179
ERG7	1.10876	1.19273	1.15352
SCS2	1.11336	1.16388	1.26482
ABP140	1.05619	1.18831	1.10288
PTC6	1.7361	1.14951	1.17697
CLU1	1.07249	1.05501	1.12424
TAF9	1.10871	1.20455	1.08823
ADE17	1.20737	1.04733	1.14204
ATP10	1.26263	1.14785	1.20396
SUR7	1.17679	1.40364	1.29134
ADE13	1.06748	1.07205	1.12658
TDA10	1.20895	1.24951	1.14619
SIS1	1.10831	1.12779	1.24267
SKI7	1.15202	1.25532	1.47625
MRPL33	1.04416	1.12678	1.48163
RIM11	1.15772	1.19655	1.18464
ADE2	1.18284	1.07557	1.16215
GLC8	1.13033	1.10275	1.19638
YOR1	1.25788	1.26283	1.27454
CAJ1	1.06084	1.08174	1.1161
TDA3	1.14951	1.11633	1.11806
NCA2	1.12467	1.13306	1.18291
TRP5	1.08993	1.09318	1.0912
AFG3	1.07643	1.12218	1.22482
RRP1	1.10418	1.14362	1.37673
NOP8	1.23495	1.22048	1.08687
MSH2	1.16606	1.12946	1.17792
LRO1	1.18439	1.11909	1.1589
YHR138C	1.25792	1.23143	1.19367
DUG1	1.14237	1.13665	1.1318
RAP1	1.0895	1.09468	1.10854
VMA8	1.16267	1.09719	1.11778
NCP1	1.06428	1.03305	1.14623
YJU3	1.0615	1.08073	1.15664
SRP54	1.09312	1.10106	1.17046
RRP8	1.31419	1.11255	1.30607
HAT2	1.29717	1.20675	1.23265
SWI6	1.29739	1.39383	1.09846
MOD5	1.10292	1.21255	1.29326
SBA1	1.10127	1.16913	1.18098
RVS161	1.09215	1.121	1.10342
ERG26	1.05132	1.08881	1.1764
RRP14	1.13935	1.32317	1.22826
VTI1	1.26541	1.37458	1.19667
MRPL35	1.25599	1.14128	1.11714
EGD2	1.18912	1.13251	1.12156
HSP42	1.12323	1.18719	1.14458
MRP1	1.09072	1.10702	1.16183
OCA6	1.16437	1.20625	1.30902
AIM3	1.24198	1.16259	1.35004
KIN2	1.15072	1.20409	1.20213
TOR2	1.20611	1.10292	1.18217
YOR289W	1.10446	1.1672	1.38659
GLO2	1.13097	1.07971	1.23307
SIP2	1.1474	1.16408	1.30601
RPL14B	1.19639	1.09457	1.3166
DED1	1.24172	1.17335	1.21716
MET8	1.3986	1.34176	1.20181
GNP1	1.62704	1.52133	1.26467
MRPS16	1.22307	1.16199	1.1915
SLA1	1.0726	1.09428	1.16642
SEY1	1.07605	1.1437	1.09803
RRP36	1.45042	1.98447	1.27444
POL5	1.2491	1.19746	1.16159
RPS5	1.05362	1.16786	1.17701
RPA43	1.183	1.09008	1.28652
POM152	1.17299	1.09403	1.16472
PRP45	1.19975	1.15843	1.12573
REG1	1.15442	1.13283	1.12876
CDC1	1.34584	1.24576	1.28292
PHO2	1.29329	1.1457	1.34209
CPS1	1.03354	1.07142	1.17483
RPB2	1.1065	1.11306	1.10674
CWH41	1.07287	1.0865	1.13403
RRP7	1.17305	1.19003	1.4874
SAC7	1.22161	1.29772	1.68199
MET6	1.10339	1.06232	1.16821
RIB4	1.14547	1.2546	1.24109
NUP53	1.27261	1.16734	1.1148
SAP30	1.0736	1.24631	1.31133
YAP1801	1.43387	1.57087	1.4332
TRM10	1.19506	1.13731	1.20227
BDP1	1.59766	1.39652	1.46491
SEC66	1.214	1.13328	1.19972
COR1	1.07531	1.14397	1.10842
GID8	1.15864	1.06486	1.16597
VPS35	1.05059	1.12548	1.17649
ACT1	1.04036	1.12109	1.19824
CCT5	1.12368	1.06386	1.06868
ARH1	1.07301	1.22085	1.16682
SOD2	1.23526	1.25357	1.23711
SRP68	1.12303	1.09179	1.12258
PEX1	1.19524	1.1659	1.37997
TMA20	1.15917	1.07545	1.12009
MLP1	1.13681	1.13254	1.13024
NET1	1.07594	1.06822	1.09322
BIK1	1.12774	1.10604	1.13131
DMA2	1.20078	1.04209	1.28257
PDS5	1.07877	1.17703	1.11773
SNL1	1.09545	1.52275	1.42261
CDC39	1.14201	1.12552	1.11192
RFA1	1.07766	1.07212	1.13859
GFA1	1.06071	1.10828	1.15736
YOP1	1.20396	1.30156	1.35674
PYC2	1.11176	1.15756	1.11323
RDH54	2.28288	1.54076	2.72955
GCN1	1.0743	1.06149	1.10368
RRP40	1.09718	1.11219	1.35903
ODC2	1.09316	1.12486	1.16027
SCW10	1.59556	1.56111	1.38211
HIS2	1.17308	1.18439	1.21498
ADO1	1.11638	1.14339	1.20241
NFU1	1.14722	1.061	1.10286
ADH5	1.11095	1.20443	1.28494
HSE1	1.08748	1.05269	1.13023
SPC110	1.11621	1.14794	1.15804
SOL3	1.1026	1.12864	1.16324
RPS7A	1.13755	1.17096	1.28401
PEP8	1.12423	1.13455	1.1155
MTF2	1.13393	1.25477	1.40035
ARG2	1.2002	1.13224	1.63087
YBT1	1.11317	1.27354	1.13651
SUM1	1.2015	1.10844	1.12173
PRP11	1.10715	1.21539	1.19344
CFD1	1.54635	1.2188	1.24717
FCP1	1.18204	1.0681	1.17064
VPS30	1.4967	1.58791	1.37865
SPE3	1.25902	1.0703	1.10337
ALF1	1.2852	1.10524	1.62845
NPC2	1.23254	1.19231	1.15869
RRP15	1.4549	1.24448	1.25179
CBR1	1.1094	1.10717	1.19007
PFK2	1.08588	1.08188	1.05401
SFH5	1.09939	1.0947	1.13564
ALB1	1.51655	2.47324	1.42855
YPL199C	1.19855	1.20679	1.3145
PDR16	1.22341	1.14302	1.28406
[truncated: 1,332 more rows]

## Sheet: Supp. Fig. 2b
k	Replicate a	Replicate b	Replicate c
[truncated: 10 more rows]

[truncated: 16 more sheets: Supp. Fig. 2c, Supp. Fig 3a, Supp. Fig 3b, Supp. Fig 3c, Supp. Fig 3d, Supp. Fig 3e, Supp. Fig 4, Supp. Fig 5, Supp. Fig 6, Supp. Fig 7a, Supp. Fig 7b, Supp. Fig 7c, Supp. Fig 7d, Supp. Fig 7e, Supp. Fig 7f, Supp. Fig7g]
