# Supplementary material for: Eukaryotic cell biology is temporally coordinated to support the energetic demands of protein homeostasis
Source: Nat Commun. 2020 Sep 17;11:4706. doi: 10.1038/s41467-020-18330-x (PMC7499178; doi:10.1038/s41467-020-18330-x)
Supplement: Supplementary file 5 — Source Data [file 41467_2020_18330_MOESM5_ESM.zip › Source Data_JON.xlsx]

## Sheet: Figure 1 a
	LOC				DO (%)				HOC
0	2.31887	0.605497	2.79117	1.65766	24.1	85.4	3.9	53.2
0.0166667	2.31232	0.601277	2.78859	1.4573	24.4	85.5	4	60.7
0.0333333	2.4968	0.592816	2.78602	1.18928	16.1	85.7	4.1	69.6
0.05	2.59412	0.584325	2.73769	0.98575	11.9	85.9	6	75.6
0.0666667	2.37371	0.580068	2.6733	0.860987	21.6	86	8.6	79
0.0833333	2.43364	0.575805	2.58941	0.799725	18.9	86.1	12.1	80.6
0.1	2.41134	0.567255	2.48543	0.768457	19.9	86.3	16.6	81.4
0.116667	2.55199	0.562969	2.40468	0.744723	13.7	86.4	20.2	82
0.133333	2.31013	0.554375	2.34732	0.716722	24.5	86.6	22.8	82.7
0.15	2.4247	0.550067	2.31668	0.684305	19.3	86.7	24.2	83.5
0.166667	2.38917	0.545751	2.27747	0.659697	20.9	86.8	26	84.1
0.183333	2.31013	0.541428	2.21453	0.634833	24.5	86.9	28.9	84.7
0.2	2.37151	0.537097	2.11026	0.605497	21.7	87	33.7	85.4
0.216667	2.30359	0.528414	1.98009	0.588574	24.8	87.2	39.6	85.8
0.233333	2.26443	0.52406	1.87083	0.567255	26.6	87.3	44.4	86.3
0.25	2.24706	0.5197	1.79316	0.554375	27.4	87.4	47.7	86.6
0.266667	2.31232	0.5197	1.73505	0.541428	24.4	87.4	50.1	86.9
0.283333	2.37151	0.515332	1.70294	0.52406	21.7	87.5	51.4	87.3
0.3	2.47637	0.510956	1.68796	0.506573	17	87.6	52	87.7
0.316667	2.28182	0.506573	1.68796	0.493377	25.8	87.7	52	88
0.333333	2.27964	0.502182	1.68796	0.484543	25.9	87.8	52	88.2
0.35	2.44483	0.502182	1.68545	0.471233	18.4	87.8	52.1	88.5
0.366667	2.41134	0.497783	1.68545	0.457854	19.9	87.9	52.1	88.8
0.383333	2.28399	0.493377	1.68294	0.444405	25.7	88	52.2	89.1
0.4	2.27095	0.493377	1.68294	0.430887	26.3	88	52.2	89.4
0.416667	2.31668	0.488964	1.68042	0.417299	24.2	88.1	52.3	89.7
0.433333	2.42024	0.484543	1.68042	0.4082	19.5	88.2	52.3	89.9
0.45	2.50136	0.480113	1.67791	0.394494	15.9	88.3	52.4	90.2
0.466667	2.43811	0.480113	1.66781	0.385317	18.7	88.3	52.8	90.4
0.483333	2.52196	0.475677	1.65766	0.371493	15	88.4	53.2	90.7
0.5	2.4968	0.471233	1.65766	0.362236	16.1	88.5	53.2	90.9
0.516667	2.46282	0.471233	1.63208	0.352948	17.6	88.5	54.2	91.1
0.533333	2.3627	0.466781	1.61138	0.343627	22.1	88.6	55	91.3
0.55	2.4247	0.466781	1.58784	0.334275	19.3	88.6	55.9	91.5
0.566667	2.34294	0.462321	1.55868	0.32489	23	88.7	57	91.7
0.583333	2.50593	0.457854	1.52637	0.315472	15.7	88.8	58.2	91.9
0.6	2.45606	0.457854	1.49076	0.310752	17.9	88.8	59.5	92
0.616667	2.3583	0.453379	1.45448	0.301286	22.3	88.9	60.8	92.2
0.633333	2.3145	0.448896	1.41752	0.291787	24.3	89	62.1	92.4
0.65	1.9935	0.448896	1.3769	0.282255	39	89	63.5	92.6
0.666667	2.24706	0.444405	1.15674	0.272691	27.4	89.1	70.6	92.8
0.683333	2.39803	0.444405	0.978609	0.263094	20.5	89.1	75.8	93
0.7	2.22537	0.439907	0.890995	0.258283	28.4	89.2	78.2	93.1
0.716667	1.95538	0.439907	0.842022	0.253464	40.7	89.2	79.5	93.2
0.733333	1.51275	0.435401	0.811339	0.248636	58.7	89.3	80.3	93.3
0.75	1.47131	0.435401	0.784145	0.238956	60.2	89.3	81	93.5
0.766667	1.56933	0.430887	0.764519	0.234103	56.6	89.4	81.5	93.6
0.783333	1.4741	0.430887	0.764519	0.229242	60.1	89.4	81.5	93.7
0.8	1.29301	0.426365	0.720743	0.224373	66.3	89.5	82.6	93.8
0.816667	1.22447	0.426365	0.704618	0.21461	68.5	89.5	83	94
0.833333	1.17633	0.421836	0.692451	0.209715	70	89.6	83.3	94.1
0.85	1.16656	0.421836	0.680221	0.204813	70.3	89.6	83.6	94.2
0.866667	1.14028	0.421836	0.667928	0.194982	71.1	89.6	83.9	94.4
0.883333	0.975029	0.417299	0.651437	0.190053	75.9	89.7	84.3	94.5
0.9	0.87979	0.417299	0.638995	0.185117	78.5	89.7	84.6	94.6
0.916667	1.03507	0.417299	0.626487	0.180172	74.2	89.7	84.9	94.7
0.933333	0.902143	0.412753	0.613915	0.175218	77.9	89.8	85.2	94.8
0.95	0.924269	0.412753	0.605497	0.170256	77.3	89.8	85.4	94.9
0.966667	0.960649	0.4082	0.592816	0.165286	76.3	89.9	85.7	95
0.983333	0.996418	0.4082	0.584325	0.160307	75.3	89.9	85.9	95.1
1	0.971443	0.4082	0.575805	0.155319	76	89.9	86.1	95.2
1.01667	0.957038	0.40364	0.567255	0.150323	76.4	90	86.3	95.3
1.03333	0.960649	0.40364	0.558675	0.145318	76.3	90	86.5	95.4
1.05	0.913234	0.399071	0.550067	0.145318	77.6	90.1	86.7	95.4
1.06667	0.887266	0.399071	0.541428	0.140305	78.3	90.1	86.9	95.5
1.08333	0.81905	0.394494	0.532759	0.135284	80.1	90.2	87.1	95.6
1.1	0.860987	0.394494	0.528414	0.130253	79	90.2	87.2	95.7
1.11667	0.905846	0.394494	0.5197	0.130253	77.8	90.2	87.4	95.7
1.13333	0.857207	0.394494	0.515332	0.125214	79.1	90.2	87.5	95.8
1.15	0.872288	0.38991	0.506573	0.120166	78.7	90.3	87.7	95.9
1.16667	0.920597	0.38991	0.502182	0.120166	77.4	90.3	87.8	95.9
1.18333	0.849627	0.38991	0.497783	0.11511	79.3	90.3	87.9	96
1.2	0.659697	0.38991	0.488964	0.110045	84.1	90.3	88.1	96.1
1.21667	0.784145	0.385317	0.484543	0.110045	81	90.4	88.2	96.1
1.23333	0.845828	0.385317	0.480113	0.104972	79.4	90.4	88.3	96.2
1.25	0.70866	0.385317	0.475677	0.0998891	82.9	90.4	88.4	96.3
1.26667	0.728764	0.385317	0.471233	0.0998891	82.4	90.4	88.5	96.3
1.28333	0.784145	0.380717	0.466781	0.0947981	81	90.5	88.6	96.4
1.3	0.724757	0.380717	0.462321	0.0947981	82.5	90.5	88.7	96.4
1.31667	0.760573	0.380717	0.457854	0.0896985	81.6	90.5	88.8	96.5
1.33333	0.776315	0.380717	0.453379	0.0845902	81.2	90.5	88.9	96.6
1.35	0.67613	0.376109	0.453379	0.0845902	83.7	90.6	88.9	96.6
1.36667	0.740744	0.376109	0.448896	0.0794731	82.1	90.6	89	96.7
1.38333	0.704618	0.376109	0.444405	0.0743469	83	90.6	89.1	96.8
1.4	0.651437	0.376109	0.439907	0.0743469	84.3	90.6	89.2	96.8
1.41667	0.712694	0.371493	0.435401	0.0692123	82.8	90.7	89.3	96.9
1.43333	0.672033	0.371493	0.435401	0.0692123	83.8	90.7	89.3	96.9
1.45	0.70866	0.371493	0.430887	0.064069	82.9	90.7	89.4	97
1.46667	0.659697	0.371493	0.426365	0.0589169	84.1	90.7	89.5	97.1
1.48333	0.732764	0.366868	0.426365	0.0589169	82.3	90.8	89.5	97.1
1.5	0.756621	0.366868	0.421836	0.053756	81.7	90.8	89.6	97.2
1.51667	0.613915	0.366868	0.417299	0.0485859	85.2	90.8	89.7	97.3
1.53333	0.659697	0.366868	0.417299	0.0485859	84.1	90.8	89.7	97.3
1.55	0.712694	0.362236	0.412753	0.0434073	82.8	90.9	89.8	97.4
1.56667	0.684305	0.362236	0.412753	0.0434073	83.5	90.9	89.8	97.4
1.58333	0.728764	0.362236	0.4082	0.03822	82.4	90.9	89.9	97.5
1.6	0.655571	0.362236	0.40364	0.03822	84.2	90.9	90	97.5
1.61667	0.634833	0.357596	0.40364	0.03822	84.7	91	90	97.5
1.63333	0.626487	0.357596	0.399071	0.0330237	84.9	91	90.1	97.6
1.65	0.515332	0.357596	0.399071	0.0330237	87.5	91	90.1	97.6
1.66667	0.67613	0.357596	0.394494	0.0278187	83.7	91	90.2	97.7
1.68333	0.643149	0.352948	0.394494	0.0278187	84.5	91.1	90.2	97.7
1.7	0.59705	0.352948	0.38991	0.0226043	85.6	91.1	90.3	97.8
1.71667	0.667928	0.352948	0.38991	0.0226043	83.9	91.1	90.3	97.8
1.73333	0.613915	0.348292	0.385317	0.0173815	85.2	91.2	90.4	97.9
1.75	0.52406	0.348292	0.385317	0.0173815	87.3	91.2	90.4	97.9
1.76667	0.626487	0.399071	0.380717	0.0121497	84.9	90.1	90.5	98
1.78333	0.626487	0.537097	0.380717	0.0121497	84.9	87	90.5	98
1.8	0.630663	0.622303	0.380717	0.00690909	84.8	85	90.5	98.1
1.81667	0.634833	0.692451	0.376109	0.00690909	84.7	83.3	90.6	98.1
1.83333	0.634833	0.728764	0.376109	0.00165952	84.7	82.4	90.6	98.2
1.85	0.638995	0.799725	0.376109	0.00165952	84.6	80.6	90.6	98.2
1.86667	0.510956	0.799725	0.371493	-0.00359939	87.6	80.6	90.7	98.3
1.88333	0.634833	0.79584	0.371493	-0.00359939	84.7	80.7	90.7	98.3
1.9	0.609709	0.791948	0.371493	-0.00886684	85.3	80.8	90.7	98.4
1.91667	0.554375	0.791948	0.366868	-0.00886684	86.6	80.8	90.8	98.4
1.93333	0.613915	0.78805	0.366868	-0.00886684	85.2	80.9	90.8	98.4
1.95	0.618113	0.724757	0.366868	-0.0141433	85.1	82.5	90.8	98.5
1.96667	0.550067	0.780233	0.366868	-0.0141433	86.7	81.1	90.8	98.5
1.98333	0.545751	0.784145	0.362236	-0.0141433	86.8	81	90.9	98.5
2	0.638995	0.736758	0.362236	-0.0194287	84.6	82.2	90.9	98.6
2.01667	0.609709	0.744723	0.362236	-0.0194287	85.3	82	90.9	98.6
2.03333	0.580068	0.748696	0.357596	-0.0194287	86	81.9	91	98.6
2.05	0.5197	0.752662	0.357596	-0.0194287	87.4	81.8	91	98.6
2.06667	0.626487	0.67613	0.357596	-0.024723	84.9	83.7	91	98.7
2.08333	0.545751	0.756621	0.352948	-0.024723	86.8	81.7	91.1	98.7
2.1	0.630663	0.704618	0.352948	-0.024723	84.8	83	91.1	98.7
2.11667	0.609709	0.70866	0.352948	-0.0300268	85.3	82.9	91.1	98.8
2.13333	0.448896	0.752662	0.352948	-0.0300268	89	81.8	91.1	98.8
2.15	0.537097	0.70866	0.348292	-0.0300268	87	82.9	91.2	98.8
2.16667	0.605497	0.70866	0.348292	-0.0300268	85.4	82.9	91.2	98.8
2.18333	0.562969	0.70866	0.348292	-0.0353392	86.4	82.9	91.2	98.9
2.2	0.471233	0.712694	0.343627	-0.0353392	88.5	82.8	91.3	98.9
2.21667	0.562969	0.712694	0.343627	-0.0353392	86.4	82.8	91.3	98.9
2.23333	0.488964	0.684305	0.343627	-0.0353392	88.1	83.5	91.3	98.9
2.25	0.554375	0.736758	0.343627	-0.0406607	86.6	82.2	91.3	99
2.26667	0.515332	0.688381	0.343627	-0.0406607	87.5	83.4	91.3	99
2.28333	0.471233	0.692451	0.338955	-0.0406607	88.5	83.3	91.4	99
2.3	0.558675	0.696514	0.338955	-0.0459911	86.5	83.2	91.4	99.1
2.31667	0.562969	0.716722	0.338955	-0.0459911	86.4	82.7	91.4	99.1
2.33333	0.562969	0.724757	0.338955	-0.0459911	86.4	82.5	91.4	99.1
2.35	0.562969	0.663816	0.338955	-0.0459911	86.4	84	91.4	99.1
2.36667	0.506573	0.764519	0.334275	-0.0513306	87.7	81.5	91.5	99.2
2.38333	0.567255	0.756621	0.334275	-0.0513306	86.3	81.7	91.5	99.2
2.4	0.484543	0.748696	0.334275	-0.0513306	88.2	81.9	91.5	99.2
2.41667	0.435401	0.740744	0.334275	-0.0566796	89.3	82.1	91.5	99.3
2.43333	0.435401	0.720743	0.334275	-0.0566796	89.3	82.6	91.5	99.3
2.45	0.554375	0.684305	0.329586	-0.0566796	86.6	83.5	91.6	99.3
2.46667	0.550067	0.684305	0.329586	-0.0566796	86.7	83.5	91.6	99.3
2.48333	0.562969	0.684305	0.430887	0.053756	86.4	83.5	89.4	97.2
2.5	0.575805	0.732764	0.558675	0.194982	86.1	82.3	86.5	94.4
2.51667	0.584325	0.728764	0.655571	0.291787	85.9	82.4	84.2	92.4
2.53333	0.475677	0.724757	0.720743	0.352948	88.4	82.5	82.6	91.1
2.55	0.421836	0.720743	0.764519	0.40364	89.6	82.6	81.5	90
2.56667	0.435401	0.712694	0.791948	0.426365	89.3	82.8	80.8	89.5
2.58333	0.5197	0.70866	0.803603	0.444405	87.4	82.9	80.5	89.1
2.6	0.471233	0.704618	0.815198	0.462321	88.5	83	80.2	88.7
2.61667	0.310752	0.663816	0.815198	0.462321	92	84	80.2	88.7
2.63333	0.5197	0.70866	0.815198	0.462321	87.4	82.9	80.2	88.7
2.65	0.545751	0.643149	0.815198	0.462321	86.8	84.5	80.2	88.7
2.66667	0.532759	0.716722	0.815198	0.462321	87.1	82.7	80.2	88.7
2.68333	0.5197	0.724757	0.815198	0.466781	87.4	82.5	80.2	88.6
2.7	0.5197	0.728764	0.815198	0.466781	87.4	82.4	80.2	88.6
2.71667	0.448896	0.830565	0.815198	0.466781	89	79.8	80.2	88.6
2.73333	0.580068	0.784145	0.81905	0.466781	86	81	80.1	88.6
2.75	0.5197	0.720743	0.81905	0.466781	87.4	82.6	80.1	88.6
2.76667	0.510956	0.672033	0.815198	0.466781	87.6	83.8	80.2	88.6
2.78333	0.502182	0.672033	0.811339	0.466781	87.8	83.8	80.3	88.6
2.8	0.334275	0.667928	0.811339	0.466781	91.5	83.9	80.3	88.6
2.81667	0.502182	0.667928	0.807474	0.466781	87.8	83.9	80.4	88.6
2.83333	0.52406	0.663816	0.807474	0.466781	87.3	84	80.4	88.6
2.85	0.532759	0.663816	0.803603	0.466781	87.1	84	80.5	88.6
2.86667	0.541428	0.655571	0.803603	0.466781	86.9	84.2	80.5	88.6
2.88333	0.528414	0.651437	0.799725	0.466781	87.2	84.3	80.6	88.6
2.9	0.502182	0.643149	0.799725	0.466781	87.8	84.5	80.6	88.6
2.91667	0.430887	0.638995	0.79584	0.466781	89.4	84.6	80.7	88.6
2.93333	0.506573	0.630663	0.79584	0.417299	87.7	84.8	80.7	89.7
2.95	0.399071	0.672033	0.791948	0.417299	90.1	83.8	80.8	89.7
2.96667	0.493377	0.667928	0.78805	0.421836	88	83.9	80.9	89.6
2.98333	0.462321	0.663816	0.78805	0.426365	88.7	84	80.9	89.5
3	0.453379	0.651437	0.784145	0.426365	88.9	84.3	81	89.5
3.01667	0.267896	0.562969	0.784145	0.376109	92.9	86.4	81	90.6
3.03333	0.471233	0.651437	0.780233	0.385317	88.5	84.3	81.1	90.4
3.05	0.475677	0.575805	0.776315	0.394494	88.4	86.1	81.2	90.2
3.06667	0.506573	0.663816	0.776315	0.4082	87.7	84	81.2	89.9
3.08333	0.448896	0.680221	0.772389	0.417299	89	83.6	81.3	89.7
3.1	0.466781	0.663816	0.772389	0.417299	88.6	84	81.3	89.7
3.11667	0.484543	0.605497	0.768457	0.412753	88.2	85.4	81.4	89.8
3.13333	0.497783	0.571533	0.768457	0.412753	87.9	86.2	81.4	89.8
3.15	0.417299	0.655571	0.764519	0.412753	89.7	84.2	81.5	89.8
3.16667	0.421836	0.651437	0.764519	0.4082	89.6	84.3	81.5	89.9
3.18333	0.448896	0.643149	0.764519	0.4082	89	84.5	81.5	89.9
3.2	0.366868	0.638995	0.760573	0.40364	90.8	84.6	81.6	90
3.21667	0.480113	0.528414	0.760573	0.40364	88.3	87.2	81.6	90
3.23333	0.497783	0.663816	0.756621	0.40364	87.9	84	81.7	90
3.25	0.457854	0.584325	0.756621	0.399071	88.8	85.9	81.7	90.1
3.26667	0.457854	0.643149	0.752662	0.399071	88.8	84.5	81.8	90.1
3.28333	0.457854	0.638995	0.752662	0.394494	88.8	84.6	81.8	90.2
3.3	0.510956	0.588574	0.748696	0.394494	87.6	85.8	81.9	90.2
3.31667	0.430887	0.655571	0.748696	0.394494	89.4	84.2	81.9	90.2
3.33333	0.484543	0.651437	0.744723	0.38991	88.2	84.3	82	90.3
3.35	0.444405	0.647297	0.744723	0.385317	89.1	84.4	82	90.4
3.36667	0.484543	0.643149	0.740744	0.380717	88.2	84.5	82.1	90.5
3.38333	0.528414	0.638995	0.736758	0.376109	87.2	84.6	82.2	90.6
3.4	0.385317	0.634833	0.736758	0.366868	90.4	84.7	82.2	90.8
3.41667	0.448896	0.630663	0.732764	0.362236	89	84.8	82.3	90.9
3.43333	0.412753	0.622303	0.732764	0.357596	89.8	85	82.3	91
3.45	0.4082	0.562969	0.728764	0.357596	89.9	86.4	82.4	91
3.46667	0.462321	0.588574	0.728764	0.352948	88.7	85.8	82.4	91.1
3.48333	0.448896	0.700569	0.724757	0.352948	89	83.1	82.5	91.1
3.5	0.435401	0.493377	0.724757	0.348292	89.3	88	82.5	91.2
3.51667	0.417299	0.643149	0.724757	0.348292	89.7	84.5	82.5	91.2
3.53333	0.399071	0.59705	0.720743	0.343627	90.1	85.6	82.6	91.3
3.55	0.277477	0.613915	0.720743	0.343627	92.7	85.2	82.6	91.3
3.56667	0.32489	0.626487	0.720743	0.338955	91.7	84.9	82.6	91.4
3.58333	0.439907	0.605497	0.716722	0.338955	89.2	85.4	82.7	91.4
3.6	0.399071	0.601277	0.716722	0.334275	90.1	85.5	82.7	91.5
3.61667	0.444405	0.592816	0.712694	0.334275	89.1	85.7	82.8	91.5
3.63333	0.412753	0.655571	0.712694	0.334275	89.8	84.2	82.8	91.5
3.65	0.439907	0.618113	0.712694	0.334275	89.2	85.1	82.8	91.5
3.66667	0.453379	0.584325	0.70866	0.334275	88.9	85.9	82.9	91.5
3.68333	0.362236	0.575805	0.70866	0.334275	90.9	86.1	82.9	91.5
3.7	0.380717	0.626487	0.70866	0.334275	90.5	84.9	82.9	91.5
3.71667	0.40364	0.554375	0.704618	0.334275	90	86.6	83	91.5
3.73333	0.38991	0.575805	0.704618	0.329586	90.3	86.1	83	91.6
3.75	0.412753	0.59705	0.704618	0.329586	89.8	85.6	83	91.6
3.76667	0.412753	0.502182	0.700569	0.329586	89.8	87.8	83.1	91.6
3.78333	0.417299	0.588574	0.700569	0.32489	89.7	85.8	83.1	91.7
3.8	0.417299	0.588574	0.700569	0.320185	89.7	85.8	83.1	91.8
3.81667	0.343627	0.588574	0.696514	0.315472	91.3	85.8	83.2	91.9
3.83333	0.38991	0.588574	0.696514	0.310752	90.3	85.8	83.2	92
3.85	0.376109	0.588574	0.696514	0.310752	90.6	85.8	83.2	92
3.86667	0.435401	0.588574	0.692451	0.306023	89.3	85.8	83.3	92.1
3.88333	0.435401	0.588574	0.692451	0.301286	89.3	85.8	83.3	92.2
3.9	0.484543	0.532759	0.692451	0.301286	88.2	87.1	83.3	92.2
3.91667	0.537097	0.510956	0.688381	0.29654	87	87.6	83.4	92.3
3.93333	0.52406	0.613915	0.688381	0.29654	87.3	85.2	83.4	92.3
3.95	0.510956	0.613915	0.688381	0.291787	87.6	85.2	83.4	92.4
3.96667	0.417299	0.567255	0.684305	0.291787	89.7	86.3	83.5	92.4
3.98333	0.462321	0.571533	0.684305	0.291787	88.7	86.2	83.5	92.4
4	0.510956	0.575805	0.684305	0.287025	87.6	86.1	83.5	92.5
4.01667	0.475677	0.580068	0.680221	0.287025	88.4	86	83.6	92.5
4.03333	0.480113	0.584325	0.680221	0.282255	88.3	85.9	83.6	92.6
4.05	0.421836	0.571533	0.680221	0.282255	89.6	86.2	83.6	92.6
4.06667	0.343627	0.558675	0.67613	0.282255	91.3	86.5	83.7	92.6
4.08333	0.421836	0.537097	0.67613	0.277477	89.6	87	83.7	92.7
4.1	0.394494	0.558675	0.67613	0.277477	90.2	86.5	83.7	92.7
4.11667	0.287025	0.562969	0.672033	0.272691	92.5	86.4	83.8	92.8
4.13333	0.394494	0.510956	0.672033	0.272691	90.2	87.6	83.8	92.8
4.15	0.38991	0.532759	0.667928	0.272691	90.3	87.1	83.9	92.8
4.16667	0.38991	0.541428	0.667928	0.267896	90.3	86.9	83.9	92.9
4.18333	0.385317	0.545751	0.667928	0.267896	90.4	86.8	83.9	92.9
4.2	0.357596	0.554375	0.663816	0.267896	91	86.6	84	92.9
4.21667	0.357596	0.562969	0.663816	0.267896	91	86.4	84	92.9
4.23333	0.357596	0.493377	0.663816	0.263094	91	88	84	93
4.25	0.357596	0.510956	0.659697	0.263094	91	87.6	84.1	93
4.26667	0.357596	0.52406	0.659697	0.263094	91	87.3	84.1	93
4.28333	0.4082	0.571533	0.659697	0.258283	89.9	86.2	84.1	93.1
4.3	0.394494	0.545751	0.655571	0.258283	90.2	86.8	84.2	93.1
4.31667	0.371493	0.506573	0.655571	0.258283	90.7	87.7	84.2	93.1
4.33333	0.357596	0.497783	0.655571	0.258283	91	87.9	84.2	93.1
4.35	0.40364	0.554375	0.651437	0.253464	90	86.6	84.3	93.2
4.36667	0.310752	0.537097	0.651437	0.253464	92	87	84.3	93.2
4.38333	0.263094	0.5197	0.651437	0.253464	93	87.4	84.3	93.2
4.4	0.310752	0.558675	0.647297	0.248636	92	86.5	84.4	93.3
4.41667	0.310752	0.562969	0.647297	0.248636	92	86.4	84.4	93.3
4.43333	0.38991	0.567255	0.647297	0.248636	90.3	86.3	84.4	93.3
4.45	0.366868	0.567255	0.647297	0.2438	90.8	86.3	84.4	93.4
4.46667	0.343627	0.571533	0.643149	0.2438	91.3	86.2	84.5	93.4
4.48333	0.40364	0.575805	0.643149	0.2438	90	86.1	84.5	93.4
4.5	0.435401	0.584325	0.643149	0.2438	89.3	85.9	84.5	93.4
4.51667	0.380717	0.584325	0.638995	0.2438	90.5	85.9	84.6	93.4
4.53333	0.466781	0.584325	0.638995	0.2438	88.6	85.9	84.6	93.4
4.55	0.466781	0.584325	0.638995	0.2438	88.6	85.9	84.6	93.4
4.56667	0.466781	0.52406	0.638995	0.2438	88.6	87.3	84.6	93.4
4.58333	0.466781	0.588574	0.638995	0.2438	88.6	85.8	84.6	93.4
4.6	0.417299	0.692451	0.634833	0.2438	89.7	83.3	84.7	93.4
4.61667	0.2438	0.70866	0.634833	0.2438	93.4	82.9	84.7	93.4
4.63333	0.4082	0.622303	0.634833	0.2438	89.9	85	84.7	93.4
4.65	0.32489	0.571533	0.634833	0.2438	91.7	86.2	84.7	93.4
4.66667	0.412753	0.584325	0.634833	0.2438	89.8	85.9	84.7	93.4
4.68333	0.417299	0.601277	0.634833	0.2438	89.7	85.5	84.7	93.4
4.7	0.421836	0.613915	0.630663	0.2438	89.6	85.2	84.8	93.4
4.71667	0.352948	0.580068	0.630663	0.2438	91.1	86	84.8	93.4
4.73333	0.352948	0.562969	0.630663	0.248636	91.1	86.4	84.8	93.3
4.75	0.348292	0.554375	0.630663	0.248636	91.2	86.6	84.8	93.3
4.76667	0.348292	0.550067	0.630663	0.2438	91.2	86.7	84.8	93.4
4.78333	0.224373	0.448896	0.626487	0.238956	93.8	89	84.9	93.5
4.8	0.399071	0.52406	0.626487	0.238956	90.1	87.3	84.9	93.5
4.81667	0.480113	0.550067	0.626487	0.234103	88.3	86.7	84.9	93.6
4.83333	0.366868	0.550067	0.622303	0.234103	90.8	86.7	85	93.6
4.85	0.475677	0.545751	0.622303	0.229242	88.4	86.8	85	93.7
4.86667	0.334275	0.545751	0.622303	0.229242	91.5	86.8	85	93.7
4.88333	0.320185	0.545751	0.622303	0.224373	91.8	86.8	85	93.8
4.9	0.301286	0.541428	0.618113	0.224373	92.2	86.9	85.1	93.8
4.91667	0.385317	0.541428	0.618113	0.219495	90.4	86.9	85.1	93.9
4.93333	0.291787	0.537097	0.618113	0.219495	92.4	87	85.1	93.9
4.95	0.310752	0.537097	0.613915	0.21461	92	87	85.2	94
4.96667	0.357596	0.466781	0.613915	0.21461	91	88.6	85.2	94
4.98333	0.352948	0.510956	0.613915	0.209715	91.1	87.6	85.2	94.1
5	0.310752	0.502182	0.609709	0.209715	92	87.8	85.3	94.1
5.01667	0.376109	0.488964	0.609709	0.204813	90.6	88.1	85.3	94.2
5.03333	0.32489	0.480113	0.609709	0.204813	91.7	88.3	85.3	94.2
5.05	0.32489	0.497783	0.609709	0.204813	91.7	87.9	85.3	94.2
5.06667	0.32489	0.506573	0.605497	0.199901	91.7	87.7	85.4	94.3
5.08333	0.4082	0.488964	0.605497	0.199901	89.9	88.1	85.4	94.3
5.1	0.329586	0.510956	0.605497	0.199901	91.6	87.6	85.4	94.3
5.11667	0.38991	0.528414	0.601277	0.194982	90.3	87.2	85.5	94.4
5.13333	0.32489	0.5197	0.601277	0.194982	91.7	87.4	85.5	94.4
5.15	0.362236	0.510956	0.601277	0.194982	90.9	87.6	85.5	94.4
5.16667	0.229242	0.502182	0.601277	0.190053	93.7	87.8	85.5	94.5
5.18333	0.348292	0.488964	0.59705	0.190053	91.2	88.1	85.6	94.5
5.2	0.352948	0.471233	0.59705	0.185117	91.1	88.5	85.6	94.6
5.21667	0.357596	0.502182	0.59705	0.185117	91	87.8	85.6	94.6
5.23333	0.306023	0.502182	0.592816	0.185117	92.1	87.8	85.7	94.6
5.25	0.38991	0.502182	0.592816	0.180172	90.3	87.8	85.7	94.7
5.26667	0.412753	0.506573	0.592816	0.180172	89.8	87.7	85.7	94.7
5.28333	0.357596	0.430887	0.592816	0.180172	91	89.4	85.7	94.7
5.3	0.371493	0.430887	0.588574	0.180172	90.7	89.4	85.8	94.7
5.31667	0.380717	0.497783	0.588574	0.180172	90.5	87.9	85.8	94.7
5.33333	0.430887	0.537097	0.588574	0.180172	89.4	87	85.8	94.7
5.35	0.343627	0.541428	0.588574	0.180172	91.3	86.9	85.8	94.7
5.36667	0.338955	0.545751	0.584325	0.180172	91.4	86.8	85.9	94.7
5.38333	0.334275	0.550067	0.584325	0.180172	91.5	86.7	85.9	94.7
5.4	0.329586	0.601277	0.584325	0.180172	91.6	85.5	85.9	94.7
5.41667	0.219495	0.554375	0.584325	0.180172	93.9	86.6	85.9	94.7
5.43333	0.338955	0.52406	0.584325	0.180172	91.4	87.3	85.9	94.7
5.45	0.338955	0.528414	0.580068	0.180172	91.4	87.2	86	94.7
5.46667	0.272691	0.528414	0.580068	0.180172	92.8	87.2	86	94.7
5.48333	0.357596	0.532759	0.580068	0.180172	91	87.1	86	94.7
5.5	0.329586	0.484543	0.580068	0.180172	91.6	88.2	86	94.7
5.51667	0.338955	0.488964	0.575805	0.130253	91.4	88.1	86.1	95.7
5.53333	0.338955	0.52406	0.575805	0.145318	91.4	87.3	86.1	95.4
5.55	0.338955	0.52406	0.575805	0.165286	91.4	87.3	86.1	95
5.56667	0.29654	0.444405	0.575805	0.160307	92.3	89.1	86.1	95.1
5.58333	0.29654	0.488964	0.571533	0.155319	92.3	88.1	86.2	95.2
5.6	0.366868	0.448896	0.571533	0.150323	90.8	89	86.2	95.3
5.61667	0.272691	0.430887	0.571533	0.145318	92.8	89.4	86.2	95.4
5.63333	0.357596	0.493377	0.571533	0.145318	91	88	86.2	95.4
5.65	0.357596	0.475677	0.571533	0.140305	91	88.4	86.2	95.5
5.66667	0.352948	0.426365	0.567255	0.135284	91.1	89.5	86.3	95.6
5.68333	0.320185	0.448896	0.567255	0.130253	91.8	89	86.3	95.7
5.7	0.315472	0.515332	0.567255	0.125214	91.9	87.5	86.3	95.8
5.71667	0.320185	0.510956	0.567255	0.120166	91.8	87.6	86.3	95.9
5.73333	0.320185	0.506573	0.567255	0.125214	91.8	87.7	86.3	95.8
5.75	0.320185	0.502182	0.567255	0.135284	91.8	87.8	86.3	95.6
5.76667	0.320185	0.497783	0.562969	0.135284	91.8	87.9	86.4	95.6
5.78333	0.320185	0.493377	0.562969	0.130253	91.8	88	86.4	95.7
5.8	0.282255	0.493377	0.562969	0.130253	92.6	88	86.4	95.7
5.81667	0.352948	0.488964	0.562969	0.130253	91.1	88.1	86.4	95.7
5.83333	0.417299	0.484543	0.558675	0.130253	89.7	88.2	86.5	95.7
5.85	0.38991	0.4082	0.558675	0.125214	90.3	89.9	86.5	95.8
5.86667	0.32489	0.421836	0.558675	0.125214	91.7	89.6	86.5	95.8
5.88333	0.29654	0.444405	0.558675	0.125214	92.3	89.1	86.5	95.8
5.9	0.385317	0.466781	0.554375	0.125214	90.4	88.6	86.6	95.8
5.91667	0.380717	0.484543	0.554375	0.125214	90.5	88.2	86.6	95.8
5.93333	0.376109	0.497783	0.554375	0.120166	90.6	87.9	86.6	95.9
5.95	0.366868	0.510956	0.554375	0.120166	90.8	87.6	86.6	95.9
5.96667	0.362236	0.52406	0.554375	0.0947981	90.9	87.3	86.6	96.4
5.98333	0.357596	0.584325	0.550067	0.0947981	91	85.9	86.7	96.4
6	0.352948	0.567255	0.550067	0.0947981	91.1	86.3	86.7	96.4
6.01667	0.229242	0.502182	0.550067	0.0947981	93.7	87.8	86.7	96.4
6.03333	0.277477	0.457854	0.550067	0.0947981	92.7	88.8	86.7	96.4
6.05	0.310752	0.444405	0.545751	0.0947981	92	89.1	86.8	96.4
6.06667	0.371493	0.430887	0.545751	0.0947981	90.7	89.4	86.8	96.4
6.08333	0.380717	0.528414	0.545751	0.0947981	90.5	87.2	86.8	96.4
6.1	0.38991	0.567255	0.545751	0.0998891	90.3	86.3	86.8	96.3
6.11667	0.385317	0.562969	0.541428	0.0998891	90.4	86.4	86.9	96.3
6.13333	0.380717	0.562969	0.541428	0.0998891	90.5	86.4	86.9	96.3
6.15	0.376109	0.558675	0.541428	0.0998891	90.6	86.5	86.9	96.3
6.16667	0.334275	0.5197	0.541428	0.0998891	91.5	87.4	86.9	96.3
6.18333	0.385317	0.541428	0.537097	0.0998891	90.4	86.9	87	96.3
6.2	0.253464	0.528414	0.537097	0.0998891	93.2	87.2	87	96.3
6.21667	0.287025	0.510956	0.537097	0.0998891	92.5	87.6	87	96.3
6.23333	0.315472	0.426365	0.537097	0.0998891	91.9	89.5	87	96.3
6.25	0.234103	0.426365	0.532759	0.0998891	93.6	89.5	87.1	96.3
6.26667	0.248636	0.426365	0.532759	0.104972	93.3	89.5	87.1	96.2
6.28333	0.357596	0.497783	0.532759	0.104972	91	87.9	87.1	96.2
6.3	0.301286	0.510956	0.532759	0.0692123	92.2	87.6	87.1	96.9
6.31667	0.315472	0.462321	0.532759	0.0947981	91.9	88.7	87.1	96.4
6.33333	0.315472	0.457854	0.528414	0.0896985	91.9	88.8	87.2	96.5
6.35	0.306023	0.506573	0.528414	0.0845902	92.1	87.7	87.2	96.6
6.36667	0.29654	0.462321	0.528414	0.0794731	92.3	88.7	87.2	96.7
6.38333	0.291787	0.466781	0.528414	0.0743469	92.4	88.6	87.2	96.8
6.4	0.234103	0.484543	0.52406	0.064069	93.6	88.2	87.3	97
6.41667	0.277477	0.430887	0.52406	0.0589169	92.7	89.4	87.3	97.1
6.43333	0.334275	0.417299	0.52406	0.053756	91.5	89.7	87.3	97.2
6.45	0.38991	0.444405	0.52406	0.0485859	90.3	89.1	87.3	97.3
6.46667	0.194982	0.471233	0.52406	0.0743469	94.4	88.5	87.3	96.8
6.48333	0.338955	0.480113	0.52406	0.0692123	91.4	88.3	87.3	96.9
6.5	0.248636	0.493377	0.52406	0.064069	93.3	88	87.3	97
6.51667	0.258283	0.38991	0.52406	0.064069	93.1	90.3	87.3	97
6.53333	0.267896	0.430887	0.52406	0.0589169	92.9	89.4	87.3	97.1
6.55	0.229242	0.480113	0.52406	0.0589169	93.7	88.3	87.3	97.1
6.56667	0.194982	0.484543	0.52406	0.053756	94.4	88.2	87.3	97.2
6.58333	0.248636	0.493377	0.5197	0.053756	93.3	88	87.4	97.2
6.6	0.329586	0.497783	0.5197	0.0485859	91.6	87.9	87.4	97.3
6.61667	0.329586	0.466781	0.5197	0.0434073	91.6	88.6	87.4	97.4
6.63333	0.329586	0.444405	0.5197	0.0434073	91.6	89.1	87.4	97.4
6.65	0.329586	0.484543	0.5197	0.0692123	91.6	88.2	87.4	96.9
6.66667	0.272691	0.417299	0.5197	0.064069	92.8	89.7	87.4	97
6.68333	0.180172	0.412753	0.5197	0.053756	94.7	89.8	87.4	97.2
6.7	0.277477	0.4082	0.5197	0.0434073	92.7	89.9	87.4	97.4
6.71667	0.282255	0.40364	0.5197	0.03822	92.6	90	87.4	97.5
6.73333	0.287025	0.40364	0.5197	0.03822	92.5	90	87.4	97.5
6.75	0.2438	0.399071	0.5197	0.0434073	93.4	90.1	87.4	97.4
6.76667	0.329586	0.471233	0.5197	0.0434073	91.6	88.5	87.4	97.4
6.78333	0.343627	0.453379	0.515332	0.0434073	91.3	88.9	87.5	97.4
6.8	0.357596	0.484543	0.515332	0.03822	91	88.2	87.5	97.5
6.81667	0.334275	0.475677	0.510956	0.03822	91.5	88.4	87.6	97.5
6.83333	0.315472	0.471233	0.510956	0.03822	91.9	88.5	87.6	97.5
6.85	0.301286	0.462321	0.510956	0.03822	92.2	88.7	87.6	97.5
6.86667	0.287025	0.453379	0.506573	0.03822	92.5	88.9	87.7	97.5
6.88333	0.343627	0.426365	0.506573	0.03822	91.3	89.5	87.7	97.5
6.9	0.343627	0.417299	0.502182	0.03822	91.3	89.7	87.8	97.5
6.91667	0.282255	0.417299	0.502182	0.03822	92.6	89.7	87.8	97.5
6.93333	0.277477	0.421836	0.502182	0.03822	92.7	89.6	87.8	97.5
6.95	0.277477	0.471233	0.497783	0.03822	92.7	88.5	87.9	97.5
6.96667	0.301286	0.471233	0.497783	0.03822	92.2	88.5	87.9	97.5
6.98333	0.301286	0.471233	0.497783	0.03822	92.2	88.5	87.9	97.5
7	0.301286	0.5197	0.497783	0.03822	92.2	87.4	87.9	97.5
7.01667	0.301286	0.444405	0.493377	0.03822	92.2	89.1	88	97.5
7.03333	0.234103	0.40364	0.493377	0.03822	93.6	90	88	97.5
7.05	0.348292	0.457854	0.493377	0.03822	91.2	88.8	88	97.5
7.06667	0.343627	0.475677	0.488964	0.03822	91.3	88.4	88.1	97.5
7.08333	0.291787	0.430887	0.488964	0.00690909	92.4	89.4	88.1	98.1
7.1	0.209715	0.4082	0.488964	0.00690909	94.1	89.9	88.1	98.1
7.11667	0.29654	0.457854	0.484543	0.00690909	92.3	88.8	88.2	98.1
7.13333	0.2438	0.453379	0.484543	0.00690909	93.4	88.9	88.2	98.1
7.15	0.194982	0.453379	0.484543	0.00690909	94.4	88.9	88.2	98.1
7.16667	0.248636	0.448896	0.484543	0.00690909	93.3	89	88.2	98.1
7.18333	0.371493	0.444405	0.480113	0.00690909	90.7	89.1	88.3	98.1
7.2	0.310752	0.444405	0.480113	0.00690909	92	89.1	88.3	98.1
7.21667	0.362236	0.439907	0.480113	0.00690909	90.9	89.2	88.3	98.1
7.23333	0.362236	0.426365	0.475677	0.00690909	90.9	89.5	88.4	98.1
7.25	0.362236	0.412753	0.475677	0.00690909	90.9	89.8	88.4	98.1
7.26667	0.362236	0.462321	0.475677	0.00690909	90.9	88.7	88.4	98.1
7.28333	0.32489	0.462321	0.475677	0.00690909	91.7	88.7	88.4	98.1
7.3	0.199901	0.399071	0.471233	0.0121497	94.3	90.1	88.5	98
7.31667	0.343627	0.4082	0.471233	0.0121497	91.3	89.9	88.5	98
7.33333	0.329586	0.421836	0.471233	0.0121497	91.6	89.6	88.5	98
7.35	0.320185	0.430887	0.471233	0.0121497	91.8	89.4	88.5	98
7.36667	0.306023	0.439907	0.471233	0.0121497	92.1	89.2	88.5	98
7.38333	0.29654	0.510956	0.466781	0.0121497	92.3	87.6	88.6	98
7.4	0.29654	0.5197	0.466781	0.0121497	92.3	87.4	88.6	98
7.41667	0.301286	0.475677	0.466781	0.0121497	92.2	88.4	88.6	98
7.43333	0.29654	0.475677	0.466781	-0.0141433	92.3	88.4	88.6	98.5
7.45	0.29654	0.417299	0.466781	-0.00886684	92.3	89.7	88.6	98.4
7.46667	0.29654	0.426365	0.462321	-0.00359939	92.3	89.5	88.7	98.3
7.48333	0.291787	0.471233	0.462321	0.00165952	92.4	88.5	88.7	98.2
7.5	0.253464	0.417299	0.462321	0.00690909	93.2	89.7	88.7	98.1
7.51667	0.282255	0.421836	0.462321	0.00690909	92.6	89.6	88.7	98.1
7.53333	0.287025	0.430887	0.462321	0.00690909	92.5	89.4	88.7	98.1
7.55	0.291787	0.435401	0.457854	0.00690909	92.4	89.3	88.8	98.1
7.56667	0.282255	0.439907	0.457854	0.00690909	92.6	89.2	88.8	98.1
7.58333	0.277477	0.444405	0.457854	0.00690909	92.7	89.1	88.8	98.1
7.6	0.343627	0.448896	0.457854	0.00690909	91.3	89	88.8	98.1
7.61667	0.348292	0.466781	0.457854	0.00690909	91.2	88.6	88.8	98.1
7.63333	0.348292	0.471233	0.453379	0.00690909	91.2	88.5	88.9	98.1
7.65	0.348292	0.475677	0.453379	0.00690909	91.2	88.4	88.9	98.1
7.66667	0.348292	0.412753	0.453379	0.00165952	91.2	89.8	88.9	98.2
7.68333	0.253464	0.448896	0.453379	0.00165952	93.2	89	88.9	98.2
7.7	0.315472	0.493377	0.453379	0.00165952	91.9	88	88.9	98.2
7.71667	0.315472	0.484543	0.457854	0.00165952	91.9	88.2	88.8	98.2
7.73333	0.258283	0.439907	0.462321	0.00165952	93.1	89.2	88.7	98.2
7.75	0.291787	0.444405	0.462321	0.00165952	92.4	89.1	88.7	98.2
7.76667	0.291787	0.385317	0.462321	-0.00359939	92.4	90.4	88.7	98.3
7.78333	0.291787	0.417299	0.462321	-0.00359939	92.4	89.7	88.7	98.3
7.8	0.277477	0.453379	0.462321	-0.00886684	92.7	88.9	88.7	98.4
7.81667	0.282255	0.352948	0.462321	-0.0141433	92.6	91.1	88.7	98.5
7.83333	0.306023	0.376109	0.462321	-0.0141433	92.1	90.6	88.7	98.5
7.85	0.301286	0.399071	0.462321	-0.0194287	92.2	90.1	88.7	98.6
7.86667	0.291787	0.40364	0.457854	-0.024723	92.4	90	88.8	98.7
7.88333	0.287025	0.4082	0.457854	-0.024723	92.5	89.9	88.8	98.7
7.9	0.282255	0.412753	0.457854	-0.0300268	92.6	89.8	88.8	98.8
7.91667	0.272691	0.417299	0.457854	-0.0300268	92.8	89.7	88.8	98.8
7.93333	0.229242	0.421836	0.457854	-0.0300268	93.7	89.6	88.8	98.8
7.95	0.258283	0.426365	0.457854	-0.0300268	93.1	89.5	88.8	98.8
7.96667	0.282255	0.40364	0.453379	-0.0300268	92.6	90	88.9	98.8
7.98333	0.310752	0.394494	0.453379	-0.0300268	92	90.2	88.9	98.8
8	0.320185	0.38991	0.453379	-0.0300268	91.8	90.3	88.9	98.8
8.01667	0.329586	0.380717	0.453379	-0.0300268	91.6	90.5	88.9	98.8
8.03333	0.287025	0.457854	0.453379	-0.0300268	92.5	88.8	88.9	98.8
8.05	0.301286	0.457854	0.453379	-0.0300268	92.2	88.8	88.9	98.8
8.06667	0.267896	0.453379	0.453379	-0.0300268	92.9	88.9	88.9	98.8
8.08333	0.32489	0.453379	0.448896	-0.0300268	91.7	88.9	89	98.8
8.1	0.267896	0.430887	0.448896	-0.0300268	92.9	89.4	89	98.8
8.11667	0.277477	0.439907	0.448896	-0.0300268	92.7	89.2	89	98.8
8.13333	0.291787	0.435401	0.448896	-0.0300268	92.4	89.3	89	98.8
8.15	0.306023	0.426365	0.448896	-0.0300268	92.1	89.5	89	98.8
8.16667	0.315472	0.421836	0.448896	-0.0889627	91.9	89.6	89	99.9
8.18333	0.334275	0.417299	0.448896	-0.0300268	91.5	89.7	89	98.8
8.2	0.224373	0.412753	0.421836	-0.0300268	93.8	89.8	89.6	98.8
8.21667	0.306023	0.412753	0.421836	-0.0353392	92.1	89.8	89.6	98.9
8.23333	0.306023	0.417299	0.421836	-0.0353392	92.1	89.7	89.6	98.9
8.25	0.306023	0.493377	0.426365	-0.0353392	92.1	88	89.5	98.9
8.26667	0.32489	0.493377	0.426365	-0.0353392	91.7	88	89.5	98.9
8.28333	0.272691	0.439907	0.394494	-0.0353392	92.8	89.2	90.2	98.9
8.3	0.2438	0.430887	0.444405	-0.0353392	93.4	89.4	89.1	98.9
8.31667	0.258283	0.421836	0.444405	-0.0353392	93.1	89.6	89.1	98.9
8.33333	0.180172	0.412753	0.439907	-0.0406607	94.7	89.8	89.2	99
8.35	0.224373	0.40364	0.439907	-0.0406607	93.8	90	89.2	99
8.36667	0.229242	0.448896	0.439907	-0.0406607	93.7	89	89.2	99
8.38333	0.238956	0.394494	0.435401	-0.0406607	93.5	90.2	89.3	99
8.4	0.2438	0.38991	0.394494	-0.0406607	93.4	90.3	90.2	99
8.41667	0.267896	0.38991	0.417299	-0.0406607	92.9	90.3	89.7	99
8.43333	0.277477	0.38991	0.439907	-0.0406607	92.7	90.3	89.2	99
8.45	0.238956	0.38991	0.435401	-0.0406607	93.5	90.3	89.3	99
8.46667	0.2438	0.385317	0.435401	-0.0459911	93.4	90.4	89.3	99.1
8.48333	0.334275	0.385317	0.430887	-0.0459911	91.5	90.4	89.4	99.1
8.5	0.310752	0.453379	0.426365	-0.0459911	92	88.9	89.5	99.1
8.51667	0.2438	0.444405	0.426365	-0.0459911	93.4	89.1	89.5	99.1
8.53333	0.357596	0.435401	0.421836	-0.0459911	91	89.3	89.6	99.1
8.55	0.29654	0.426365	0.421836	-0.0459911	92.3	89.5	89.6	99.1
8.56667	0.301286	0.412753	0.417299	-0.0459911	92.2	89.8	89.7	99.1
8.58333	0.248636	0.320185	0.417299	-0.0513306	93.3	91.8	89.7	99.2
8.6	0.248636	0.348292	0.412753	-0.0513306	93.3	91.2	89.8	99.2
8.61667	0.310752	0.430887	0.412753	-0.0513306	92	89.4	89.8	99.2
8.63333	0.29654	0.435401	0.4082	-0.0513306	92.3	89.3	89.9	99.2
8.65	0.287025	0.435401	0.4082	-0.0459911	92.5	89.3	89.9	99.1
8.66667	0.194982	0.435401	0.40364	-0.0406607	94.4	89.3	90	99
8.68333	0.352948	0.439907	0.412753	-0.0353392	91.1	89.2	89.8	98.9
8.7	0.301286	0.385317	0.421836	-0.0513306	92.2	90.4	89.6	99.2
8.71667	0.263094	0.399071	0.366868	-0.0620373	93	90.1	90.8	99.4
8.73333	0.263094	0.412753	0.366868	-0.0566796	93	89.8	90.8	99.3
8.75	0.334275	0.380717	0.412753	-0.0513306	91.5	90.5	89.8	99.2
8.76667	0.267896	0.380717	0.412753	-0.0406607	92.9	90.5	89.8	99
8.78333	0.267896	0.376109	0.412753	-0.0459911	92.9	90.6	89.8	99.1
8.8	0.310752	0.376109	0.412753	-0.0459911	92	90.6	89.8	99.1
8.81667	0.32489	0.475677	0.412753	-0.0459911	91.7	88.4	89.8	99.1
8.83333	0.248636	0.417299	0.412753	-0.0459911	93.3	89.7	89.8	99.1
8.85	0.253464	0.417299	0.412753	-0.0513306	93.2	89.7	89.8	99.2
8.86667	0.258283	0.466781	0.412753	-0.0513306	93.1	88.6	89.8	99.2
8.88333	0.301286	0.466781	0.412753	-0.0620373	92.2	88.6	89.8	99.4
8.9	0.238956	0.394494	0.412753	-0.0674041	93.5	90.2	89.8	99.5
8.91667	0.253464	0.399071	0.412753	-0.0781649	93.2	90.1	89.8	99.7
8.93333	0.267896	0.40364	0.366868	-0.110668	92.9	90	90.8	100.3
8.95	0.282255	0.40364	0.380717	-0.0835594	92.6	90	90.5	99.8
8.96667	0.209715	0.4082	0.394494	-0.0620373	94.1	89.9	90.2	99.4
8.98333	0.258283	0.412753	0.4082	-0.0620373	93.1	89.8	89.9	99.4
9	0.248636	0.412753	0.40364	-0.0620373	93.3	89.8	90	99.4
9.01667	0.2438	0.430887	0.40364	-0.0620373	93.4	89.4	90	99.4
9.03333	0.238956	0.430887	0.371493	-0.0620373	93.5	89.4	90.7	99.4
9.05	0.2438	0.439907	0.4082	-0.0620373	93.4	89.2	89.9	99.4
9.06667	0.120166	0.444405	0.40364	-0.0620373	95.9	89.1	90	99.4
9.08333	0.234103	0.40364	0.399071	-0.0674041	93.6	90	90.1	99.5
9.1	0.238956	0.484543	0.399071	-0.0674041	93.5	88.2	90.1	99.5
9.11667	0.180172	0.444405	0.394494	-0.0674041	94.7	89.1	90.2	99.5
9.13333	0.253464	0.417299	0.357596	-0.0674041	93.2	89.7	91	99.5
9.15	0.306023	0.417299	0.40364	-0.0674041	92.1	89.7	90	99.5
9.16667	0.282255	0.417299	0.394494	-0.0674041	92.6	89.7	90.2	99.5
9.18333	0.263094	0.417299	0.38991	-0.0674041	93	89.7	90.3	99.5
9.2	0.145318	0.417299	0.380717	-0.0674041	95.4	89.7	90.5	99.5
9.21667	0.291787	0.357596	0.385317	-0.0620373	92.4	91	90.4	99.4
9.23333	0.306023	0.357596	0.38991	-0.0620373	92.1	91	90.3	99.4
9.25	0.315472	0.430887	0.301286	-0.0620373	91.9	89.4	92.2	99.4
9.26667	0.199901	0.430887	0.394494	-0.0620373	94.3	89.4	90.2	99.4
9.28333	0.199901	0.435401	0.394494	-0.0620373	94.3	89.3	90.2	99.4
9.3	0.199901	0.435401	0.38991	-0.0620373	94.3	89.3	90.3	99.4
9.31667	0.282255	0.439907	0.38991	-0.0835594	92.6	89.2	90.3	99.8
9.33333	0.277477	0.426365	0.38991	-0.110668	92.7	89.5	90.3	100.3
9.35	0.234103	0.412753	0.38991	-0.116117	93.6	89.8	90.3	100.4
9.36667	0.310752	0.399071	0.385317	-0.121575	92	90.1	90.4	100.5
9.38333	0.310752	0.417299	0.385317	-0.121575	92	89.7	90.4	100.5
9.4	0.310752	0.435401	0.385317	-0.0781649	92	89.3	90.4	99.7
9.41667	0.253464	0.417299	0.380717	-0.0727799	93.2	89.7	90.5	99.6
9.43333	0.263094	0.385317	0.380717	-0.121575	93	90.4	90.5	100.5
9.45	0.272691	0.376109	0.380717	-0.0997967	92.8	90.6	90.5	100.1
9.46667	0.277477	0.448896	0.380717	-0.0781649	92.7	89	90.5	99.7
9.48333	0.185117	0.435401	0.334275	-0.0781649	94.6	89.3	91.5	99.7
9.5	0.180172	0.426365	0.385317	-0.0781649	94.7	89.5	90.4	99.7
9.51667	0.135284	0.301286	0.385317	-0.0835594	95.6	92.2	90.4	99.8
9.53333	0.21461	0.291787	0.385317	-0.0835594	94	92.4	90.4	99.8
9.55	0.234103	0.40364	0.380717	-0.0889627	93.6	90	90.5	99.9
9.56667	0.248636	0.448896	0.380717	-0.0889627	93.3	89	90.5	99.9
9.58333	0.224373	0.315472	0.380717	-0.0889627	93.8	91.9	90.5	99.9
9.6	0.282255	0.258283	0.380717	-0.0943751	92.6	93.1	90.5	100
9.61667	0.170256	0.238956	0.376109	-0.0943751	94.9	93.5	90.6	100
9.63333	0.120166	0.2438	0.376109	-0.0943751	95.9	93.4	90.6	100
9.65	0.110045	0.2438	0.376109	-0.0997967	96.1	93.4	90.6	100.1
9.66667	0.0998891	0.2438	0.371493	-0.0997967	96.3	93.4	90.7	100.1
9.68333	0.0947981	0.2438	0.371493	-0.0997967	96.4	93.4	90.7	100.1
9.7	0.0896985	0.2438	0.371493	-0.105228	96.5	93.4	90.7	100.2
9.71667	0.0896985	0.2438	0.366868	-0.105228	96.5	93.4	90.8	100.2
9.73333	0.0896985	0.2438	0.366868	-0.110668	96.5	93.4	90.8	100.3
9.75	0.0845902	0.2438	0.357596	-0.110668	96.6	93.4	91	100.3
9.76667	0.0845902	0.2438	0.362236	-0.110668	96.6	93.4	90.9	100.3
9.78333	0.0794731	0.248636	0.362236	-0.110668	96.7	93.3	90.9	100.3
9.8	0.0794731	0.248636	0.366868	-0.116117	96.7	93.3	90.8	100.4
9.81667	0.0743469	0.248636	0.366868	-0.116117	96.8	93.3	90.8	100.4
9.83333	0.0743469	0.248636	0.371493	-0.116117	96.8	93.3	90.7	100.4
9.85	0.0743469	0.248636	0.371493	-0.121575	96.8	93.3	90.7	100.5
9.86667	0.0692123	0.248636	0.376109	-0.121575	96.9	93.3	90.6	100.5
9.88333	0.0743469	0.248636	0.376109	-0.121575	96.8	93.3	90.6	100.5
9.9	0.0743469	0.248636	0.380717	-0.127043	96.8	93.3	90.5	100.6
9.91667	0.0794731	0.248636	0.385317	-0.127043	96.7	93.3	90.4	100.6
9.93333	0.0845902	0.253464	0.338955	-0.127043	96.6	93.2	91.4	100.6
9.95	0.0845902	0.253464	0.376109	-0.127043	96.6	93.2	90.6	100.6
9.96667	0.0896985	0.253464	0.385317	-0.13252	96.5	93.2	90.4	100.7
9.98333	0.0947981	0.253464	0.394494	-0.13252	96.4	93.2	90.2	100.7
10	0.0947981	0.253464	0.385317	-0.13252	96.4	93.2	90.4	100.7
10.0167	0.0998891	0.253464	0.380717	-0.138006	96.3	93.2	90.5	100.8
10.0333	0.104972	0.253464	0.371493	-0.138006	96.2	93.2	90.7	100.8
10.05	0.277477	0.435401	0.366868	-0.138006	92.7	89.3	90.8	100.8
10.0667	0.348292	0.497783	0.380717	-0.138006	91.2	87.9	90.5	100.8
10.0833	0.462321	0.609709	0.394494	-0.143502	88.7	85.3	90.2	100.9
10.1	0.626487	0.772389	0.394494	-0.143502	84.9	81.3	90.2	100.9
10.1167	0.898433	1.0246	0.394494	-0.143502	78	74.5	90.2	100.9
10.1333	1.29607	1.406	0.38991	-0.149007	66.2	62.5	90.3	101
10.15	1.6602	1.75459	0.38991	-0.149007	53.1	49.3	90.3	101
10.1667	1.92366	2.01796	0.38991	-0.149007	42.1	37.9	90.3	101
10.1833	2.11463	2.21236	0.385317	-0.149007	33.5	29	90.4	101
10.2	2.24706	2.35171	0.385317	-0.154521	27.4	22.6	90.4	101.1
10.2167	2.34732	2.46507	0.385317	-0.154521	22.8	17.5	90.4	101.1
10.2333	2.4247	2.55431	0.385317	-0.154521	19.3	13.6	90.4	101.1
10.25	2.46733	2.6107	0.348292	-0.160044	17.4	11.2	91.2	101.2
10.2667	2.49225	2.6442	0.310752	-0.160044	16.3	9.8	92	101.2
10.2833	2.52426	2.67818	0.385317	-0.160044	14.9	8.4	90.4	101.2
10.3	2.54735	2.69537	0.306023	-0.289682	13.9	7.7	92.1	103.5
10.3167	2.57531	2.72766	0.248636	-0.341787	12.7	6.4	93.3	104.4
10.3333	2.6107	2.74777	0.229242	-0.353472	11.2	5.6	93.7	104.6
10.35	2.65144	2.75537	0.229242	-0.365197	9.5	5.3	93.7	104.8
10.3667	2.6733	2.76044	0.229242	-0.365197	8.6	5.1	93.7	104.8
10.3833	2.68553	2.77319	0.229242	-0.365197	8.1	4.6	93.7	104.8
10.4	2.70526	2.78345	0.229242	-0.365197	7.3	4.2	93.7	104.8
10.4167	2.71518	2.77831	0.224373	-0.371074	6.9	4.4	93.8	104.9
10.4333	2.72516	2.77319	0.224373	-0.371074	6.5	4.6	93.8	104.9
10.45	2.73769	2.76808	0.224373	-0.371074	6	4.8	93.8	104.9
10.4667	2.74777	2.76299	0.224373	-0.371074	5.6	5	93.8	104.9
10.4833	2.74777	2.7503	0.219495	-0.371074	5.6	5.5	93.9	104.9
10.5	2.74777	2.72266	0.219495	-0.371074	5.6	6.6	93.9	104.9
10.5167	2.71767	2.58705	0.219495	-0.371074	6.8	12.2	93.9	104.9
10.5333	2.67574	2.32105	0.219495	-0.371074	8.5	24	93.9	104.9
10.55	2.63458	2.17333	0.219495	-0.371074	10.2	30.8	93.9	104.9
10.5667	2.60358	2.11026	0.21461	-0.371074	11.5	33.7	94	104.9
10.5833	2.56829	2.08842	0.21461	-0.371074	13	34.7	94	104.9
10.6	2.5105	2.07747	0.21461	-0.371074	15.5	35.2	94	104.9
10.6167	2.27747	2.06869	0.21461	-0.376961	26	35.6	94	105
10.6333	2.09498	2.04008	0.209715	-0.376961	34.4	36.9	94.1	105
10.65	1.98233	1.98903	0.209715	-0.376961	39.5	39.2	94.1	105
10.6667	1.92594	1.94861	0.209715	-0.376961	42	41	94.1	105
10.6833	1.8824	1.90768	0.209715	-0.376961	43.9	42.8	94.1	105
10.7	1.84988	1.86851	0.219495	-0.376961	45.3	44.5	93.9	105
10.7167	1.82404	1.83817	0.229242	-0.376961	46.4	45.8	93.7	105
10.7333	1.79076	1.81695	0.234103	-0.376961	47.8	46.7	93.6	105
10.75	1.75944	1.80032	0.2438	-0.255379	49.1	47.4	93.4	102.9
10.7667	1.7375	1.78597	0.417299	-0.0141433	50	48	89.7	98.5
10.7833	1.71287	1.76671	0.497783	0.11511	51	48.8	87.9	96
10.8	1.68796	1.75215	0.638995	0.315472	52	49.4	84.6	91.9
10.8167	1.67034	1.74728	0.849627	0.605497	52.7	49.6	79.3	85.4
10.8333	1.65512	1.73995	1.19573	0.992868	53.3	49.9	69.4	75.4
10.85	1.64491	1.73014	1.60356	1.42039	53.7	50.3	55.3	62
10.8667	1.63208	1.72276	1.93729	1.77877	54.2	50.6	41.5	48.3
10.8833	1.62176	1.71535	2.15814	2.01796	54.6	50.9	31.5	37.9
10.9	1.61138	1.70791	2.30795	2.18851	55	51.2	24.6	30.1
10.9167	1.59833	1.70543	2.41357	2.33417	55.5	51.3	19.8	23.4
10.9333	1.59571	1.70045	2.49908	2.43811	55.6	51.5	16	18.7
10.95	1.59047	1.69796	2.54967	2.5105	55.8	51.6	13.8	15.5
10.9667	1.58784	1.69546	2.58235	2.55664	55.9	51.7	12.4	13.5
10.9833	1.5852	1.69046	2.61784	2.59176	56	51.9	10.9	12
11	1.57993	1.68796	2.64661	2.61784	56.2	52	9.7	10.9
11.0167	1.57728	1.68545	2.67818	2.62978	56.3	52.1	8.4	10.4
11.0333	1.57463	1.68545	2.71021	2.66599	56.4	52.1	7.1	8.9
11.05	1.56667	1.68294	2.73016	2.69537	56.7	52.2	6.3	7.7
11.0667	1.56401	1.68042	2.74777	2.71767	56.8	52.3	5.6	6.8
11.0833	1.56135	1.68042	2.75537	2.73267	56.9	52.3	5.3	6.2
11.1	1.55601	1.67791	2.76299	2.75283	57.1	52.4	5	5.4
11.1167	1.55333	1.67539	2.77319	2.7503	57.2	52.5	4.6	5.5
11.1333	1.55065	1.67539	2.78088	2.74777	57.3	52.5	4.3	5.6
11.15	1.54797	1.67286	2.79117	2.74525	57.4	52.6	3.9	5.7
11.1667	1.54528	1.67034	2.79893	2.74273	57.5	52.7	3.6	5.8
11.1833	1.54259	1.67034	2.79375	2.72017	57.6	52.7	3.8	6.7
11.2	1.54259	1.66781	2.78859	2.69291	57.6	52.8	4	7.8
11.2167	1.5399	1.66528	2.78345	2.65386	57.7	52.9	4.2	9.4
11.2333	1.5399	1.66528	2.76553	2.57297	57.7	52.9	4.9	12.8
11.25	1.5399	1.66274	2.74525	2.26008	57.7	53	5.7	26.8
11.2667	1.5399	1.66274	2.72266	2.06211	57.7	53	6.6	35.9
11.2833	1.5399	1.6602	2.68799	1.94182	57.7	53.1	8	41.3
11.3	1.5399	1.65766	2.61307	1.88701	57.7	53.2	11.1	43.7
11.3167	1.54259	1.65766	2.3605	1.84988	57.6	53.2	22.2	45.3
11.3333	1.54259	1.65512	2.19502	1.80984	57.6	53.3	29.8	47
11.35	1.54259	1.65512	2.10153	1.77395	57.6	53.3	34.1	48.5
11.3667	1.54259	1.65257	2.05551	1.7326	57.6	53.4	36.2	50.2
11.3833	1.54259	1.65002	2.02904	1.69546	57.6	53.5	37.4	51.7
11.4	1.54259	1.65002	2.01353	1.66274	57.6	53.5	38.1	53
11.4167	1.54259	1.64747	1.99127	1.6295	57.6	53.6	39.1	54.3
11.4333	1.54528	1.64747	1.96663	1.60095	57.5	53.6	40.2	55.4
11.45	1.54528	1.64491	1.93276	1.57728	57.5	53.7	41.7	56.3
11.4667	1.54528	1.64235	1.90539	1.55601	57.5	53.8	42.9	57.1
11.4833	1.54528	1.64235	1.88471	1.5372	57.5	53.8	43.8	57.8
11.5	1.54528	1.63979	1.85921	1.52908	57.5	53.9	44.9	58.1
11.5167	1.54528	1.63722	1.83582	1.51821	57.5	54	45.9	58.5
11.5333	1.54528	1.63722	1.81932	1.51275	57.5	54	46.6	58.7
11.55	1.54797	1.63465	1.80746	1.51002	57.4	54.1	47.1	58.8
11.5667	1.54797	1.63208	1.79793	1.50453	57.4	54.2	47.5	59
11.5833	1.54797	1.63208	1.77877	1.50179	57.4	54.2	48.3	59.1
11.6	1.54797	1.6295	1.76671	1.49903	57.4	54.3	48.8	59.2
11.6167	1.54797	1.6295	1.75702	1.49628	57.4	54.3	49.2	59.3
11.6333	1.54797	1.6295	1.74972	1.49628	57.4	54.3	49.5	59.3
11.65	1.54797	1.6295	1.7424	1.49352	57.4	54.3	49.8	59.4
11.6667	1.55065	1.6295	1.7375	1.49076	57.3	54.3	50	59.5
11.6833	1.55065	1.6295	1.73014	1.48799	57.3	54.3	50.3	59.6
11.7	1.55065	1.6295	1.73014	1.48522	57.3	54.3	50.3	59.7
11.7167	1.55065	1.6295	1.72768	1.48245	57.3	54.3	50.4	59.8
11.7333	1.55065	1.6295	1.72522	1.48245	57.3	54.3	50.5	59.8
11.75	1.55065	1.6295	1.72276	1.47967	57.3	54.3	50.6	59.9
11.7667	1.55065	1.6295	1.71782	1.47131	57.3	54.3	50.8	60.2
11.7833	1.55333	1.6295	1.71535	1.47131	57.2	54.3	50.9	60.2
11.8	1.55333	1.63208	1.71535	1.46852	57.2	54.2	50.9	60.3
11.8167	1.55333	1.63208	1.71287	1.46572	57.2	54.2	51	60.4
11.8333	1.55333	1.63208	1.71039	1.46291	57.2	54.2	51.1	60.5
11.85	1.55333	1.63208	1.71039	1.46291	57.2	54.2	51.1	60.5
11.8667	1.55333	1.63208	1.70791	1.46011	57.2	54.2	51.2	60.6
11.8833	1.55333	1.63208	1.70543	1.4573	57.2	54.2	51.3	60.7
11.9	1.55601	1.63208	1.70543	1.4573	57.1	54.2	51.3	60.7
11.9167	1.55601	1.63208	1.70543	1.45448	57.1	54.2	51.3	60.8
11.9333	1.55601	1.63208	1.70294	1.45448	57.1	54.2	51.4	60.8
11.95	1.55601	1.63208	1.70294	1.45448	57.1	54.2	51.4	60.8
11.9667	1.55601	1.63208	1.70294	1.4573	57.1	54.2	51.4	60.7
11.9833	1.55868	1.63208	1.70294	1.4573	57	54.2	51.4	60.7
12	1.56135	1.63208	1.70294	1.4573	56.9	54.2	51.4	60.7
12.0167	1.56135	1.63208	1.70045	1.4573	56.9	54.2	51.5	60.7
12.0333	1.56401	1.63208	1.70045	1.4573	56.8	54.2	51.5	60.7
12.05	1.56667	1.63208	1.70045	1.4573	56.7	54.2	51.5	60.7
12.0667	1.57198	1.63465	1.70045	1.4573	56.5	54.1	51.5	60.7
12.0833	1.57463	1.63465	1.70045	1.46011	56.4	54.1	51.5	60.6
12.1	1.57463	1.63465	1.70045	1.46011	56.4	54.1	51.5	60.6
12.1167	1.57728	1.63465	1.69796	1.46011	56.3	54.1	51.6	60.6
12.1333	1.57993	1.63465	1.69796	1.46011	56.2	54.1	51.6	60.6
12.15	1.58256	1.63465	1.69796	1.46011	56.1	54.1	51.6	60.6
12.1667	1.5852	1.63722	1.69796	1.46011	56	54	51.6	60.6
12.1833	1.58784	1.63722	1.69796	1.46011	55.9	54	51.6	60.6
12.2	1.59047	1.63722	1.69546	1.46291	55.8	54	51.7	60.5
12.2167	1.59309	1.63722	1.69546	1.46291	55.7	54	51.7	60.5
12.2333	1.59309	1.63722	1.69546	1.46291	55.7	54	51.7	60.5
12.25	1.59571	1.63722	1.69546	1.46291	55.6	54	51.7	60.5
12.2667	1.59833	1.63979	1.69546	1.46291	55.5	53.9	51.7	60.5
12.2833	1.60095	1.63979	1.69546	1.46291	55.4	53.9	51.7	60.5
12.3	1.60356	1.63979	1.69296	1.46291	55.3	53.9	51.8	60.5
12.3167	1.60617	1.63979	1.69296	1.46572	55.2	53.9	51.8	60.4
12.3333	1.60878	1.63979	1.69296	1.46572	55.1	53.9	51.8	60.4
12.35	1.61138	1.63979	1.69296	1.46572	55	53.9	51.8	60.4
12.3667	1.61398	1.63979	1.69296	1.46572	54.9	53.9	51.8	60.4
12.3833	1.61398	1.64235	1.69046	1.46572	54.9	53.8	51.9	60.4
12.4	1.61657	1.64235	1.69046	1.46572	54.8	53.8	51.9	60.4
12.4167	1.61917	1.64235	1.69046	1.46852	54.7	53.8	51.9	60.3
12.4333	1.62176	1.64235	1.69046	1.46852	54.6	53.8	51.9	60.3
12.45	1.62434	1.64235	1.69296	1.46852	54.5	53.8	51.8	60.3
12.4667	1.62692	1.64235	1.69296	1.46852	54.4	53.8	51.8	60.3
12.4833	1.6295	1.64491	1.69296	1.46852	54.3	53.7	51.8	60.3
12.5	1.63465	1.64491	1.69296	1.46852	54.1	53.7	51.8	60.3
12.5167	1.63979	1.64491	1.69296	1.46852	53.9	53.7	51.8	60.3
12.5333	1.64235	1.64491	1.69296	1.47131	53.8	53.7	51.8	60.2
12.55	1.64747	1.64491	1.69296	1.47131	53.6	53.7	51.8	60.2
12.5667	1.65002	1.64491	1.69296	1.47131	53.5	53.7	51.8	60.2
12.5833	1.65766	1.64747	1.69296	1.4741	53.2	53.6	51.8	60.1
12.6	1.66274	1.64747	1.69296	1.47689	53	53.6	51.8	60
12.6167					52.8	53.6	51.8	59.9	1.66781	1.64747	1.69296	1.47967
12.6333					52.6	53.6	51.8	59.8	1.67286	1.64747	1.69296	1.48245
12.65					52.4	53.6	51.8	59.7	1.67791	1.64747	1.69296	1.48522
12.6667					52.2	53.5	51.7	59.5	1.68294	1.65002	1.69546	1.49076
12.6833					52	53.4	51.7	59.5	1.68796	1.65257	1.69546	1.49076
12.7					51.6	53.4	51.7	59.5	1.69796	1.65257	1.69546	1.49076
12.7167					51.3	53.3	51.7	59.5	1.70543	1.65512	1.69546	1.49076
12.7333					51	53.3	51.7	59.5	1.71287	1.65512	1.69546	1.49076
12.75					50.7	53.2	51.7	59.5	1.72029	1.65766	1.69546	1.49076
12.7667					50.3	53.1	51.7	59.4	1.73014	1.6602	1.69546	1.49352
12.7833					50	53.1	51.6	59.3	1.7375	1.6602	1.69796	1.49628
12.8					49.5	53	51.6	59.2	1.74972	1.66274	1.69796	1.49903
12.8167					49	52.9	51.6	59.1	1.76187	1.66528	1.69796	1.50179
12.8333					48.5	52.8	51.5	58.9	1.77395	1.66781	1.70045	1.50728
12.85					48	52.8	51.5	58.8	1.78597	1.66781	1.70045	1.51002
12.8667					47.4	52.7	51.5	58.8	1.80032	1.67034	1.70045	1.51002
12.8833					46.9	52.6	51.4	58.7	1.81221	1.67286	1.70294	1.51275
12.9					46.1	52.5	51.4	58.6	1.83111	1.67539	1.70294	1.51548
12.9167					45.4	52.5	51.4	58.5	1.84754	1.67539	1.70294	1.51821
12.9333					44.5	52.4	51.3	58.4	1.86851	1.67791	1.70543	1.52093
12.95					43.7	52.3	51.3	58.3	1.88701	1.68042	1.70543	1.52365
12.9667					42.5	52.2	51.3	58.2	1.91454	1.68294	1.70543	1.52637
12.9833					41.3	52.1	51.2	58.2	1.94182	1.68545	1.70791	1.52637
13					40	52	51.2	58.1	1.97112	1.68796	1.70791	1.52908
13.0167					38.4	52	51.1	58	2.00686	1.68796	1.71039	1.53179
13.0333					36.6	51.9	51.1	58	2.0467	1.69046	1.71039	1.53179
13.05					34.3	51.7	51.1	57.9	2.09716	1.69546	1.71039	1.5345
13.0667					31.8	51.6	51	57.8	2.15162	1.69796	1.71287	1.5372
13.0833					28.2	51.4	51	57.7	2.22971	1.70294	1.71287	1.5399
13.1					24	51.2	51	57.7	2.32105	1.70791	1.71287	1.5399
13.1167					21.3	51.1	50.9	57.5	2.38033	1.71039	1.71535	1.54528
13.1333					20.5	50.9	50.9	57.4	2.39803	1.71535	1.71535	1.54797
13.15					20.4	50.7	50.9	57.3	2.40024	1.72029	1.71535	1.55065
13.1667					20.3	50.5	50.8	57.1	2.40246	1.72522	1.71782	1.55601
13.1833					20.2	50.3	50.8	57	2.40468	1.73014	1.71782	1.55868
13.2					20.1	50	50.8	56.8	2.4069	1.7375	1.71782	1.56401
13.2167					19.2	49.8	50.7	56.7	2.42693	1.7424	1.72029	1.56667
13.2333					18.7	49.6	50.7	56.5	2.43811	1.74728	1.72029	1.57198
13.25					17.9	49.3	50.6	56.4	2.45606	1.75459	1.72276	1.57463
13.2667					16.9	49.1	50.6	56.3	2.47863	1.75944	1.72276	1.57728
13.2833					15.8	48.9	50.5	56.2	2.50364	1.76429	1.72522	1.57993
13.3					14.6	48.5	50.5	56	2.53117	1.77395	1.72522	1.5852
13.3167					13.3	48.2	50.4	55.8	2.56129	1.78117	1.72768	1.59047
13.3333					12	47.9	50.4	55.6	2.59176	1.78837	1.72768	1.59571
13.35					11.7	47.4	50.3	55.4	2.59885	1.80032	1.73014	1.60095
13.3667					10.5	47	50.3	55.3	2.62739	1.80984	1.73014	1.60356
13.3833					10.1	46.7	50.2	55	2.63698	1.81695	1.7326	1.61138
13.4					9.4	46.3	50.1	54.8	2.65386	1.8264	1.73505	1.61657
13.4167					8.6	45.9	50	54.6	2.6733	1.83582	1.7375	1.62176
13.4333					8.1	45.4	49.9	54.4	2.68553	1.84754	1.73995	1.62692
13.45					7.6	45	49.8	54.2	2.69784	1.85688	1.7424	1.63208
13.4667					7.2	44.3	49.7	54	2.70774	1.87315	1.74484	1.63722
13.4833					6.9	44	49.6	53.8	2.71518	1.88009	1.74728	1.64235
13.5					6.6	43.4	49.5	53.4	2.72266	1.89392	1.74972	1.65257
13.5167					6.4	42.5	49.3	53	2.72766	1.91454	1.75459	1.66274
13.5333					6.1	41.7	49.2	52.6	2.73518	1.93276	1.75702	1.67286
13.55					5.9	40.9	49.1	52.1	2.74021	1.95087	1.75944	1.68545
13.5667					5.7	39.7	48.9	51.9	2.74525	1.97785	1.76429	1.69046
13.5833					5.5	38.6	48.7	51.2	2.7503	2.00241	1.76913	1.70791
13.6					5.3	37.4	48.5	50.7	2.75537	2.02904	1.77395	1.72029
13.6167					5.1	35.9	48.3	50.2	2.76044	2.06211	1.77877	1.7326
13.6333					4.9	34.2	48.1	49.4	2.76553	2.09935	1.78357	1.75215
13.65					4.8	31.9	47.8	48.9	2.76808	2.14945	1.79076	1.76429
13.6667					4.6	29.1	47.6	48	2.77319	2.21019	1.79555	1.78597
13.6833					4.5	25.5	47.3	47	2.77575	2.28834	1.8027	1.80984
13.7					4.4	22	47.1	45.9	2.77831	2.3649	1.80746	1.83582
13.7167					4.2	20.6	46.8	45.1	2.78345	2.39581	1.81458	1.85455
13.7333					4.1	20.2	46.5	43.6	2.78602	2.40468	1.82168	1.88932
13.75					3.9	20	46.2	42	2.79117	2.40912	1.82876	1.92594
13.7667					3.8	19.8	45.9	40.5	2.79375	2.41357	1.83582	1.95988
13.7833					3.7	19.6	45.5	38.2	2.79634	2.41802	1.8452	2.0113
13.8					3.6	19.5	45.1	35.4	2.79893	2.42024	1.85455	2.07308
13.8167					3.6	18.4	44.6	31.9	2.79893	2.44483	1.86619	2.14945
13.8333					3.5	17.6	44.1	27.3	2.80152	2.46282	1.87777	2.24923
13.85					3.4	16.6	43.5	22.3	2.80411	2.48543	1.89162	2.3583
13.8667					3.3	16.1	43	18.6	2.80671	2.4968	1.9031	2.44035
13.8833					3.3	14.9	42.6	18.2	2.80671	2.52426	1.91226	2.44932
13.9					3.2	13.8	41.8	18.4	2.80931	2.54967	1.93048	2.44483
13.9167					3.2	12.6	41.1	18.7	2.80931	2.57765	1.94635	2.43811
13.9333					3.2	11.2	40.4	19	2.80931	2.6107	1.96213	2.4314
13.95					3.2	10.4	39.5	19	2.80931	2.62978	1.98233	2.4314
13.9667					3.1	9.7	38.8	17.7	2.81192	2.64661	1.99796	2.46056
13.9833					3.1	8.8	37.6	16.6	2.81192	2.66842	2.02461	2.48543
14					3.1	8.2	36.7	15.7	2.81192	2.68308	2.0445	2.50593
14.0167					3.1	7.7	35.5	15	2.81192	2.69537	2.07089	2.52196
14.0333					3	7.5	34.1	13.8	2.81453	2.70031	2.10153	2.54967
14.05					3.1	6.9	32.1	12.4	2.81192	2.71518	2.1451	2.58235
14.0667					3.2	6.6	29.8	10.8	2.80931	2.72266	2.19502	2.62022
14.0833					3.3	6.2	27.2	9.1	2.80671	2.73267	2.2514	2.66113
14.1					3.4	6	23.7	8.1	2.80411	2.73769	2.32761	2.68553
14.1167					4.1	5.8	20.5	6.8	2.78602	2.74273	2.39803	2.71767
14.1333					4.8	5.5	19.5	5.7	2.76808	2.7503	2.42024	2.74525
14.15	2.74021	2.75283	2.42024	2.75791	5.9	5.4	19.5	5.2
14.1667	2.69537	2.75791	2.42024	2.76808	7.7	5.2	19.5	4.8
14.1833	2.63218	2.76299	2.41802	2.77831	10.3	5	19.6	4.4
14.2	2.55664	2.76553	2.41802	2.78602	13.5	4.9	19.6	4.1
14.2167	2.32542	2.77064	2.43811	2.79375	23.8	4.7	18.7	3.8
14.2333	2.14945	2.77575	2.45606	2.79893	31.9	4.5	17.9	3.6
14.25	2.08185	2.78088	2.47185	2.80411	35	4.3	17.2	3.4
14.2667	2.0665	2.78345	2.49225	2.80931	35.7	4.2	16.3	3.2
14.2833	2.07089	2.78859	2.50593	2.81192	35.5	4	15.7	3.1
14.3	2.07308	2.79375	2.53117	2.81453	35.4	3.8	14.6	3
14.3167	2.0489	2.79893	2.55431	2.81714	36.5	3.6	13.6	2.9
14.3333	2.00908	2.80152	2.58	2.82237	38.3	3.5	12.5	2.7
14.35	1.96663	2.80671	2.60358	2.82499	40.2	3.3	11.5	2.6
14.3667	1.93048	2.81192	2.62261	2.82762	41.8	3.1	10.7	2.5
14.3833	1.9031	2.81453	2.64661	2.82762	43	3	9.7	2.5
14.4	1.87777	2.81714	2.66113	2.83025	44.1	2.9	9.1	2.4
14.4167	1.86851	2.81975	2.6733	2.83025	44.5	2.8	8.6	2.4
14.4333	1.8452	2.81975	2.68308	2.83288	45.5	2.8	8.2	2.3
14.45	1.84051	2.82237	2.69537	2.83552	45.7	2.7	7.7	2.2
14.4667	1.83582	2.82499	2.70526	2.83552	45.9	2.6	7.3	2.2
14.4833	1.81932	2.82499	2.7127	2.83815	46.6	2.6	7	2.1
14.5	1.81221	2.82762	2.73016	2.83815	46.9	2.5	6.3	2.1
14.5167	1.80508	2.83025	2.73267	2.8408	47.2	2.4	6.2	2
14.5333	1.8027	2.83025	2.73518	2.8408	47.3	2.4	6.1	2
14.55	1.79793	2.83025	2.74021	2.8408	47.5	2.4	5.9	2
14.5667	1.79316	2.83025	2.74525	2.84344	47.7	2.4	5.7	1.9
14.5833	1.78837	2.83025	2.74777	2.84344	47.9	2.4	5.6	1.9
14.6	1.78117	2.83025	2.75283	2.84344	48.2	2.4	5.4	1.9
14.6167	1.77636	2.83025	2.75791	2.84609	48.4	2.4	5.2	1.8
14.6333	1.77636	2.83025	2.76299	2.84609	48.4	2.4	5	1.8
14.65	1.77395	2.83025	2.76553	2.84609	48.5	2.4	4.9	1.8
14.6667	1.77395	2.83025	2.77064	2.84875	48.5	2.4	4.7	1.7
14.6833	1.77395	2.83025	2.77575	2.84875	48.5	2.4	4.5	1.7
14.7	1.77395	2.83025	2.78088	2.84875	48.5	2.4	4.3	1.7
14.7167	1.77154	2.83025	2.78602	2.84875	48.6	2.4	4.1	1.7
14.7333	1.77154	2.83025	2.78859	2.8514	48.6	2.4	4	1.6
14.75	1.77154	2.83025	2.78859	2.8514	48.6	2.4	4	1.6
14.7667	1.77154	2.79893	2.79375	2.8514	48.6	3.6	3.8	1.6
14.7833	1.76913	2.78859	2.79634	2.8514	48.7	4	3.7	1.6
14.8	1.76913	2.75283	2.80152	2.8514	48.7	5.4	3.5	1.6
14.8167	1.76913	2.70278	2.80411	2.8514	48.7	7.4	3.4	1.6
14.8333	1.76671	2.62261	2.80671	2.8514	48.8	10.7	3.3	1.6
14.85	1.76671	2.39803	2.80931	2.8514	48.8	20.5	3.2	1.6
14.8667	1.76671	2.21887	2.80931	2.84875	48.8	28.7	3.2	1.7
14.8833	1.76671	2.14727	2.81192	2.84875	48.8	32	3.1	1.7
14.9	1.76429	2.13423	2.81453	2.84609	48.9	32.6	3	1.8
14.9167	1.76429	2.1364	2.81453	2.84609	48.9	32.5	3	1.8
14.9333	1.76429	2.13858	2.81714	2.84344	48.9	32.4	2.9	1.9
14.95	1.76187	2.11244	2.81714	2.84344	49	33.6	2.9	1.9
14.9667	1.75944	2.07528	2.81975	2.8408	49.1	35.3	2.8	2
14.9833	1.75944	2.03125	2.81975	2.8408	49.1	37.3	2.8	2
15	1.75702	1.99127	2.82237	2.83815	49.2	39.1	2.7	2.1
15.0167	1.75702	1.95988	2.82237	2.83025	49.2	40.5	2.7	2.4
15.0333	1.75459	1.93048	2.82499	2.80931	49.3	41.8	2.6	3.2
15.05	1.75215	1.91454	2.82499	2.76299	49.4	42.5	2.6	5
15.0667	1.74972	1.89392	2.82762	2.68553	49.5	43.4	2.5	8.1
15.0833	1.74728	1.88471	2.82762	2.5105	49.6	43.8	2.5	15.5
15.1	1.74484	1.87777	2.83025	2.2514	49.7	44.1	2.4	27.2
15.1167	1.7424	1.86619	2.83025	2.13205	49.8	44.6	2.4	32.7
15.1333	1.73995	1.85455	2.82762	2.09716	49.9	45.1	2.5	34.3
15.15	1.7375	1.84051	2.82762	2.10372	50	45.7	2.5	34
15.1667	1.7326	1.83582	2.82762	2.12116	50.2	45.9	2.5	33.2
15.1833	1.73014	1.83111	2.82499	2.11026	50.3	46.1	2.6	33.7
15.2	1.72522	1.8264	2.82499	2.0665	50.5	46.3	2.6	35.7
15.2167	1.72522	1.82404	2.82499	2.01796	50.5	46.4	2.6	37.9
15.2333	1.72276	1.82168	2.82237	1.96438	50.6	46.5	2.7	40.3
15.25	1.72029	1.81932	2.82237	1.92594	50.7	46.6	2.7	42
15.2667	1.71782	1.81458	2.82237	1.89622	50.8	46.8	2.7	43.3
15.2833	1.71535	1.81458	2.80411	1.87083	50.9	46.8	3.4	44.4
15.3	1.71535	1.81221	2.77831	1.84286	50.9	46.9	4.4	45.6
15.3167	1.71287	1.81221	2.73267	1.8264	51	46.9	6.2	46.3
15.3333	1.71039	1.80984	2.64661	1.81695	51.1	47	9.7	46.7
15.35	1.70791	1.80984	2.39359	1.80746	51.2	47	20.7	47.1
15.3667	1.70543	1.80746	2.24706	1.79555	51.3	47.1	27.4	47.6
15.3833	1.70294	1.80746	2.18634	1.78597	51.4	47.1	30.2	48
15.4	1.70045	1.80508	2.17984	1.77636	51.5	47.2	30.5	48.4
15.4167	1.69796	1.80508	2.18201	1.76913	51.6	47.2	30.4	48.7
15.4333	1.69546	1.8027	2.18418	1.76187	51.7	47.3	30.3	49
15.45	1.69046	1.8027	2.16031	1.75459	51.9	47.3	31.4	49.3
15.4667	1.68796	1.80032	2.11463	1.75215	52	47.4	33.5	49.4
15.4833	1.68545	1.80032	2.07528	1.74972	52.1	47.4	35.3	49.5
15.5	1.68294	1.79793	2.03788	1.74972	52.2	47.5	37	49.5
15.5167	1.67791	1.79555	2.00464	1.74728	52.4	47.6	38.5	49.6
15.5333	1.67539	1.79316	1.97561	1.74484	52.5	47.7	39.8	49.7
15.55	1.67286	1.79316	1.95988	1.7424	52.6	47.7	40.5	49.8
15.5667	1.67286	1.79076	1.94635	1.7424	52.6	47.8	41.1	49.8
15.5833	1.67034	1.78837	1.93502	1.73995	52.7	47.9	41.6	49.9
15.6	1.66781	1.78837	1.91682	1.73995	52.8	47.9	42.4	49.9
15.6167	1.66528	1.78597	1.90768	1.7375	52.9	48	42.8	50
15.6333	1.66528	1.78357	1.90081	1.7375	52.9	48.1	43.1	50
15.65	1.6602	1.78357	1.89162	1.7375	53.1	48.1	43.5	50
15.6667	1.65766	1.78117	1.88471	1.73505	53.2	48.2	43.8	50.1
15.6833	1.65257	1.77877	1.87546	1.73505	53.4	48.3	44.2	50.1
15.7	1.65002	1.77877	1.87546	1.73505	53.5	48.3	44.2	50.1
15.7167	1.64747	1.77636	1.87315	1.7326	53.6	48.4	44.3	50.2
15.7333	1.64491	1.77395	1.87315	1.7326	53.7	48.5	44.3	50.2
15.75	1.64235	1.77395	1.87083	1.7326	53.8	48.5	44.4	50.2
15.7667	1.63979	1.77154	1.86851	1.73014	53.9	48.6	44.5	50.3
15.7833	1.63722	1.76913	1.86619	1.72768	54	48.7	44.6	50.4
15.8	1.63465	1.76671	1.86386	1.72522	54.1	48.8	44.7	50.5
15.8167	1.63465	1.76429	1.86386	1.72276	54.1	48.9	44.7	50.6
15.8333	1.63208	1.76187	1.86154	1.72029	54.2	49	44.8	50.7
15.85	1.6295	1.75702	1.86154	1.71535	54.3	49.2	44.8	50.9
15.8667	1.62692	1.75702	1.85921	1.71287	54.4	49.2	44.9	51
15.8833	1.62434	1.75459	1.85921	1.71039	54.5	49.3	44.9	51.1
15.9	1.62176	1.75215	1.85921	1.70791	54.6	49.4	44.9	51.2
15.9167	1.61917	1.74972	1.85688	1.70543	54.7	49.5	45	51.3
15.9333	1.61917	1.74728	1.85688	1.70294	54.7	49.6	45	51.4
15.95	1.61657	1.74484	1.85455	1.70045	54.8	49.7	45.1	51.5
15.9667	1.61398	1.74484	1.85455	1.69796	54.9	49.7	45.1	51.6
15.9833	1.61398	1.7424	1.85455	1.69546	54.9	49.8	45.1	51.7
16	1.61138	1.73995	1.85221	1.69296	55	49.9	45.2	51.8
16.0167	1.61138	1.73995	1.85221	1.68796	55	49.9	45.2	52
16.0333	1.60878	1.7375	1.84988	1.68294	55.1	50	45.3	52.2
16.05	1.60356	1.7326	1.84988	1.67791	55.3	50.2	45.3	52.4
16.0667	1.60356	1.72768	1.84754	1.67539	55.3	50.4	45.4	52.5
16.0833	1.60095	1.72522	1.8452	1.67286	55.4	50.5	45.5	52.6
16.1	1.60095	1.72276	1.84286	1.67034	55.4	50.6	45.6	52.7
16.1167	1.59833	1.72276	1.84051	1.66781	55.5	50.6	45.7	52.8
16.1333	1.59833	1.72029	1.84051	1.66528	55.5	50.7	45.7	52.9
16.15	1.59571	1.72029	1.83817	1.66274	55.6	50.7	45.8	53
16.1667	1.59571	1.71782	1.83582	1.6602	55.6	50.8	45.9	53.1
16.1833	1.59309	1.71535	1.83347	1.65766	55.7	50.9	46	53.2
16.2	1.59309	1.71535	1.83111	1.65512	55.7	50.9	46.1	53.3
16.2167	1.59047	1.71287	1.8264	1.65257	55.8	51	46.3	53.4
16.2333	1.59047	1.71039	1.82404	1.65002	55.8	51.1	46.4	53.5
16.25	1.58784	1.70791	1.82168	1.64747	55.9	51.2	46.5	53.6
16.2667	1.58784	1.70543	1.81932	1.64235	55.9	51.3	46.6	53.8
16.2833	1.59047	1.70294	1.81695	1.63722	55.8	51.4	46.7	54
16.3	1.59047	1.70045	1.81458	1.63208	55.8	51.5	46.8	54.2
16.3167	1.59047	1.69796	1.81221	1.6295	55.8	51.6	46.9	54.3
16.3333	1.59047	1.69546	1.80746	1.62692	55.8	51.7	47.1	54.4
16.35	1.59047	1.69546	1.80508	1.62434	55.8	51.7	47.2	54.5
16.3667	1.59047	1.69296	1.8027	1.62176	55.8	51.8	47.3	54.6
16.3833	1.59047	1.69046	1.80032	1.62176	55.8	51.9	47.4	54.6
16.4	1.59309	1.68796	1.79793	1.61917	55.7	52	47.5	54.7
16.4167	1.59309	1.68545	1.79555	1.61657	55.7	52.1	47.6	54.8
16.4333	1.59309	1.68294	1.79316	1.61398	55.7	52.2	47.7	54.9
16.45	1.59309	1.68042	1.79076	1.61138	55.7	52.3	47.8	55
16.4667	1.59309	1.68042	1.78837	1.60878	55.7	52.3	47.9	55.1
16.4833	1.59309	1.67791	1.78597	1.60878	55.7	52.4	48	55.1
16.5	1.59571	1.67539	1.78597	1.60617	55.6	52.5	48	55.2
16.5167	1.59571	1.67286	1.78357	1.60356	55.6	52.6	48.1	55.3
16.5333	1.59571	1.67034	1.77877	1.59833	55.6	52.7	48.3	55.5
16.55	1.59571	1.66781	1.77636	1.59309	55.6	52.8	48.4	55.7
16.5667	1.59571	1.66528	1.77395	1.58784	55.6	52.9	48.5	55.9
16.5833	1.59571	1.66528	1.77154	1.5852	55.6	52.9	48.6	56
16.6	1.59571	1.66274	1.76913	1.57993	55.6	53	48.7	56.2
16.6167	1.59833	1.6602	1.76671	1.57728	55.5	53.1	48.8	56.3
16.6333	1.59833	1.65766	1.76429	1.57463	55.5	53.2	48.9	56.4
16.65	1.59833	1.65766	1.76429	1.57198	55.5	53.2	48.9	56.5
16.6667	1.59833	1.65512	1.76187	1.56933	55.5	53.3	49	56.6
16.6833	1.59833	1.65257	1.75944	1.56933	55.5	53.4	49.1	56.6
16.7	1.59833	1.65002	1.75944	1.56667	55.5	53.5	49.1	56.7
16.7167	1.59833	1.65002	1.75702	1.56667	55.5	53.5	49.2	56.7
16.7333	1.60095	1.64747	1.75459	1.56667	55.4	53.6	49.3	56.7
16.75	1.60095	1.64491	1.75459	1.56667	55.4	53.7	49.3	56.7
16.7667	1.60095	1.64491	1.75215	1.56135	55.4	53.7	49.4	56.9
16.7833	1.60095	1.64235	1.74972	1.55601	55.4	53.8	49.5	57.1
16.8	1.60095	1.64235	1.74728	1.55065	55.4	53.8	49.6	57.3
16.8167	1.60095	1.64235	1.74484	1.55065	55.4	53.8	49.7	57.3
16.8333	1.60095	1.64235	1.7424	1.54797	55.4	53.8	49.8	57.4
16.85	1.60356	1.64235	1.73995	1.54528	55.3	53.8	49.9	57.5
16.8667	1.60356	1.63979	1.7375	1.54259	55.3	53.9	50	57.6
16.8833	1.60356	1.63979	1.73505	1.54259	55.3	53.9	50.1	57.6
16.9	1.60356	1.63979	1.7326	1.5399	55.3	53.9	50.2	57.7
16.9167	1.60356	1.63979	1.73014	1.5372	55.3	53.9	50.3	57.8
16.9333	1.60356	1.63979	1.73014	1.5345	55.3	53.9	50.3	57.9
16.95	1.60617	1.63722	1.72768	1.5345	55.2	54	50.4	57.9
16.9667	1.60617	1.63722	1.72522	1.5345	55.2	54	50.5	57.9
16.9833	1.60617	1.63722	1.72276	1.5345	55.2	54	50.6	57.9
17	1.60878	1.63722	1.72029	1.53179	55.1	54	50.7	58
17.0167	1.60878	1.63722	1.71782	1.53179	55.1	54	50.8	58
17.0333	1.60878	1.63465	1.71535	1.53179	55.1	54.1	50.9	58
17.05	1.61138	1.63465	1.71287	1.52908	55	54.1	51	58.1
17.0667	1.61138	1.63208	1.71039	1.52908	55	54.2	51.1	58.1
17.0833	1.61398	1.63208	1.71039	1.52908	54.9	54.2	51.1	58.1
17.1	1.61398	1.6295	1.70791	1.52908	54.9	54.3	51.2	58.1
17.1167	1.61657	1.6295	1.70791	1.52637	54.8	54.3	51.2	58.2
17.1333	1.61917	1.63208	1.70791	1.52637	54.7	54.2	51.2	58.2
17.15	1.62176	1.63208	1.70543	1.52637	54.6	54.2	51.3	58.2
17.1667	1.62434	1.63208	1.70543	1.52365	54.5	54.2	51.3	58.3
17.1833	1.62692	1.63465	1.70294	1.52365	54.4	54.1	51.4	58.3
17.2	1.63208	1.63465	1.70294	1.52365	54.2	54.1	51.4	58.3
17.2167	1.63465	1.63465	1.70045	1.52365	54.1	54.1	51.5	58.3
17.2333	1.63722	1.63465	1.70045	1.52365	54	54.1	51.5	58.3
17.25	1.63979	1.63722	1.70045	1.52637	53.9	54	51.5	58.2
17.2667	1.64235	1.63722	1.70045	1.52637	53.8	54	51.5	58.2
17.2833	1.64491	1.63722	1.70045	1.52637	53.7	54	51.5	58.2
17.3	1.64747	1.63979	1.70045	1.52908	53.6	53.9	51.5	58.1
17.3167	1.65002	1.63979	1.70045	1.52908	53.5	53.9	51.5	58.1
17.3333	1.65257	1.63979	1.70045	1.52908	53.4	53.9	51.5	58.1
17.35	1.65512	1.64235	1.70045	1.52908	53.3	53.8	51.5	58.1
17.3667	1.65766	1.64235	1.70294	1.53179	53.2	53.8	51.4	58
17.3833	1.66274	1.64235	1.70294	1.53179	53	53.8	51.4	58
17.4	1.66528	1.64235	1.70294	1.53179	52.9	53.8	51.4	58
17.4167	1.67034	1.64491	1.70294	1.5345	52.7	53.7	51.4	57.9
17.4333	1.67539	1.64491	1.70294	1.5345	52.5	53.7	51.4	57.9
17.45	1.68042	1.64747	1.70294	1.5345	52.3	53.6	51.4	57.9
17.4667	1.68545	1.64747	1.70294	1.5345	52.1	53.6	51.4	57.9
17.4833	1.68796	1.65002	1.70294	1.5372	52	53.5	51.4	57.8
17.5	1.69296	1.65002	1.70294	1.5372	51.8	53.5	51.4	57.8
17.5167	1.69796	1.65257	1.70294	1.5372	51.6	53.4	51.4	57.8
17.5333	1.70045	1.65257	1.70294	1.5399	51.5	53.4	51.4	57.7
17.55					51.3	53.3	51.4	57.7	1.70543	1.65512	1.70294	1.5399
17.5667					51.1	53.3	51.4	57.7	1.71039	1.65512	1.70294	1.5399
17.5833					50.8	53.2	51.4	57.7	1.71782	1.65766	1.70294	1.5399
17.6					50.5	53.2	51.4	57.6	1.72522	1.65766	1.70294	1.54259
17.6167					50.3	53.1	51.4	57.5	1.73014	1.6602	1.70294	1.54528
17.6333					50	53	51.3	57.4	1.7375	1.66274	1.70543	1.54797
17.65					49.6	53	51.3	57.3	1.74728	1.66274	1.70543	1.55065
17.6667					49.2	52.9	51.3	57.3	1.75702	1.66528	1.70543	1.55065
17.6833					48.8	52.8	51.3	57.2	1.76671	1.66781	1.70543	1.55333
17.7					48.4	52.8	51.3	57.1	1.77636	1.66781	1.70543	1.55601
17.7167					48	52.7	51.3	57	1.78597	1.67034	1.70543	1.55868
17.7333					47.5	52.6	51.3	57	1.79793	1.67286	1.70543	1.55868
17.75					47	52.5	51.3	57	1.80984	1.67539	1.70543	1.55868
17.7667					46.2	52.4	51.3	56.9	1.82876	1.67791	1.70543	1.56135
17.7833					45.6	52.2	51.2	56.8	1.84286	1.68294	1.70791	1.56401
17.8					44.5	52.1	51.2	56.7	1.86851	1.68545	1.70791	1.56667
17.8167					43.4	52	51.1	56.6	1.89392	1.68796	1.71039	1.56933
17.8333					42.2	51.9	51.1	56.5	1.92138	1.69046	1.71039	1.57198
17.85					40.6	51.8	51	56.4	1.95763	1.69296	1.71287	1.57463
17.8667					38.3	51.6	51	56.3	2.00908	1.69796	1.71287	1.57728
17.8833					34.9	51.5	50.9	56.2	2.08404	1.70045	1.71535	1.57993
17.9					30.6	51.4	50.9	56.1	2.17767	1.70294	1.71535	1.58256
17.9167					27.7	51.3	50.8	56.1	2.24055	1.70543	1.71782	1.58256
17.9333					26.9	51.1	50.7	56	2.25791	1.71039	1.72029	1.5852
17.95					27.4	51	50.7	55.8	2.24706	1.71287	1.72029	1.59047
17.9667					27.9	50.8	50.6	55.7	2.23621	1.71782	1.72276	1.59309
17.9833					27.7	50.7	50.6	55.5	2.24055	1.72029	1.72276	1.59833
18					27.5	50.5	50.5	55.4	2.24489	1.72522	1.72522	1.60095
18.0167					26.9	50.3	50.5	55.3	2.25791	1.73014	1.72522	1.60356
18.0333					26.1	50.1	50.3	55.2	2.27529	1.73505	1.73014	1.60617
18.05					25.5	50	50.2	55	2.28834	1.7375	1.7326	1.61138
18.0667					24.6	49.8	50.1	54.9	2.30795	1.7424	1.73505	1.61398
18.0833					23.4	49.7	50	54.8	2.33417	1.74484	1.7375	1.61657
18.1					22.2	49.5	49.9	54.6	2.3605	1.74972	1.73995	1.62176
18.1167					20.8	49.3	49.8	54.3	2.39138	1.75459	1.7424	1.6295
18.1333					18.9	49	49.7	54.1	2.43364	1.76187	1.74484	1.63465
18.15					17.2	48.8	49.6	53.9	2.47185	1.76671	1.74728	1.63979
18.1667					16	48.4	49.5	53.7	2.49908	1.77636	1.74972	1.64491
18.1833					14.6	48.1	49.4	53.5	2.53117	1.78357	1.75215	1.65002
18.2					13.7	47.8	49.2	53.3	2.55199	1.79076	1.75702	1.65512
18.2167					12.8	47.5	49	53.2	2.57297	1.79793	1.76187	1.65766
18.2333					12.4	47.2	48.9	52.8	2.58235	1.80508	1.76429	1.66781
18.25					11.9	46.8	48.7	52.4	2.59412	1.81458	1.76913	1.67791
18.2667					11.4	46.4	48.5	52.2	2.60595	1.82404	1.77395	1.68294
18.2833					11	45.9	48.3	52	2.61545	1.83582	1.77877	1.68796
18.3					10.6	45.4	48.2	51.6	2.625	1.84754	1.78117	1.69796
18.3167					10.3	44.6	48	51.1	2.63218	1.86619	1.78597	1.71039
18.3333					10	44	47.8	50.6	2.63938	1.88009	1.79076	1.72276
18.35					9.7	43.1	47.6	50.2	2.64661	1.90081	1.79555	1.7326
18.3667					9.5	42.5	47.4	49.7	2.65144	1.91454	1.80032	1.74484
18.3833					8.7	41.2	47.3	49.2	2.67086	1.94409	1.8027	1.75702
18.4					8.7	39.5	47	48.6	2.67086	1.98233	1.80984	1.77154
18.4167					8.7	37.6	46.7	48	2.67086	2.02461	1.81695	1.78597
18.4333					8.7	34.8	46.4	47.2	2.67086	2.08623	1.82404	1.80508
18.45					7.5	30.4	46.1	46.2	2.70031	2.18201	1.83111	1.82876
18.4667					7.3	27.3	45.8	45.2	2.70526	2.24923	1.83817	1.85221
18.4833					7	26.8	45.5	43.8	2.7127	2.26008	1.8452	1.88471
18.5					6.8	27	45.2	42.1	2.71767	2.25574	1.85221	1.92366
18.5167					6.6	27.2	44.9	40.3	2.72266	2.2514	1.85921	1.96438
18.5333					6.3	27.4	44.5	37.3	2.73016	2.24706	1.86851	2.03125
18.55					6.1	27.3	44.5	33	2.73518	2.24923	1.86851	2.12552
18.5667					5.9	26.4	43.4	27.5	2.74021	2.26877	1.89392	2.24489
18.5833					5.8	25.4	42.7	24.9	2.74273	2.29052	1.90997	2.30141
18.6					5.6	24.7	42	24.7	2.74777	2.30577	1.92594	2.30577
18.6167					5.5	24.3	41	24.5	2.7503	2.3145	1.94861	2.31013
18.6333					5.3	23.2	40.3	24.3	2.75537	2.33855	1.96438	2.3145
18.65					5.2	22.2	39.1	24.2	2.75791	2.3605	1.99127	2.31668
18.6667					4.9	20.8	37.7	24	2.76553	2.39138	2.0224	2.32105
18.6833					4.6	19.2	35.9	23.8	2.77319	2.42693	2.06211	2.32542
18.7					4.5	17.8	32.9	23.1	2.77575	2.45831	2.1277	2.34074
18.7167					4.4	16.5	29	22.8	2.77831	2.48771	2.21236	2.34732
18.7333					4.4	15.3	24.9	21.8	2.77831	2.51508	2.30141	2.3693
18.75					4.3	14.3	23.6	20.6	2.78088	2.53809	2.3298	2.39581
18.7667					4.2	13.4	23.9	19.5	2.78345	2.55896	2.32324	2.42024
18.7833					4.2	12.5	24.2	17.7	2.78345	2.58	2.31668	2.46056
18.8					4	12.1	24.5	16	2.78859	2.58941	2.31013	2.49908
18.8167					3.9	11.3	24.5	14.2	2.79117	2.60832	2.31013	2.5404
18.8333					3.8	10.8	24.5	12.4	2.79375	2.62022	2.31013	2.58235
18.85					3.6	10.4	23.2	11.1	2.79893	2.62978	2.33855	2.61307
18.8667					3.6	10.1	22.5	9.8	2.79893	2.63698	2.35391	2.6442
18.8833					3.5	9.6	21.9	8.6	2.80152	2.64902	2.3671	2.6733
18.9					3.4	9.2	21	8.1	2.80411	2.6587	2.38696	2.68553
18.9167					3.4	9	20.1	7	2.80411	2.66356	2.4069	2.7127
18.9333					3.3	8.7	18.7	6.7	2.80671	2.67086	2.43811	2.72017
18.95					3.3	8.5	16.9	6.2	2.80671	2.67574	2.47863	2.73267
18.9667					3.2	8.2	15.7	5.7	2.80931	2.68308	2.50593	2.74525
18.9833					3.2	7.8	14.1	5.5	2.80931	2.69291	2.54271	2.7503
19					3.1	7.5	13	5.3	2.81192	2.70031	2.56829	2.75537
19.0167					3.1	7.2	12	5.2	2.81192	2.70774	2.59176	2.75791
19.0333					3	7.1	10.7	5	2.81453	2.71021	2.62261	2.76299
19.05					3.2	6.8	10	4.9	2.80931	2.71767	2.63938	2.76553
19.0667					3.3	6.5	9.4	4.8	2.80671	2.72516	2.65386	2.76808
19.0833					3.5	6.2	8.8	4.1	2.80152	2.73267	2.66842	2.78602
19.1					3.6	6	8.4	4	2.79893	2.73769	2.67818	2.78859
19.1167					3.8	5.8	8	3.9	2.79375	2.74273	2.68799	2.79117
19.1333	2.79117	2.74777	2.69291	2.79375	3.9	5.6	7.8	3.8
19.15	2.76299	2.75283	2.69784	2.79634	5	5.4	7.6	3.7
19.1667	2.74525	2.75791	2.70278	2.79893	5.7	5.2	7.4	3.6
19.1833	2.72017	2.76044	2.7127	2.80152	6.7	5.1	7	3.5
19.2	2.66599	2.76553	2.72266	2.80411	8.9	4.9	6.6	3.4
19.2167	2.59176	2.76808	2.73016	2.80671	12	4.8	6.3	3.3
19.2333	2.50136	2.77319	2.73518	2.80931	15.9	4.6	6.1	3.2
19.25	2.25357	2.77831	2.74273	2.81192	27.1	4.4	5.8	3.1
19.2667	2.10372	2.78602	2.74777	2.81453	34	4.1	5.6	3
19.2833	2.05111	2.79117	2.75283	2.81975	36.4	3.9	5.4	2.8
19.3	2.04229	2.79375	2.75791	2.81975	36.8	3.8	5.2	2.8
19.3167	2.03567	2.79634	2.76299	2.82237	37.1	3.7	5	2.7
19.3333	2.03125	2.79893	2.76553	2.82237	37.3	3.6	4.9	2.7
19.35	2.00018	2.80152	2.77064	2.82499	38.7	3.5	4.7	2.6
19.3667	1.95312	2.80411	2.77575	2.82499	40.8	3.4	4.5	2.6
19.3833	1.91454	2.80671	2.78088	2.82762	42.5	3.3	4.3	2.5
19.4	1.88009	2.80931	2.78602	2.83025	44	3.2	4.1	2.4
19.4167	1.84988	2.81192	2.78859	2.83025	45.3	3.1	4	2.4
19.4333	1.82404	2.81453	2.79117	2.83288	46.4	3	3.9	2.3
19.45	1.80746	2.81714	2.79375	2.83288	47.1	2.9	3.8	2.3
19.4667	1.79555	2.81975	2.79634	2.83552	47.6	2.8	3.7	2.2
19.4833	1.78357	2.82237	2.79893	2.83552	48.1	2.7	3.6	2.2
19.5	1.77154	2.82237	2.79893	2.83552	48.6	2.7	3.6	2.2
19.5167	1.76429	2.82499	2.80152	2.83552	48.9	2.6	3.5	2.2
19.5333	1.75702	2.82499	2.80411	2.83815	49.2	2.6	3.4	2.1
19.55	1.74972	2.82762	2.80671	2.83815	49.5	2.5	3.3	2.1
19.5667	1.7424	2.82762	2.80931	2.83815	49.8	2.5	3.2	2.1
19.5833	1.7424	2.83025	2.81192	2.83815	49.8	2.4	3.1	2.1
19.6	1.7424	2.83025	2.81192	2.83815	49.8	2.4	3.1	2.1
19.6167	1.7424	2.83288	2.81453	2.83815	49.8	2.3	3	2.1
19.6333	1.73995	2.83552	2.81714	2.8408	49.9	2.2	2.9	2
19.65	1.73995	2.83288	2.81714	2.8408	49.9	2.3	2.9	2
19.6667	1.73995	2.83025	2.81975	2.8408	49.9	2.4	2.8	2
19.6833	1.73995	2.82762	2.81975	2.8408	49.9	2.5	2.8	2
19.7	1.7375	2.82762	2.82237	2.8408	50	2.5	2.7	2
19.7167	1.7375	2.82499	2.82237	2.84344	50	2.6	2.7	1.9
19.7333	1.7375	2.82237	2.82499	2.84344	50	2.7	2.6	1.9
19.75	1.7375	2.82237	2.82499	2.84344	50	2.7	2.6	1.9
19.7667	1.73505	2.81975	2.82762	2.8408	50.1	2.8	2.5	2
19.7833	1.73505	2.81714	2.82762	2.8408	50.1	2.9	2.5	2
19.8	1.73505	2.81714	2.83025	2.83815	50.1	2.9	2.4	2.1
19.8167	1.73505	2.81453	2.83025	2.83552	50.1	3	2.4	2.2
19.8333	1.7326	2.81192	2.83025	2.83552	50.2	3.1	2.4	2.2
19.85	1.7326	2.79634	2.83025	2.83288	50.2	3.7	2.4	2.3
19.8667	1.7326	2.76808	2.83025	2.83025	50.2	4.8	2.4	2.4
19.8833	1.7326	2.73016	2.82762	2.80931	50.2	6.3	2.5	3.2
19.9	1.73014	2.66599	2.82762	2.78345	50.3	8.9	2.5	4.2
19.9167	1.73014	2.58235	2.82762	2.74273	50.3	12.4	2.5	5.8
19.9333	1.73014	2.33417	2.82762	2.66113	50.3	23.4	2.5	9.1
19.95	1.72768	2.17333	2.82499	2.51967	50.4	30.8	2.6	15.1
19.9667	1.72768	2.12116	2.82499	2.24272	50.4	33.2	2.6	27.6
19.9833	1.72522	2.11463	2.82499	2.1168	50.5	33.5	2.6	33.4
20	1.72522	2.10808	2.82499	2.07308	50.5	33.8	2.6	35.4
20.0167	1.72276	2.10372	2.82237	2.0643	50.6	34	2.7	35.8
20.0333	1.72276	2.07747	2.82237	2.0643	50.6	35.2	2.7	35.8
20.05	1.71782	2.03567	2.82237	2.0643	50.8	37.1	2.7	35.8
20.0667	1.71535	1.9935	2.81975	2.02461	50.9	39	2.8	37.6
20.0833	1.71287	1.95763	2.81975	1.96888	51	40.6	2.8	40.1
20.1	1.71287	1.92821	2.80152	1.92594	51	41.9	3.5	42
20.1167	1.71039	1.90081	2.76553	1.88701	51.1	43.1	4.9	43.7
20.1333	1.70791	1.87546	2.70774	1.85221	51.2	44.2	7.2	45.2
20.15	1.70791	1.85688	2.5847	1.8264	51.2	45	12.3	46.3
20.1667	1.70543	1.84754	2.33855	1.80746	51.3	45.4	23.2	47.1
20.1833	1.70294	1.83817	2.20586	1.78837	51.4	45.8	29.3	47.9
20.2	1.70045	1.82404	2.15814	1.77877	51.5	46.4	31.5	48.3
20.2167	1.69796	1.81695	2.14727	1.76913	51.6	46.7	32	48.7
20.2333	1.69546	1.81221	2.14727	1.76187	51.7	46.9	32	49
20.25	1.69296	1.80746	2.1451	1.75215	51.8	47.1	32.1	49.4
20.2667	1.69046	1.8027	2.11244	1.73995	51.9	47.3	33.6	49.9
20.2833	1.68545	1.79793	2.0665	1.73505	52.1	47.5	35.7	50.1
20.3	1.68294	1.79793	2.02461	1.7326	52.2	47.5	37.6	50.2
20.3167	1.67791	1.79555	1.99127	1.73014	52.4	47.6	39.1	50.3
20.3333	1.67286	1.79555	1.95763	1.73014	52.6	47.6	40.6	50.3
20.35	1.67286	1.79316	1.92821	1.72768	52.6	47.7	41.9	50.4
20.3667	1.67034	1.79316	1.90768	1.72768	52.7	47.7	42.8	50.4
20.3833	1.66781	1.79316	1.88932	1.72768	52.8	47.7	43.6	50.4
20.4	1.66781	1.79076	1.88009	1.72522	52.8	47.8	44	50.5
20.4167	1.66528	1.79076	1.86851	1.72522	52.9	47.8	44.5	50.5
20.4333	1.66528	1.78837	1.85921	1.72522	52.9	47.9	44.9	50.5
20.45	1.6602	1.78837	1.84754	1.72276	53.1	47.9	45.4	50.6
20.4667	1.65766	1.78837	1.84286	1.72276	53.2	47.9	45.6	50.6
20.4833	1.65512	1.78597	1.83582	1.72276	53.3	48	45.9	50.6
20.5	1.65257	1.78597	1.83347	1.72029	53.4	48	46	50.7
20.5167	1.65002	1.78357	1.83347	1.72029	53.5	48.1	46	50.7
20.5333	1.64747	1.78357	1.83111	1.72029	53.6	48.1	46.1	50.7
20.55	1.64491	1.78117	1.82876	1.71782	53.7	48.2	46.2	50.8
20.5667	1.64235	1.78117	1.8264	1.71782	53.8	48.2	46.3	50.8
20.5833	1.63979	1.77877	1.8264	1.71782	53.9	48.3	46.3	50.8
20.6	1.63722	1.77877	1.82404	1.71535	54	48.3	46.4	50.9
20.6167	1.63465	1.77636	1.82404	1.71287	54.1	48.4	46.4	51
20.6333	1.63208	1.77636	1.82404	1.71039	54.2	48.4	46.4	51.1
20.65	1.6295	1.77395	1.8264	1.71039	54.3	48.5	46.3	51.1
20.6667	1.62692	1.77395	1.8264	1.70791	54.4	48.5	46.3	51.2
20.6833	1.62176	1.77154	1.8264	1.70543	54.6	48.6	46.3	51.3
20.7	1.61917	1.76913	1.8264	1.70294	54.7	48.7	46.3	51.4
20.7167	1.61657	1.76913	1.82876	1.70294	54.8	48.7	46.2	51.4
20.7333	1.61398	1.76671	1.82876	1.69796	54.9	48.8	46.2	51.6
20.75	1.61138	1.76429	1.82876	1.69296	55	48.9	46.2	51.8
20.7667	1.60878	1.76429	1.82876	1.69296	55.1	48.9	46.2	51.8
20.7833	1.60878	1.76187	1.8264	1.69046	55.1	49	46.3	51.9
20.8	1.60617	1.75944	1.82404	1.69046	55.2	49.1	46.4	51.9
20.8167	1.60356	1.75944	1.82404	1.68796	55.3	49.1	46.4	52
20.8333	1.60095	1.75702	1.82168	1.68545	55.4	49.2	46.5	52.1
20.85	1.59833	1.75459	1.82168	1.68042	55.5	49.3	46.5	52.3
20.8667	1.59571	1.75215	1.81932	1.67791	55.6	49.4	46.6	52.4
20.8833	1.59571	1.74972	1.81932	1.67286	55.6	49.5	46.6	52.6
20.9	1.59309	1.74972	1.81695	1.67034	55.7	49.5	46.7	52.7
20.9167	1.59047	1.74728	1.81458	1.66781	55.8	49.6	46.8	52.8
20.9333	1.58784	1.74484	1.81458	1.66528	55.9	49.7	46.8	52.9
20.95	1.5852	1.7424	1.81221	1.66274	56	49.8	46.9	53
20.9667	1.5852	1.7375	1.81221	1.6602	56	50	46.9	53.1
20.9833	1.58256	1.73505	1.80984	1.65512	56.1	50.1	47	53.3
21	1.57993	1.7326	1.80746	1.65257	56.2	50.2	47.1	53.4
21.0167	1.57728	1.73014	1.80746	1.64747	56.3	50.3	47.1	53.6
21.0333	1.57463	1.72768	1.80508	1.64235	56.4	50.4	47.2	53.8
21.05	1.57198	1.72522	1.8027	1.63979	56.5	50.5	47.3	53.9
21.0667	1.57198	1.72276	1.79793	1.63465	56.5	50.6	47.5	54.1
21.0833	1.56933	1.71782	1.79555	1.63208	56.6	50.8	47.6	54.2
21.1	1.56933	1.71535	1.79316	1.62692	56.6	50.9	47.7	54.4
21.1167	1.56667	1.71287	1.79076	1.62434	56.7	51	47.8	54.5
21.1333	1.56667	1.71039	1.78837	1.62176	56.7	51.1	47.9	54.6
21.15	1.56401	1.70791	1.78357	1.61917	56.8	51.2	48.1	54.7
21.1667	1.56401	1.70543	1.78117	1.61657	56.8	51.3	48.2	54.8
21.1833	1.56401	1.70294	1.77877	1.61138	56.8	51.4	48.3	55
21.2	1.56135	1.70294	1.77636	1.60878	56.9	51.4	48.4	55.1
21.2167	1.56135	1.70045	1.77395	1.60356	56.9	51.5	48.5	55.3
21.2333	1.56135	1.69796	1.76913	1.59833	56.9	51.6	48.7	55.5
21.25	1.56135	1.69546	1.76671	1.59571	56.9	51.7	48.8	55.6
21.2667	1.56135	1.69296	1.76429	1.59309	56.9	51.8	48.9	55.7
21.2833	1.55868	1.69046	1.76187	1.59047	57	51.9	49	55.8
21.3	1.55868	1.68796	1.75944	1.58784	57	52	49.1	55.9
21.3167	1.55868	1.68545	1.75702	1.5852	57	52.1	49.2	56
21.3333	1.55868	1.68294	1.75459	1.58256	57	52.2	49.3	56.1
21.35	1.55601	1.68042	1.75215	1.57993	57.1	52.3	49.4	56.2
21.3667	1.55601	1.67791	1.74972	1.57728	57.1	52.4	49.5	56.3
21.3833	1.55601	1.67539	1.74728	1.57463	57.1	52.5	49.6	56.4
21.4	1.55601	1.67286	1.74484	1.57198	57.1	52.6	49.7	56.5
21.4167	1.55333	1.67034	1.7424	1.56933	57.2	52.7	49.8	56.6
21.4333	1.55333	1.66781	1.73995	1.56667	57.2	52.8	49.9	56.7
21.45	1.55333	1.66528	1.7375	1.56401	57.2	52.9	50	56.8
21.4667	1.55333	1.66274	1.73505	1.56135	57.2	53	50.1	56.9
21.4833	1.55333	1.6602	1.7326	1.55868	57.2	53.1	50.2	57
21.5	1.55065	1.65766	1.73014	1.55601	57.3	53.2	50.3	57.1
21.5167	1.55065	1.65766	1.72768	1.55065	57.3	53.2	50.4	57.3
21.5333	1.55065	1.65512	1.72522	1.54797	57.3	53.3	50.5	57.4
21.55	1.55065	1.65257	1.72276	1.54528	57.3	53.4	50.6	57.5
21.5667	1.55333	1.65257	1.72029	1.54259	57.2	53.4	50.7	57.6
21.5833	1.55333	1.65002	1.71782	1.5399	57.2	53.5	50.8	57.7
21.6	1.55333	1.64747	1.71535	1.5399	57.2	53.6	50.9	57.7
21.6167	1.55601	1.64747	1.71287	1.5372	57.1	53.6	51	57.8
21.6333	1.55601	1.64491	1.71039	1.5345	57.1	53.7	51.1	57.9
21.65	1.55601	1.64491	1.70791	1.53179	57.1	53.7	51.2	58
21.6667	1.55868	1.64235	1.70543	1.52908	57	53.8	51.3	58.1
21.6833	1.55868	1.63979	1.70294	1.52637	57	53.9	51.4	58.2
21.7	1.56135	1.63979	1.70045	1.52365	56.9	53.9	51.5	58.3
21.7167	1.56135	1.63722	1.70045	1.52093	56.9	54	51.5	58.4
21.7333	1.56135	1.63465	1.69796	1.51821	56.9	54.1	51.6	58.5
21.75	1.56401	1.63208	1.69796	1.51548	56.8	54.2	51.6	58.6
21.7667	1.56401	1.63208	1.69546	1.51548	56.8	54.2	51.7	58.6
21.7833	1.56401	1.6295	1.69296	1.51548	56.8	54.3	51.8	58.6
21.8	1.56667	1.6295	1.69046	1.51548	56.7	54.3	51.9	58.6
21.8167	1.56667	1.6295	1.68796	1.51275	56.7	54.3	52	58.7
21.8333	1.56933	1.6295	1.68796	1.51275	56.6	54.3	52	58.7
21.85	1.56933	1.6295	1.68545	1.51275	56.6	54.3	52.1	58.7
21.8667	1.57198	1.6295	1.68294	1.51002	56.5	54.3	52.2	58.8
21.8833	1.57198	1.6295	1.68042	1.51002	56.5	54.3	52.3	58.8
21.9	1.57463	1.6295	1.67791	1.50728	56.4	54.3	52.4	58.9
21.9167	1.57463	1.6295	1.67791	1.50728	56.4	54.3	52.4	58.9
21.9333	1.57728	1.6295	1.67539	1.50728	56.3	54.3	52.5	58.9
21.95	1.57728	1.6295	1.67539	1.50453	56.3	54.3	52.5	59
21.9667	1.57993	1.6295	1.67539	1.50453	56.2	54.3	52.5	59
21.9833	1.57993	1.6295	1.67539	1.50179	56.2	54.3	52.5	59.1
22	1.58256	1.6295	1.67286	1.50179	56.1	54.3	52.6	59.1
22.0167	1.58256	1.6295	1.67286	1.50179	56.1	54.3	52.6	59.1
22.0333	1.5852	1.6295	1.67286	1.49903	56	54.3	52.6	59.2
22.05	1.5852	1.63208	1.67286	1.49903	56	54.2	52.6	59.2
22.0667	1.58784	1.63208	1.67034	1.49628	55.9	54.2	52.7	59.3
22.0833	1.58784	1.63208	1.67034	1.49903	55.9	54.2	52.7	59.2
22.1	1.59047	1.63208	1.67034	1.49903	55.8	54.2	52.7	59.2
22.1167	1.59309	1.63465	1.67034	1.49903	55.7	54.1	52.7	59.2
22.1333	1.59309	1.63465	1.66781	1.50179	55.7	54.1	52.8	59.1
22.15	1.59571	1.63465	1.66781	1.50179	55.6	54.1	52.8	59.1
22.1667	1.59571	1.63465	1.66781	1.50179	55.6	54.1	52.8	59.1
22.1833	1.59833	1.63722	1.66781	1.50453	55.5	54	52.8	59
22.2	1.60095	1.63722	1.66528	1.50453	55.4	54	52.9	59
22.2167	1.60356	1.63722	1.66528	1.50453	55.3	54	52.9	59
22.2333	1.60356	1.63722	1.66528	1.50728	55.3	54	52.9	58.9
22.25	1.60617	1.63979	1.66528	1.50728	55.2	53.9	52.9	58.9
22.2667	1.60878	1.63979	1.66274	1.50728	55.1	53.9	53	58.9
22.2833	1.61138	1.63979	1.66274	1.51002	55	53.9	53	58.8
22.3	1.61398	1.64235	1.66528	1.51002	54.9	53.8	52.9	58.8
22.3167	1.61657	1.64235	1.66528	1.51002	54.8	53.8	52.9	58.8
22.3333	1.62176	1.64235	1.66528	1.51275	54.6	53.8	52.9	58.7
22.35	1.62434	1.64235	1.66781	1.51275	54.5	53.8	52.8	58.7
22.3667	1.62692	1.64491	1.66781	1.51275	54.4	53.7	52.8	58.7
22.3833	1.6295	1.64491	1.66781	1.51548	54.3	53.7	52.8	58.6
22.4	1.63465	1.64491	1.67034	1.51548	54.1	53.7	52.7	58.6
22.4167	1.63722	1.64747	1.67034	1.51548	54	53.6	52.7	58.6
22.4333	1.63979	1.64747	1.67286	1.51821	53.9	53.6	52.6	58.5
22.45	1.64235	1.65002	1.67286	1.51821	53.8	53.5	52.6	58.5
22.4667	1.64747	1.65002	1.67286	1.52093	53.6	53.5	52.6	58.4
22.4833	1.65002	1.65257	1.67539	1.52093	53.5	53.4	52.5	58.4
22.5	1.65512	1.65512	1.67539	1.52093	53.3	53.3	52.5	58.4
22.5167	1.65766	1.65512	1.67791	1.52365	53.2	53.3	52.4	58.3
22.5333					53	53.2	52.4	58.3	1.66274	1.65766	1.67791	1.52365
22.55					52.9	53.2	52.3	58.3	1.66528	1.65766	1.68042	1.52365
22.5667					52.7	53.1	52.3	58.2	1.67034	1.6602	1.68042	1.52637
22.5833					52.5	53	52.2	58.2	1.67539	1.66274	1.68294	1.52637
22.6					52.2	53	52.1	58.1	1.68294	1.66274	1.68545	1.52908
22.6167					52	52.9	52.1	58.1	1.68796	1.66528	1.68545	1.52908
22.6333					51.8	52.8	52	58	1.69296	1.66781	1.68796	1.53179
22.65					51.6	52.7	52	57.8	1.69796	1.67034	1.68796	1.5372
22.6667					51.3	52.6	51.9	57.6	1.70543	1.67286	1.69046	1.54259
22.6833					50.9	52.6	51.8	57.5	1.71535	1.67286	1.69296	1.54528
22.7					50.5	52.4	51.8	57.4	1.72522	1.67791	1.69296	1.54797
22.7167					50.1	52.3	51.7	57.3	1.73505	1.68042	1.69546	1.55065
22.7333					49.7	52.2	51.7	57.3	1.74484	1.68294	1.69546	1.55065
22.75					49.4	52.1	51.6	57.2	1.75215	1.68545	1.69796	1.55333
22.7667					48.8	52	51.6	57.1	1.76671	1.68796	1.69796	1.55601
22.7833					48.3	51.9	51.5	57	1.77877	1.69046	1.70045	1.55868
22.8					47.7	51.8	51.5	56.9	1.79316	1.69296	1.70045	1.56135
22.8167					47	51.7	51.4	56.7	1.80984	1.69546	1.70294	1.56667
22.8333					46.2	51.6	51.3	56.6	1.82876	1.69796	1.70543	1.56933
22.85					45.2	51.5	51.2	56.5	1.85221	1.70045	1.70791	1.57198
22.8667					44.1	51.4	51.1	56.3	1.87777	1.70294	1.71039	1.57728
22.8833					42.4	51.4	51	56.2	1.91682	1.70294	1.71287	1.57993
22.9					40.1	51.2	50.9	56.1	1.96888	1.70791	1.71535	1.58256
22.9167					36.7	51	50.8	56	2.0445	1.71287	1.71782	1.5852
22.9333					32.3	50.8	50.7	55.8	2.14075	1.71782	1.72029	1.59047
22.95					28.7	50.6	50.6	55.7	2.21887	1.72276	1.72276	1.59309
22.9667					27.8	50.5	50.5	55.6	2.23838	1.72522	1.72522	1.59571
22.9833					27.8	50.3	50.4	55.2	2.23838	1.73014	1.72768	1.60617
23					27.8	50	50.2	54.9	2.23838	1.7375	1.7326	1.61398
23.0167					28.9	49.8	50.1	54.7	2.21453	1.7424	1.73505	1.61917
23.0333					28.4	49.6	50	54.5	2.22537	1.74728	1.7375	1.62434
23.05					27.7	49.3	49.8	54.2	2.24055	1.75459	1.7424	1.63208
23.0667					26.9	49	49.7	54	2.25791	1.76187	1.74484	1.63722
23.0833					26.3	48.6	49.5	53.8	2.27095	1.77154	1.74972	1.64235
23.1					25.5	48.3	49.3	53.5	2.28834	1.77877	1.75459	1.65002
23.1167					24.9	48	49.1	53.3	2.30141	1.78597	1.75944	1.65512
23.1333					24	47.7	48.9	53	2.32105	1.79316	1.76429	1.66274
23.15					22.5	47.4	48.7	52.6	2.35391	1.80032	1.76913	1.67286
23.1667					21	47	48.5	52.3	2.38696	1.80984	1.77395	1.68042
23.1833					19.1	46.6	48.3	51.9	2.42917	1.81932	1.77877	1.69046
23.2					17.5	46.1	48	51.5	2.46507	1.83111	1.78597	1.70045
23.2167					16.1	45.4	47.7	51.1	2.4968	1.84754	1.79316	1.71039
23.2333					14.9	44.8	47.4	50.3	2.52426	1.86154	1.80032	1.73014
23.25					13.6	44.1	47.1	49.7	2.55431	1.87777	1.80746	1.74484
23.2667					12.8	43	46.9	49.2	2.57297	1.9031	1.81221	1.75702
23.2833					12.1	42	46.5	48.3	2.58941	1.92594	1.82168	1.77877
23.3					11.8	40.3	46.1	47.3	2.59648	1.96438	1.83111	1.8027
23.3167					11.5	38.4	45.7	46.2	2.60358	2.00686	1.84051	1.82876
23.3333					10.9	35.6	45.3	44.9	2.61784	2.06869	1.84988	1.85921
23.35					10.3	31.4	44.8	43	2.63218	2.16031	1.86154	1.9031
23.3667					10	27.3	44.3	40.5	2.63938	2.24923	1.87315	1.95988
23.3833					9.7	25.6	43.8	37	2.64661	2.28617	1.88471	2.03788
23.4					9.5	25.2	43	31.7	2.65144	2.29488	1.9031	2.15379
23.4167					9.2	25.6	42.4	27.1	2.6587	2.28617	1.91682	2.25357
23.4333					8.9	26	41.4	25.7	2.66599	2.27747	1.93956	2.28399
23.45					8.5	25.7	40.3	25.6	2.67574	2.28399	1.96438	2.28617
23.4667					8.1	25.4	39	25.6	2.68553	2.29052	1.9935	2.28617
23.4833					7.9	24.5	37.1	25.5	2.69045	2.31013	2.03567	2.28834
23.5					7.7	23.9	34.5	25.5	2.69537	2.32324	2.09279	2.28834
23.5167					7.5	23.2	30.5	25.5	2.70031	2.33855	2.17984	2.28834
23.5333					7.1	22.3	26	24.7	2.71021	2.3583	2.27747	2.30577
23.55					6.8	21	23.4	24.2	2.71767	2.38696	2.33417	2.31668
23.5667					6.5	19.8	22.8	23.5	2.72516	2.41357	2.34732	2.33198
23.5833					6.3	18.6	23.1	22.5	2.73016	2.44035	2.34074	2.35391
23.6					6	17.1	23.3	21.3	2.73769	2.47411	2.33636	2.38033
23.6167					5.8	15.3	23.6	19.9	2.74273	2.51508	2.3298	2.41134
23.6333					5.6	13.9	23.3	18.7	2.74777	2.54735	2.33636	2.43811
23.65					5.5	13.1	22.5	17.1	2.7503	2.56596	2.35391	2.47411
23.6667					5.4	11.7	21.9	14.9	2.75283	2.59885	2.3671	2.52426
23.6833					5.2	10.8	21.3	13.2	2.75791	2.62022	2.38033	2.56362
23.7					5.1	10.1	20.7	11.5	2.76044	2.63698	2.39359	2.60358
23.7167					5	9.4	19.6	10.5	2.76299	2.65386	2.41802	2.62739
23.7333					4.9	9.1	18.6	9.5	2.76553	2.66113	2.44035	2.65144
23.75					4.7	8.8	17.3	8.7	2.77064	2.66842	2.46959	2.67086
23.7667					4.5	8.4	15.6	8.1	2.77575	2.67818	2.50821	2.68553
23.7833					4.4	8.1	14.1	7.1	2.77831	2.68553	2.54271	2.71021
23.8					4.2	7.8	12.6	6.8	2.78345	2.69291	2.57765	2.71767
23.8167					4.1	7.5	11.3	6.4	2.78602	2.70031	2.60832	2.72766
23.8333					4	7.3	10.1	6	2.78859	2.70526	2.63698	2.73769
23.85					4	7.1	9.1	5.7	2.78859	2.71021	2.66113	2.74525
23.8667					3.9	6.9	8.6	5.4	2.79117	2.71518	2.6733	2.75283
23.8833					3.8	6.6	8	5.2	2.79375	2.72266	2.68799	2.75791
23.9					3.7	6.4	7.3	5.1	2.79634	2.72766	2.70526	2.76044
23.9167					3.7	6.1	6.8	4.9	2.79634	2.73518	2.71767	2.76553
23.9333					3.6	5.8	6.6	4.8	2.79893	2.74273	2.72266	2.76808
23.95					3.5	5.5	6.3	4.6	2.80152	2.7503	2.73016	2.77319
23.9667					3.4	5.2	6	4.3	2.80411	2.75791	2.73769	2.78088
23.9833					3.3	4.9	5.6	4.1	2.80671	2.76553	2.74777	2.78602
24					3.2	4.8	5.5	4	2.80931	2.76808	2.7503	2.78859
24.0167					3.2	4.7	5.3	3.8	2.80931	2.77064	2.75537	2.79375
24.0333					3.1	4.7	5.2	3.7	2.81192	2.77064	2.75791	2.79634
24.05					3.2	4.4	4.9	3.6	2.80931	2.77831	2.76553	2.79893
24.0667					3.3	4.1	4.6	3.5	2.80671	2.78602	2.77319	2.80152
24.0833					3.3	4	4.4	3.3	2.80671	2.78859	2.77831	2.80671
24.1					3.4	3.8	4.2	3.2	2.80411	2.79375	2.78345	2.80931
24.1167					3.5	3.7	4.1	3.1	2.80152	2.79634	2.78602	2.81192
24.1333	2.79893	2.79893	2.79117	2.81453	3.6	3.6	3.9	3
24.15	2.79634	2.80152	2.79375	2.81714	3.7	3.5	3.8	2.9
24.1667	2.79375	2.80411	2.79634	2.81714	3.8	3.4	3.7	2.9
24.1833	2.79375	2.80411	2.80152	2.81975	3.8	3.4	3.5	2.8
24.2	2.78602	2.80671	2.80411	2.81975	4.1	3.3	3.4	2.8
24.2167	2.76553	2.80931	2.80671	2.82237	4.9	3.2	3.3	2.7
24.2333	2.73267	2.81192	2.80931	2.82237	6.2	3.1	3.2	2.7
24.25	2.70526	2.81192	2.81192	2.82499	7.3	3.1	3.1	2.6
24.2667	2.64902	2.81453	2.81714	2.82499	9.6	3	2.9	2.6
24.2833	2.59412	2.81714	2.81975	2.82762	11.9	2.9	2.8	2.5
24.3	2.50136	2.81714	2.81975	2.82762	15.9	2.9	2.8	2.5
24.3167	2.28399	2.81975	2.81975	2.83025	25.7	2.8	2.8	2.4
24.3333	2.11244	2.82237	2.82237	2.83025	33.6	2.7	2.7	2.4
24.35	2.0489	2.82499	2.82237	2.83288	36.5	2.6	2.7	2.3
24.3667	2.03346	2.82762	2.82499	2.83288	37.2	2.5	2.6	2.3
24.3833	2.03346	2.83025	2.82499	2.83552	37.2	2.4	2.6	2.2
24.4	2.03346	2.83288	2.82499	2.83552	37.2	2.3	2.6	2.2
24.4167	2.00686	2.83288	2.82762	2.83552	38.4	2.3	2.5	2.2
24.4333	1.96663	2.83288	2.82762	2.83815	40.2	2.3	2.5	2.1
24.45	1.91911	2.83288	2.83025	2.83815	42.3	2.3	2.4	2.1
24.4667	1.88009	2.83288	2.83025	2.8408	44	2.3	2.4	2
24.4833	1.84754	2.83288	2.83025	2.83815	45.4	2.3	2.4	2.1
24.5	1.82168	2.83288	2.83288	2.83815	46.5	2.3	2.3	2.1
24.5167	1.80746	2.83288	2.83288	2.83815	47.1	2.3	2.3	2.1
24.5333	1.79555	2.83288	2.83288	2.83552	47.6	2.3	2.3	2.2
24.55	1.78597	2.83288	2.83288	2.83552	48	2.3	2.3	2.2
24.5667	1.77636	2.83288	2.83552	2.83552	48.4	2.3	2.2	2.2
24.5833	1.76429	2.83288	2.83552	2.83552	48.9	2.3	2.2	2.2
24.6	1.75702	2.83288	2.83552	2.83288	49.2	2.3	2.2	2.3
24.6167	1.74972	2.83288	2.83815	2.83288	49.5	2.3	2.1	2.3
24.6333	1.74728	2.83288	2.83815	2.83288	49.6	2.3	2.1	2.3
24.65	1.74484	2.83288	2.83815	2.83025	49.7	2.3	2.1	2.4
24.6667	1.7424	2.83288	2.8408	2.83025	49.8	2.3	2	2.4
24.6833	1.73995	2.80152	2.8408	2.83025	49.9	3.5	2	2.4
24.7	1.7375	2.78602	2.8408	2.83025	50	4.1	2	2.4
24.7167	1.7375	2.7503	2.84344	2.82762	50	5.5	1.9	2.5
24.7333	1.7375	2.70278	2.84344	2.82762	50	7.4	1.9	2.5
24.75	1.7375	2.63458	2.84344	2.82762	50	10.2	1.9	2.5
24.7667	1.7375	2.50136	2.84344	2.81192	50	15.9	1.9	3.1
24.7833	1.7375	2.25791	2.84344	2.79375	50	26.9	1.9	3.8
24.8	1.7375	2.14727	2.84344	2.74777	50	32	1.9	5.6
24.8167	1.7375	2.11463	2.84344	2.66842	50	33.5	1.9	8.8
24.8333	1.7375	2.1059	2.84344	2.52426	50	33.9	1.9	14.9
24.85	1.7375	2.09935	2.84344	2.24923	50	34.2	1.9	27.3
24.8667	1.7375	2.09279	2.84344	2.1168	50	34.5	1.9	33.4
24.8833	1.7375	2.05771	2.84344	2.07089	50	36.1	1.9	35.5
24.9	1.7375	2.01796	2.80152	2.06869	50	37.9	3.5	35.6
24.9167	1.7375	1.98009	2.76553	2.0643	50	39.6	4.9	35.8
24.9333	1.7375	1.94409	2.69291	2.06211	50	41.2	7.8	35.9
24.95	1.7375	1.91454	2.55431	2.0224	50	42.5	13.6	37.7
24.9667	1.7375	1.88932	2.29923	1.97785	50	43.6	25	39.7
24.9833	1.7375	1.86851	2.18851	1.93048	50	44.5	30.1	41.8
25	1.73505	1.85455	2.15162	1.89162	50.1	45.1	31.8	43.5
25.0167	1.73505	1.8452	2.14075	1.85688	50.1	45.5	32.3	45
25.0333	1.73505	1.83582	2.1364	1.82876	50.1	45.9	32.5	46.2
25.05	1.7326	1.8264	2.13205	1.79793	50.2	46.3	32.7	47.5
25.0667	1.73014	1.81695	2.10153	1.78597	50.3	46.7	34.1	48
25.0833	1.72768	1.81221	2.05991	1.77877	50.4	46.9	36	48.3
25.1	1.72522	1.80984	2.01574	1.76913	50.5	47	38	48.7
25.1167	1.72276	1.80508	1.97785	1.75702	50.6	47.2	39.7	49.2
25.1333	1.72029	1.8027	1.95087	1.74484	50.7	47.3	40.9	49.7
25.15	1.71782	1.8027	1.92366	1.73505	50.8	47.3	42.1	50.1
25.1667	1.71782	1.8027	1.9031	1.73014	50.8	47.3	43	50.3
25.1833	1.71535	1.80032	1.88701	1.72768	50.9	47.4	43.7	50.4
25.2	1.71535	1.80032	1.87777	1.72522	50.9	47.4	44.1	50.5
25.2167	1.71287	1.80032	1.86619	1.72276	51	47.4	44.6	50.6
25.2333	1.71039	1.79793	1.85921	1.72276	51.1	47.5	44.9	50.6
25.25	1.71039	1.79793	1.85455	1.72276	51.1	47.5	45.1	50.6
25.2667	1.70791	1.79793	1.8452	1.72029	51.2	47.5	45.5	50.7
25.2833	1.70543	1.79555	1.83817	1.72029	51.3	47.6	45.8	50.7
25.3	1.70294	1.79555	1.83817	1.72029	51.4	47.6	45.8	50.7
25.3167	1.69796	1.79555	1.83817	1.71782	51.6	47.6	45.8	50.8
25.3333	1.69546	1.79316	1.83817	1.71782	51.7	47.7	45.8	50.8
25.35	1.69296	1.79316	1.83817	1.71782	51.8	47.7	45.8	50.8
25.3667	1.69046	1.79316	1.83582	1.71535	51.9	47.7	45.9	50.9
25.3833	1.68796	1.79076	1.83582	1.71535	52	47.8	45.9	50.9
25.4	1.68545	1.79076	1.83582	1.71535	52.1	47.8	45.9	50.9
25.4167	1.68294	1.79076	1.83582	1.71535	52.2	47.8	45.9	50.9
25.4333	1.68042	1.78837	1.83582	1.71287	52.3	47.9	45.9	51
25.45	1.67539	1.78837	1.83347	1.71287	52.5	47.9	46	51
25.4667	1.67286	1.78837	1.83347	1.71287	52.6	47.9	46	51
25.4833	1.67034	1.78597	1.83347	1.71039	52.7	48	46	51.1
25.5	1.66781	1.78597	1.83347	1.71039	52.8	48	46	51.1
25.5167	1.66528	1.78357	1.83111	1.71039	52.9	48.1	46.1	51.1
25.5333	1.66274	1.78357	1.83111	1.71039	53	48.1	46.1	51.1
25.55	1.6602	1.78117	1.83111	1.70791	53.1	48.2	46.1	51.2
25.5667	1.65766	1.78117	1.83111	1.70791	53.2	48.2	46.1	51.2
25.5833	1.65512	1.78117	1.83111	1.70543	53.3	48.2	46.1	51.3
25.6	1.65002	1.77877	1.82876	1.70294	53.5	48.3	46.2	51.4
25.6167	1.64747	1.77877	1.82876	1.70045	53.6	48.3	46.2	51.5
25.6333	1.64491	1.77636	1.82876	1.70045	53.7	48.4	46.2	51.5
25.65	1.64235	1.77636	1.82876	1.69796	53.8	48.4	46.2	51.6
25.6667	1.63722	1.77395	1.82876	1.69546	54	48.5	46.2	51.7
25.6833	1.63465	1.77395	1.8264	1.69296	54.1	48.5	46.3	51.8
25.7	1.63208	1.77154	1.8264	1.69046	54.2	48.6	46.3	51.9
25.7167	1.6295	1.76913	1.8264	1.68545	54.3	48.7	46.3	52.1
25.7333	1.62692	1.76429	1.82404	1.68294	54.4	48.9	46.4	52.2
25.75	1.62692	1.76187	1.82168	1.68042	54.4	49	46.5	52.3
25.7667	1.62434	1.75944	1.81695	1.68042	54.5	49.1	46.7	52.3
25.7833	1.62176	1.75702	1.81458	1.67539	54.6	49.2	46.8	52.5
25.8	1.61917	1.75459	1.81221	1.67034	54.7	49.3	46.9	52.7
25.8167	1.61657	1.75215	1.80984	1.66528	54.8	49.4	47	52.9
25.8333	1.61398	1.74972	1.80746	1.66274	54.9	49.5	47.1	53
25.85	1.61398	1.74728	1.80746	1.65766	54.9	49.6	47.1	53.2
25.8667	1.61138	1.74728	1.80508	1.65512	55	49.6	47.2	53.3
25.8833	1.60878	1.74484	1.8027	1.65257	55.1	49.7	47.3	53.4
25.9	1.60617	1.7424	1.80032	1.65002	55.2	49.8	47.4	53.5
25.9167	1.60356	1.73995	1.80032	1.64747	55.3	49.9	47.4	53.6
25.9333	1.60095	1.73995	1.79555	1.64491	55.4	49.9	47.6	53.7
25.95	1.59833	1.7375	1.79316	1.64235	55.5	50	47.7	53.8
25.9667	1.59571	1.73505	1.79076	1.63979	55.6	50.1	47.8	53.9
25.9833	1.59309	1.7326	1.78597	1.63722	55.7	50.2	48	54
26	1.59047	1.73014	1.78597	1.63465	55.8	50.3	48	54.1
26.0167	1.58784	1.73014	1.78357	1.6295	55.9	50.3	48.1	54.3
26.0333	1.5852	1.72768	1.78117	1.62434	56	50.4	48.2	54.5
26.05	1.5852	1.72276	1.77877	1.61917	56	50.6	48.3	54.7
26.0667	1.58256	1.72029	1.77636	1.61657	56.1	50.7	48.4	54.8
26.0833	1.57993	1.71782	1.77395	1.61398	56.2	50.8	48.5	54.9
26.1	1.57993	1.71535	1.77154	1.61138	56.2	50.9	48.6	55
26.1167	1.57728	1.71287	1.76913	1.60878	56.3	51	48.7	55.1
26.1333	1.57728	1.71039	1.76671	1.60617	56.3	51.1	48.8	55.2
26.15	1.57463	1.70791	1.76429	1.60356	56.4	51.2	48.9	55.3
26.1667	1.57463	1.70543	1.76187	1.59833	56.4	51.3	49	55.5
26.1833	1.57463	1.70543	1.75944	1.59571	56.4	51.3	49.1	55.6
26.2	1.57198	1.70294	1.75702	1.59047	56.5	51.4	49.2	55.8
26.2167	1.57198	1.70045	1.75459	1.58784	56.5	51.5	49.3	55.9
26.2333	1.57198	1.70045	1.75215	1.5852	56.5	51.5	49.4	56
26.25	1.57198	1.69796	1.74972	1.57993	56.5	51.6	49.5	56.2
26.2667	1.57198	1.69546	1.74728	1.57728	56.5	51.7	49.6	56.3
26.2833	1.56933	1.69546	1.74484	1.57463	56.6	51.7	49.7	56.4
26.3	1.56933	1.69046	1.7424	1.57198	56.6	51.9	49.8	56.5
26.3167	1.56933	1.68796	1.73995	1.56933	56.6	52	49.9	56.6
26.3333	1.56933	1.68545	1.7375	1.56667	56.6	52.1	50	56.7
26.35	1.56933	1.68042	1.73505	1.56401	56.6	52.3	50.1	56.8
26.3667	1.56667	1.68042	1.7326	1.56135	56.7	52.3	50.2	56.9
26.3833	1.56667	1.67791	1.73014	1.56135	56.7	52.4	50.3	56.9
26.4	1.56667	1.67791	1.72768	1.55868	56.7	52.4	50.4	57
26.4167	1.56667	1.67539	1.72522	1.55601	56.7	52.5	50.5	57.1
26.4333	1.56401	1.67539	1.72276	1.55333	56.8	52.5	50.6	57.2
26.45	1.56401	1.67286	1.72029	1.55065	56.8	52.6	50.7	57.3
26.4667	1.56401	1.67286	1.71782	1.54797	56.8	52.6	50.8	57.4
26.4833	1.56401	1.67034	1.71782	1.54528	56.8	52.7	50.8	57.5
26.5	1.56401	1.67034	1.71535	1.54259	56.8	52.7	50.9	57.6
26.5167	1.56135	1.66781	1.71287	1.5399	56.9	52.8	51	57.7
26.5333	1.56401	1.66781	1.71039	1.5372	56.8	52.8	51.1	57.8
26.55	1.56401	1.66781	1.70791	1.5345	56.8	52.8	51.2	57.9
26.5667	1.56401	1.66528	1.70543	1.5345	56.8	52.9	51.3	57.9
26.5833	1.56401	1.66528	1.70294	1.53179	56.8	52.9	51.4	58
26.6	1.56667	1.66274	1.70294	1.52908	56.7	53	51.4	58.1
26.6167	1.56667	1.66274	1.70045	1.52637	56.7	53	51.5	58.2
26.6333	1.56667	1.6602	1.69796	1.52637	56.7	53.1	51.6	58.2
26.65	1.56933	1.6602	1.69796	1.52637	56.6	53.1	51.6	58.2
26.6667	1.56933	1.65766	1.69796	1.52637	56.6	53.2	51.6	58.2
26.6833	1.56933	1.65766	1.69546	1.52637	56.6	53.2	51.7	58.2
26.7	1.56933	1.65512	1.69546	1.52365	56.6	53.3	51.7	58.3
26.7167	1.57198	1.65512	1.69296	1.52365	56.5	53.3	51.8	58.3
26.7333	1.57198	1.65257	1.69296	1.52365	56.5	53.4	51.8	58.3
26.75	1.57198	1.65257	1.69046	1.52365	56.5	53.4	51.9	58.3
26.7667	1.57198	1.65257	1.68796	1.52365	56.5	53.4	52	58.3
26.7833	1.57463	1.65257	1.68294	1.52093	56.4	53.4	52.2	58.4
26.8	1.57463	1.65257	1.68294	1.52093	56.4	53.4	52.2	58.4
26.8167	1.57463	1.65257	1.68294	1.52093	56.4	53.4	52.2	58.4
26.8333	1.57463	1.65257	1.68294	1.52093	56.4	53.4	52.2	58.4
26.85	1.57728	1.65257	1.68294	1.52093	56.3	53.4	52.2	58.4
26.8667	1.57728	1.65257	1.68545	1.51821	56.3	53.4	52.1	58.5
26.8833	1.57728	1.65257	1.68545	1.51821	56.3	53.4	52.1	58.5
26.9	1.57993	1.65512	1.68545	1.51821	56.2	53.3	52.1	58.5
26.9167	1.57993	1.65512	1.68545	1.51821	56.2	53.3	52.1	58.5
26.9333	1.57993	1.65512	1.68545	1.51821	56.2	53.3	52.1	58.5
26.95	1.57993	1.65512	1.68545	1.51548	56.2	53.3	52.1	58.6
26.9667	1.58256	1.65512	1.68796	1.51548	56.1	53.3	52	58.6
26.9833	1.58256	1.65512	1.68796	1.51548	56.1	53.3	52	58.6
27	1.58256	1.65512	1.68796	1.51548	56.1	53.3	52	58.6
27.0167	1.58256	1.65512	1.68796	1.51275	56.1	53.3	52	58.7
27.0333	1.5852	1.65512	1.68796	1.51275	56	53.3	52	58.7
27.05	1.5852	1.65766	1.68796	1.51275	56	53.2	52	58.7
27.0667	1.58784	1.65766	1.69046	1.51275	55.9	53.2	51.9	58.7
27.0833	1.59047	1.65766	1.69046	1.51548	55.8	53.2	51.9	58.6
27.1	1.59309	1.6602	1.69046	1.51548	55.7	53.1	51.9	58.6
27.1167	1.59309	1.6602	1.69046	1.51821	55.7	53.1	51.9	58.5
27.1333	1.59571	1.6602	1.69046	1.51821	55.6	53.1	51.9	58.5
27.15	1.59833	1.66274	1.69046	1.51821	55.5	53	51.9	58.5
27.1667	1.59833	1.66274	1.69296	1.52093	55.5	53	51.8	58.4
27.1833	1.60095	1.66528	1.69296	1.52093	55.4	52.9	51.8	58.4
27.2	1.60356	1.66528	1.69296	1.52365	55.3	52.9	51.8	58.3
27.2167	1.60617	1.66528	1.69296	1.52365	55.2	52.9	51.8	58.3
27.2333	1.60617	1.66781	1.69296	1.52365	55.2	52.8	51.8	58.3
27.25	1.60878	1.66781	1.69296	1.52637	55.1	52.8	51.8	58.2
27.2667	1.61138	1.66781	1.69546	1.52637	55	52.8	51.7	58.2
27.2833	1.61398	1.67034	1.69546	1.52908	54.9	52.7	51.7	58.1
27.3	1.61657	1.67034	1.69546	1.52908	54.8	52.7	51.7	58.1
27.3167	1.61917	1.67286	1.69546	1.53179	54.7	52.6	51.7	58
27.3333	1.62176	1.67286	1.69546	1.53179	54.6	52.6	51.7	58
27.35	1.62434	1.67539	1.69546	1.5345	54.5	52.5	51.7	57.9
27.3667	1.62692	1.67539	1.69796	1.5345	54.4	52.5	51.6	57.9
27.3833	1.6295	1.67791	1.69796	1.5372	54.3	52.4	51.6	57.8
27.4	1.63208	1.67791	1.69796	1.5372	54.2	52.4	51.6	57.8
27.4167	1.63722	1.68042	1.69796	1.5399	54	52.3	51.6	57.7
27.4333	1.63979	1.68042	1.69796	1.5399	53.9	52.3	51.6	57.7
27.45	1.64235	1.68294	1.69796	1.54259	53.8	52.2	51.6	57.6
27.4667					53.6	52.1	51.5	57.5	1.64747	1.68545	1.70045	1.54528
27.4833					53.5	52	51.5	57.4	1.65002	1.68796	1.70045	1.54797
27.5					53.3	51.9	51.5	57.3	1.65512	1.69046	1.70045	1.55065
27.5167					53.2	51.9	51.4	57.2	1.65766	1.69046	1.70294	1.55333
27.5333					53	51.8	51.3	57.2	1.66274	1.69296	1.70543	1.55333
27.55					52.8	51.7	51.3	57.1	1.66781	1.69546	1.70543	1.55601
27.5667					52.7	51.6	51.2	57	1.67034	1.69796	1.70791	1.55868
27.5833					52.5	51.5	51.1	56.9	1.67539	1.70045	1.71039	1.56135
27.6					52.3	51.4	51	56.9	1.68042	1.70294	1.71287	1.56135
27.6167					52.1	51.3	50.9	56.8	1.68545	1.70543	1.71535	1.56401
27.6333					51.9	51.2	50.9	56.8	1.69046	1.70791	1.71535	1.56401
27.65					51.7	51.1	50.8	56.7	1.69546	1.71039	1.71782	1.56667
27.6667					51.5	51	50.7	56.6	1.70045	1.71287	1.72029	1.56933
27.6833					50.7	50.9	50.6	56.6	1.72029	1.71535	1.72276	1.56933
27.7					50.5	50.8	50.5	56.5	1.72522	1.71782	1.72522	1.57198
27.7167					50.3	50.6	50.4	56.3	1.73014	1.72276	1.72768	1.57728
27.7333					49.9	50.5	50.4	56.1	1.73995	1.72522	1.72768	1.58256
27.75					49.5	50.3	50.4	55.9	1.74972	1.73014	1.72768	1.58784
27.7667					49	50.1	50.2	55.8	1.76187	1.73505	1.7326	1.59047
27.7833					48.5	50	50.1	55.6	1.77395	1.7375	1.73505	1.59571
27.8					48	49.8	49.9	55.5	1.78597	1.7424	1.73995	1.59833
27.8167					47.3	49.6	49.8	55.4	1.8027	1.74728	1.7424	1.60095
27.8333					46.3	49.5	49.6	55.2	1.8264	1.74972	1.74728	1.60617
27.85					45.5	49.3	49.5	55.1	1.8452	1.75459	1.74972	1.60878
27.8667					44.2	49.2	49.3	54.9	1.87546	1.75702	1.75459	1.61398
27.8833					42.7	49	49.2	54.7	1.90997	1.76187	1.75702	1.61917
27.9					40.3	48.8	49	54.5	1.96438	1.76671	1.76187	1.62434
27.9167					37.1	48.6	48.8	54.3	2.03567	1.77154	1.76671	1.6295
27.9333					32.6	48.3	48.6	54.1	2.13423	1.77877	1.77154	1.63465
27.95					28.7	48.1	48.3	53.9	2.21887	1.78357	1.77877	1.63979
27.9667					27.5	47.8	48.3	53.7	2.24489	1.79076	1.77877	1.64491
27.9833					27.8	47.6	48.2	53.4	2.23838	1.79555	1.78117	1.65257
28					28.1	47.3	48.1	53	2.23188	1.8027	1.78357	1.66274
28.0167					28.4	47	48	52.7	2.22537	1.80984	1.78597	1.67034
28.0333					28	46.5	47.6	52.4	2.23404	1.82168	1.79555	1.67791
28.05					27.4	46.2	47.1	52.1	2.24706	1.82876	1.80746	1.68545
28.0667					27	46.2	46.7	51.7	2.25574	1.82876	1.81695	1.69546
28.0833					26.1	45.1	46.4	51.3	2.27529	1.85455	1.82404	1.70543
28.1					25.5	44.6	46.1	50.8	2.28834	1.86619	1.83111	1.71782
28.1167					24.7	43.8	45.7	50.3	2.30577	1.88471	1.84051	1.73014
28.1333					23.6	43.1	45.3	49.5	2.3298	1.90081	1.84988	1.74972
28.15					22	42	44.9	48.6	2.3649	1.92594	1.85921	1.77154
28.1667					20.4	40.6	44.3	48.3	2.40024	1.95763	1.87315	1.77877
28.1833					18.8	39	43.8	47	2.43587	1.9935	1.88471	1.80984
28.2					16.9	36.6	43.3	46.1	2.47863	2.0467	1.89622	1.83111
28.2167					15.7	33.2	42.5	44.8	2.50593	2.12116	1.91454	1.86154
28.2333					14.4	28.4	41.6	42.8	2.53578	2.22537	1.93502	1.90768
28.25					13.3	25.3	40.8	40.2	2.56129	2.2927	1.95312	1.96663
28.2667					12.7	24.6	39.6	36.8	2.57531	2.30795	1.98009	2.04229
28.2833					11.9	24.5	37.9	32	2.59412	2.31013	2.01796	2.14727
28.3					11.5	24.4	35.7	27.1	2.60358	2.31232	2.0665	2.25357
28.3167					11	24.4	32.2	25.4	2.61545	2.31232	2.14292	2.29052
28.3333					10.6	24.3	27.8	25.4	2.625	2.3145	2.23838	2.29052
28.35					10.3	23.6	23.8	25.4	2.63218	2.3298	2.32542	2.29052
28.3667					10	23.4	22.3	25.4	2.63938	2.33417	2.3583	2.29052
28.3833					9.8	22.6	22	25.3	2.6442	2.35171	2.3649	2.2927
28.4					9.3	21.6	22	25.3	2.65628	2.37371	2.3649	2.2927
28.4167					9.1	20.6	23.2	24.3	2.66113	2.39581	2.33855	2.3145
28.4333					8.9	19.2	22.9	23.8	2.66599	2.42693	2.34513	2.32542
28.45					8.7	17.8	22.2	23.3	2.67086	2.45831	2.3605	2.33636
28.4667					8.3	16.8	21.7	22.6	2.68063	2.4809	2.37151	2.35171
28.4833					7.9	15.1	21.3	21.8	2.69045	2.51967	2.38033	2.3693
28.5					7.7	13.4	20.6	19.5	2.69537	2.55896	2.39581	2.42024
28.5167					7.5	12	19.8	18.3	2.70031	2.59176	2.41357	2.44707
28.5333					7.3	10.9	18.6	16.5	2.70526	2.61784	2.44035	2.48771
28.55					7	10.2	17.2	14.6	2.7127	2.63458	2.47185	2.53117
28.5667					6.6	9.4	15.4	12.7	2.72266	2.65386	2.51279	2.57531
28.5833					6.4	9	14	11.4	2.72766	2.66356	2.54503	2.60595
28.6					6.2	8.7	12.4	10.1	2.73267	2.67086	2.58235	2.63698
28.6167					6	8.3	10.9	9	2.73769	2.68063	2.61784	2.66356
28.6333					5.7	7.8	9.8	8.2	2.74525	2.69291	2.6442	2.68308
28.65					5.5	7.6	9.1	7.7	2.7503	2.69784	2.66113	2.69537
28.6667					5.4	7.3	8.1	7	2.75283	2.70526	2.68553	2.7127
28.6833					5.2	7.1	7.5	6.7	2.75791	2.71021	2.70031	2.72017
28.7					5.1	6.8	7.1	6.4	2.76044	2.71767	2.71021	2.72766
28.7167					5	6.6	6.6	6	2.76299	2.72266	2.72266	2.73769
28.7333					4.9	6.4	6.2	5.7	2.76553	2.72766	2.73267	2.74525
28.75					4.9	6.2	5.8	5.4	2.76553	2.73267	2.74273	2.75283
28.7667					4.8	5.9	5.5	5.2	2.76808	2.74021	2.7503	2.75791
28.7833					4.7	5.7	5.3	5	2.77064	2.74525	2.75537	2.76299
28.8					4.6	5.4	5.1	4.8	2.77319	2.75283	2.76044	2.76808
28.8167					4.5	5.2	4.9	4.6	2.77575	2.75791	2.76553	2.77319
28.8333					4.3	5	4.8	4.6	2.78088	2.76299	2.76808	2.77319
28.85					4.2	4.8	4.6	4.6	2.78345	2.76808	2.77319	2.77319
28.8667					4.1	4.6	4.4	4.6	2.78602	2.77319	2.77831	2.77319
28.8833					4	4.4	4.3	4	2.78859	2.77831	2.78088	2.78859
28.9					3.9	4.3	4.2	3.8	2.79117	2.78088	2.78345	2.79375
28.9167					3.8	4.1	4	3.7	2.79375	2.78602	2.78859	2.79634
28.9333					3.8	3.9	3.9	3.6	2.79375	2.79117	2.79117	2.79893
28.95					3.7	3.8	3.8	3.5	2.79634	2.79375	2.79375	2.80152
28.9667					3.6	3.7	3.7	3.3	2.79893	2.79634	2.79634	2.80671
28.9833					3.6	3.6	3.5	3.3	2.79893	2.79893	2.80152	2.80671
29					3.5	3.5	3.4	3.2	2.80152	2.80152	2.80411	2.80931
29.0167	2.80152	2.80152	2.80671	2.81192	3.5	3.5	3.3	3.1
29.0333	2.80411	2.80411	2.80931	2.81453	3.4	3.4	3.2	3
29.05	2.80152	2.80671	2.81192	2.81453	3.5	3.3	3.1	3
29.0667	2.79893	2.80931	2.81453	2.81714	3.6	3.2	3	2.9
29.0833	2.79893	2.81192	2.81714	2.81975	3.6	3.1	2.9	2.8
29.1	2.79634	2.81453	2.81975	2.82237	3.7	3	2.8	2.7
29.1167	2.79375	2.81453	2.81975	2.82237	3.8	3	2.8	2.7
29.1333	2.79117	2.81714	2.82237	2.82499	3.9	2.9	2.7	2.6
29.15	2.78859	2.81975	2.82237	2.82499	4	2.8	2.7	2.6
29.1667	2.78602	2.81975	2.82499	2.82762	4.1	2.8	2.6	2.5
29.1833	2.78345	2.82237	2.82499	2.82762	4.2	2.7	2.6	2.5
29.2	2.76553	2.82237	2.82762	2.83025	4.9	2.7	2.5	2.4
29.2167	2.73769	2.82499	2.82762	2.83025	6	2.6	2.5	2.4
29.2333	2.70278	2.82762	2.83025	2.83025	7.4	2.5	2.4	2.4
29.25	2.65144	2.82762	2.83025	2.83288	9.5	2.5	2.4	2.3
29.2667	2.58941	2.83025	2.83288	2.83288	12.1	2.4	2.3	2.3
29.2833	2.50136	2.83025	2.83288	2.83552	15.9	2.4	2.3	2.2
29.3	2.27964	2.83288	2.83288	2.83552	25.9	2.3	2.3	2.2
29.3167	2.1168	2.83288	2.83288	2.83815	33.4	2.3	2.3	2.1
29.3333	2.05991	2.83288	2.83025	2.83815	36	2.3	2.4	2.1
29.35	2.0445	2.83288	2.83025	2.83815	36.7	2.3	2.4	2.1
29.3667	2.04229	2.83288	2.83025	2.83815	36.8	2.3	2.4	2.1
29.3833	2.04008	2.83288	2.83025	2.83815	36.9	2.3	2.4	2.1
29.4	2.0113	2.83288	2.83025	2.83815	38.2	2.3	2.4	2.1
29.4167	1.96438	2.83288	2.82762	2.83815	40.3	2.3	2.5	2.1
29.4333	1.92821	2.83288	2.82762	2.83815	41.9	2.3	2.5	2.1
29.45	1.88932	2.83288	2.82762	2.83815	43.6	2.3	2.5	2.1
29.4667	1.85921	2.83288	2.82762	2.83815	44.9	2.3	2.5	2.1
29.4833	1.83111	2.83288	2.82499	2.83815	46.1	2.3	2.6	2.1
29.5	1.81458	2.83288	2.82499	2.83815	46.8	2.3	2.6	2.1
29.5167	1.79793	2.83288	2.82499	2.83815	47.5	2.3	2.6	2.1
29.5333	1.79076	2.80411	2.82499	2.83815	47.8	3.4	2.6	2.1
29.55	1.78357	2.77575	2.82499	2.83815	48.1	4.5	2.6	2.1
29.5667	1.77636	2.74525	2.82237	2.83815	48.4	5.7	2.7	2.1
29.5833	1.76913	2.69537	2.82237	2.83815	48.7	7.7	2.7	2.1
29.6	1.75944	2.62022	2.82237	2.83815	49.1	10.8	2.7	2.1
29.6167	1.74972	2.41579	2.82237	2.83815	49.5	19.7	2.7	2.1
29.6333	1.74972	2.22103	2.81975	2.83815	49.5	28.6	2.8	2.1
29.65	1.74972	2.14075	2.81975	2.81192	49.5	32.3	2.8	3.1
29.6667	1.74972	2.12116	2.81975	2.78088	49.5	33.2	2.8	4.3
29.6833	1.74972	2.11898	2.81975	2.72017	49.5	33.3	2.8	6.7
29.7	1.74972	2.11463	2.79634	2.62978	49.5	33.5	3.7	10.4
29.7167	1.74972	2.09716	2.74777	2.3583	49.5	34.3	5.6	22.3
29.7333	1.74972	2.05551	2.66113	2.17767	49.5	36.2	9.1	30.6
29.75	1.74728	2.0113	2.44035	2.09935	49.6	38.2	18.6	34.2
29.7667	1.74728	1.97112	2.26226	2.08185	49.6	40	26.7	35
29.7833	1.74728	1.93956	2.17767	2.08185	49.6	41.4	30.6	35
29.8	1.74728	1.91911	2.15596	2.08185	49.6	42.3	31.6	35
29.8167	1.74728	1.89622	2.15379	2.05991	49.6	43.3	31.7	36
29.8333	1.74728	1.87546	2.14945	2.01353	49.6	44.2	31.9	38.1
29.85	1.74728	1.86619	2.13205	1.96213	49.6	44.6	32.7	40.4
29.8667	1.74728	1.85688	2.09935	1.92594	49.6	45	34.2	42
29.8833	1.74728	1.84754	2.05551	1.88932	49.6	45.4	36.2	43.6
29.9	1.74728	1.84286	2.0113	1.85221	49.6	45.6	38.2	45.2
29.9167	1.74728	1.83582	1.97561	1.83111	49.6	45.9	39.8	46.1
29.9333	1.74728	1.8264	1.94861	1.81458	49.6	46.3	41	46.8
29.95	1.74484	1.81932	1.91911	1.80032	49.7	46.6	42.3	47.4
29.9667	1.74484	1.81695	1.90539	1.78837	49.7	46.7	42.9	47.9
29.9833	1.74484	1.81695	1.89162	1.77877	49.7	46.7	43.5	48.3
30	1.74484	1.81458	1.8824	1.76187	49.7	46.8	43.9	49
30.0167	1.74484	1.81458	1.87315	1.74972	49.7	46.8	44.3	49.5
30.0333	1.74484	1.81221	1.86619	1.74728	49.7	46.9	44.6	49.6
30.05	1.7424	1.80984	1.85921	1.74484	49.8	47	44.9	49.7
30.0667	1.7424	1.80746	1.85221	1.7424	49.8	47.1	45.2	49.8
30.0833	1.73995	1.80746	1.8452	1.7424	49.9	47.1	45.5	49.8
30.1	1.7375	1.80746	1.8452	1.73995	50	47.1	45.5	49.9
30.1167	1.73505	1.80746	1.8452	1.7375	50.1	47.1	45.5	50
30.1333	1.7326	1.80508	1.84286	1.7375	50.2	47.2	45.6	50
30.15	1.73014	1.80508	1.84286	1.7375	50.3	47.2	45.6	50
30.1667	1.72768	1.80508	1.84286	1.7375	50.4	47.2	45.6	50
30.1833	1.72522	1.80508	1.84286	1.73505	50.5	47.2	45.6	50.1
30.2	1.72522	1.80508	1.84051	1.73505	50.5	47.2	45.7	50.1
30.2167	1.72276	1.8027	1.84051	1.73505	50.6	47.3	45.7	50.1
30.2333	1.72029	1.8027	1.84051	1.7326	50.7	47.3	45.7	50.2
30.25	1.71782	1.8027	1.84051	1.7326	50.8	47.3	45.7	50.2
30.2667	1.71535	1.8027	1.83817	1.7326	50.9	47.3	45.8	50.2
30.2833	1.71287	1.80032	1.83817	1.7326	51	47.4	45.8	50.2
30.3	1.70791	1.80032	1.83817	1.73014	51.2	47.4	45.8	50.3
30.3167	1.70543	1.80032	1.83817	1.73014	51.3	47.4	45.8	50.3
30.3333	1.70294	1.80032	1.83817	1.73014	51.4	47.4	45.8	50.3
30.35	1.70045	1.80032	1.83582	1.73014	51.5	47.4	45.9	50.3
30.3667	1.69796	1.79793	1.83582	1.72768	51.6	47.5	45.9	50.4
30.3833	1.69296	1.79793	1.83582	1.72768	51.8	47.5	45.9	50.4
30.4	1.69046	1.79793	1.83582	1.72768	51.9	47.5	45.9	50.4
30.4167	1.68796	1.79793	1.83347	1.72522	52	47.5	46	50.5
30.4333	1.68545	1.79793	1.83347	1.72522	52.1	47.5	46	50.5
30.45	1.68294	1.79555	1.83347	1.72522	52.2	47.6	46	50.5
30.4667	1.68042	1.79555	1.83347	1.72276	52.3	47.6	46	50.6
30.4833	1.67791	1.79316	1.83111	1.72029	52.4	47.7	46.1	50.7
30.5	1.67539	1.79076	1.83111	1.71782	52.5	47.8	46.1	50.8
30.5167	1.67286	1.79076	1.83111	1.71535	52.6	47.8	46.1	50.9
30.5333	1.67034	1.78837	1.83111	1.71287	52.7	47.9	46.1	51
30.55	1.66781	1.78597	1.82876	1.71287	52.8	48	46.2	51
30.5667	1.66528	1.78357	1.8264	1.71039	52.9	48.1	46.3	51.1
30.5833	1.66274	1.78117	1.82404	1.70543	53	48.2	46.4	51.3
30.6	1.6602	1.77877	1.82168	1.70294	53.1	48.3	46.5	51.4
30.6167	1.65512	1.77636	1.81932	1.70045	53.3	48.4	46.6	51.5
30.6333	1.65257	1.77395	1.81695	1.69796	53.4	48.5	46.7	51.6
30.65	1.65002	1.77154	1.81458	1.69296	53.5	48.6	46.8	51.8
30.6667	1.64747	1.76913	1.81221	1.69046	53.6	48.7	46.9	51.9
30.6833	1.64235	1.76671	1.80984	1.68545	53.8	48.8	47	52.1
30.7	1.63979	1.76187	1.80746	1.68294	53.9	49	47.1	52.2
30.7167	1.63465	1.75944	1.80508	1.67791	54.1	49.1	47.2	52.4
30.7333	1.63465	1.75702	1.8027	1.67539	54.1	49.2	47.3	52.5
30.75	1.63208	1.75459	1.8027	1.67034	54.2	49.3	47.3	52.7
30.7667	1.6295	1.75215	1.79793	1.66528	54.3	49.4	47.5	52.9
30.7833	1.62692	1.74972	1.79555	1.66274	54.4	49.5	47.6	53
30.8	1.62434	1.74484	1.79316	1.66274	54.5	49.7	47.7	53
30.8167	1.62434	1.7424	1.78837	1.6602	54.5	49.8	47.9	53.1
30.8333	1.62176	1.73995	1.78597	1.65766	54.6	49.9	48	53.2
30.85	1.61917	1.7375	1.78357	1.65766	54.7	50	48.1	53.2
30.8667	1.61398	1.7375	1.78117	1.65512	54.9	50	48.2	53.3
30.8833	1.61138	1.73505	1.77877	1.65257	55	50.1	48.3	53.4
30.9	1.60878	1.7326	1.77636	1.65257	55.1	50.2	48.4	53.4
30.9167	1.60617	1.73014	1.77395	1.64747	55.2	50.3	48.5	53.6
30.9333	1.60617	1.72768	1.77154	1.64235	55.2	50.4	48.6	53.8
30.95	1.60356	1.72768	1.76913	1.63722	55.3	50.4	48.7	54
30.9667	1.60095	1.72522	1.76671	1.63465	55.4	50.5	48.8	54.1
30.9833	1.59833	1.72276	1.76429	1.6295	55.5	50.6	48.9	54.3
31	1.59571	1.72029	1.76187	1.62692	55.6	50.7	49	54.4
31.0167	1.59309	1.71782	1.75944	1.62434	55.7	50.8	49.1	54.5
31.0333	1.59047	1.71535	1.75702	1.61917	55.8	50.9	49.2	54.7
31.05	1.58784	1.71287	1.75459	1.61398	55.9	51	49.3	54.9
31.0667	1.58784	1.71039	1.75215	1.60878	55.9	51.1	49.4	55.1
31.0833	1.5852	1.70791	1.74972	1.60617	56	51.2	49.5	55.2
31.1	1.5852	1.70543	1.74484	1.60356	56	51.3	49.7	55.3
31.1167	1.58256	1.70294	1.7424	1.60095	56.1	51.4	49.8	55.4
31.1333	1.58256	1.70045	1.73995	1.59833	56.1	51.5	49.9	55.5
31.15	1.57993	1.69796	1.7375	1.59571	56.2	51.6	50	55.6
31.1667	1.57728	1.69546	1.7326	1.59047	56.3	51.7	50.2	55.8
31.1833	1.57728	1.69296	1.73014	1.58784	56.3	51.8	50.3	55.9
31.2	1.57463	1.69296	1.72768	1.5852	56.4	51.8	50.4	56
31.2167	1.57198	1.69046	1.72522	1.58256	56.5	51.9	50.5	56.1
31.2333	1.56933	1.68796	1.72276	1.57993	56.6	52	50.6	56.2
31.25	1.56667	1.68545	1.72029	1.57728	56.7	52.1	50.7	56.3
31.2667	1.56667	1.68294	1.71782	1.57463	56.7	52.2	50.8	56.4
31.2833	1.56401	1.68042	1.71535	1.57198	56.8	52.3	50.9	56.5
31.3	1.56135	1.68042	1.71287	1.56933	56.9	52.3	51	56.6
31.3167	1.56135	1.67791	1.71287	1.56667	56.9	52.4	51	56.7
31.3333	1.55868	1.67539	1.71039	1.56401	57	52.5	51.1	56.8
31.35	1.55868	1.67286	1.70791	1.56135	57	52.6	51.2	56.9
31.3667	1.55601	1.67034	1.70543	1.55868	57.1	52.7	51.3	57
31.3833	1.55601	1.66781	1.70543	1.55601	57.1	52.8	51.3	57.1
31.4	1.55333	1.66781	1.70294	1.55601	57.2	52.8	51.4	57.1
31.4167	1.55065	1.66528	1.70045	1.55333	57.3	52.9	51.5	57.2
31.4333	1.55065	1.66528	1.69796	1.55065	57.3	52.9	51.6	57.3
31.45	1.54797	1.66274	1.69796	1.54797	57.4	53	51.6	57.4
31.4667	1.54797	1.66274	1.69546	1.54528	57.4	53	51.7	57.5
31.4833	1.52637	1.6602	1.69296	1.54259	58.2	53.1	51.8	57.6
31.5	1.52637	1.6602	1.69046	1.5399	58.2	53.1	51.9	57.7
31.5167	1.52637	1.65766	1.69046	1.5399	58.2	53.2	51.9	57.7
31.5333	1.52908	1.65766	1.68796	1.5372	58.1	53.2	52	57.8
31.55	1.52908	1.65512	1.68545	1.5345	58.1	53.3	52.1	57.9
31.5667	1.52908	1.65512	1.68545	1.53179	58.1	53.3	52.1	58
31.5833	1.52908	1.65512	1.68294	1.52908	58.1	53.3	52.2	58.1
31.6	1.52908	1.65257	1.68042	1.52908	58.1	53.4	52.3	58.1
31.6167	1.53179	1.65257	1.68042	1.52908	58	53.4	52.3	58.1
31.6333	1.53179	1.65257	1.67791	1.52908	58	53.4	52.4	58.1
31.65	1.53179	1.65002	1.67539	1.52637	58	53.5	52.5	58.2
31.6667	1.53179	1.65002	1.67286	1.52637	58	53.5	52.6	58.2
31.6833	1.53179	1.65002	1.67286	1.52637	58	53.5	52.6	58.2
31.7	1.5345	1.64747	1.67034	1.52365	57.9	53.6	52.7	58.3
31.7167	1.5345	1.64747	1.67034	1.52365	57.9	53.6	52.7	58.3
31.7333	1.5345	1.64747	1.66781	1.52365	57.9	53.6	52.8	58.3
31.75	1.5345	1.64747	1.66781	1.52365	57.9	53.6	52.8	58.3
31.7667	1.5345	1.64491	1.66781	1.52365	57.9	53.7	52.8	58.3
31.7833	1.5372	1.64491	1.66781	1.52365	57.8	53.7	52.8	58.3
31.8	1.5372	1.64491	1.67034	1.52365	57.8	53.7	52.7	58.3
31.8167	1.5372	1.64235	1.67034	1.52365	57.8	53.8	52.7	58.3
31.8333	1.5372	1.64235	1.67034	1.52637	57.8	53.8	52.7	58.2
31.85	1.5372	1.64235	1.67034	1.52637	57.8	53.8	52.7	58.2
31.8667	1.5399	1.64235	1.67034	1.52637	57.7	53.8	52.7	58.2
31.8833	1.5399	1.64235	1.67286	1.52637	57.7	53.8	52.6	58.2
31.9	1.5399	1.64491	1.67286	1.52908	57.7	53.7	52.6	58.1
31.9167	1.5399	1.64491	1.67286	1.52908	57.7	53.7	52.6	58.1
31.9333	1.5399	1.64491	1.67286	1.52908	57.7	53.7	52.6	58.1
31.95	1.54259	1.64491	1.67539	1.52908	57.6	53.7	52.5	58.1
31.9667	1.54259	1.64491	1.67539	1.53179	57.6	53.7	52.5	58
31.9833	1.54259	1.64747	1.67539	1.53179	57.6	53.6	52.5	58
32	1.54259	1.64747	1.67539	1.53179	57.6	53.6	52.5	58
32.0167	1.54259	1.64747	1.67539	1.53179	57.6	53.6	52.5	58
32.0333	1.54259	1.64747	1.67791	1.5345	57.6	53.6	52.4	57.9
32.05	1.54797	1.65002	1.67791	1.5345	57.4	53.5	52.4	57.9
32.0667	1.55333	1.65002	1.67791	1.5345	57.2	53.5	52.4	57.9
32.0833	1.55868	1.65002	1.67791	1.5345	57	53.5	52.4	57.9
32.1	1.56135	1.65002	1.68042	1.5372	56.9	53.5	52.3	57.8
32.1167	1.56401	1.65257	1.68042	1.5372	56.8	53.4	52.3	57.8
32.1333	1.56401	1.65257	1.68042	1.5372	56.8	53.4	52.3	57.8
32.15	1.56401	1.65257	1.68042	1.5372	56.8	53.4	52.3	57.8
32.1667	1.56667	1.65257	1.68042	1.5372	56.7	53.4	52.3	57.8
32.1833	1.56667	1.65512	1.68294	1.5399	56.7	53.3	52.2	57.7
32.2	1.56667	1.65512	1.68294	1.5399	56.7	53.3	52.2	57.7
32.2167	1.56933	1.65512	1.68294	1.5399	56.6	53.3	52.2	57.7
32.2333	1.56933	1.65766	1.68294	1.5399	56.6	53.2	52.2	57.7
32.25	1.56933	1.65766	1.68545	1.54259	56.6	53.2	52.1	57.6
32.2667	1.57198	1.6602	1.68545	1.54259	56.5	53.1	52.1	57.6
32.2833	1.57198	1.66274	1.68545	1.54259	56.5	53	52.1	57.6
32.3	1.57198	1.66274	1.68545	1.54259	56.5	53	52.1	57.6
32.3167	1.57463	1.66528	1.68545	1.54528	56.4	52.9	52.1	57.5
32.3333	1.57463	1.66528	1.68796	1.54528	56.4	52.9	52	57.5
32.35	1.57463	1.66781	1.68796	1.54797	56.4	52.8	52	57.4
32.3667	1.57728	1.67034	1.69046	1.55065	56.3	52.7	51.9	57.3
32.3833	1.57993	1.67034	1.69046	1.55065	56.2	52.7	51.9	57.3
32.4					56	52.6	51.8	57.2	1.5852	1.67286	1.69296	1.55333
32.4167					55.9	52.5	51.8	57.1	1.58784	1.67539	1.69296	1.55601
32.4333					55.7	52.4	51.7	57	1.59309	1.67791	1.69546	1.55868
32.45					55.6	52.3	51.6	56.9	1.59571	1.68042	1.69796	1.56135
32.4667					55.4	52.2	51.6	56.9	1.60095	1.68294	1.69796	1.56135
32.4833					55.3	52.1	51.5	56.8	1.60356	1.68545	1.70045	1.56401
32.5					55.1	52	51.4	56.7	1.60878	1.68796	1.70294	1.56667
32.5167					55	52	51.3	56.6	1.61138	1.68796	1.70543	1.56933
32.5333					54.8	51.9	51.3	56.5	1.61657	1.69046	1.70543	1.57198
32.55					54.7	51.8	51.2	56.4	1.61917	1.69296	1.70791	1.57463
32.5667					54	51.8	51.1	56.3	1.63722	1.69296	1.71039	1.57728
32.5833					53.9	51.7	51	56.2	1.63979	1.69546	1.71287	1.57993
32.6					53.8	51.7	50.9	56.2	1.64235	1.69546	1.71535	1.57993
32.6167					53.7	51.6	50.8	56.1	1.64491	1.69796	1.71782	1.58256
32.6333					53.6	51.5	50.7	56	1.64747	1.70045	1.72029	1.5852
32.65					53.5	51.4	50.6	55.9	1.65002	1.70294	1.72276	1.58784
32.6667					53.4	51.3	50.5	55.8	1.65257	1.70543	1.72522	1.59047
32.6833					53.1	51.1	50.4	55.8	1.6602	1.71039	1.72768	1.59047
32.7					52.9	51	50.2	55.6	1.66528	1.71287	1.7326	1.59571
32.7167					52.7	50.8	50.1	55.4	1.67034	1.71782	1.73505	1.60095
32.7333					52.5	50.6	50	55.2	1.67539	1.72276	1.7375	1.60617
32.75					52	50.3	49.8	55.1	1.68796	1.73014	1.7424	1.60878
32.7667					51.6	50.2	49.7	54.9	1.69796	1.7326	1.74484	1.61398
32.7833					51.2	50	49.6	54.8	1.70791	1.7375	1.74728	1.61657
32.8					50.8	49.9	49.6	54.7	1.71782	1.73995	1.74728	1.61917
32.8167					50.4	49.7	49.4	54.5	1.72768	1.74484	1.75215	1.62434
32.8333					50	49.5	49.2	54.2	1.7375	1.74972	1.75702	1.63208
32.85					49.1	49.2	48.9	53.9	1.75944	1.75702	1.76429	1.63979
32.8667					48.4	49	48.6	53.6	1.77636	1.76187	1.77154	1.64747
32.8833					47.6	48.7	48.3	53.4	1.79555	1.76913	1.77877	1.65257
32.9					46.8	48.4	48.1	53.1	1.81458	1.77636	1.78357	1.6602
32.9167					45.4	48.1	47.8	52.9	1.84754	1.78357	1.79076	1.66528
32.9333					43.4	47.8	47.6	52.6	1.89392	1.79076	1.79555	1.67286
32.95					40.9	47.5	47.4	52.4	1.95087	1.79793	1.80032	1.67791
32.9667					37.5	47.2	47.1	52.1	2.02682	1.80508	1.80746	1.68545
32.9833					32.3	46.7	46.8	51.8	2.14075	1.81695	1.81458	1.69296
33					30	46.3	46.4	51.3	2.19068	1.8264	1.82404	1.70543
33.0167					29.3	45.7	45.9	50.9	2.20586	1.84051	1.83582	1.71535
33.0333					29.5	45.3	45.5	50.4	2.20152	1.84988	1.8452	1.72768
33.05					29.4	44.8	45.1	50	2.20369	1.86154	1.85455	1.7375
33.0667					29.2	44	44.6	49.1	2.20803	1.88009	1.86619	1.75944
33.0833					29	43	44.1	48.3	2.21236	1.9031	1.87777	1.77877
33.1					28.8	42	43.3	47.4	2.2167	1.92594	1.89622	1.80032
33.1167					28.3	40.4	42.5	46.4	2.22754	1.96213	1.91454	1.82404
33.1333					27.9	38.5	41.7	45.2	2.23621	2.00464	1.93276	1.85221
33.15					26.8	36.3	40.4	43.4	2.26008	2.05331	1.96213	1.89392
33.1667					25.9	32.2	39.1	41.4	2.27964	2.14292	1.99127	1.93956
33.1833					24.7	27.5	37.4	38.4	2.30577	2.24489	2.02904	2.00686
33.2					23.3	25.8	34.6	33.9	2.33636	2.28182	2.09061	2.1059
33.2167					21.7	25.6	30.3	28.4	2.37151	2.28617	2.18418	2.22537
33.2333					19.9	25.4	25.7	25.8	2.41134	2.29052	2.28399	2.28182
33.25					18.3	25.6	23.7	25.3	2.44707	2.28617	2.32761	2.2927
33.2667					17.1	25.8	23.1	25.7	2.47411	2.28182	2.34074	2.28399
33.2833					15.8	25.1	23.4	26.1	2.50364	2.29705	2.33417	2.27529
33.3					14.8	24.3	23.7	25.8	2.52656	2.3145	2.32761	2.28182
[truncated: 12,263 more rows]

## Sheet: Figure 1b
Dilution rate (h-1)	Duration replicate1	Duration replicate2	Duration replicate3	Duration replicate4	HOC replcate1	HOC replcate2	HOC replcate3	HOC replcate4	LOC replcate1	LOC replcate2	LOC replcate3	LOC replcate4			Duration	LOC	HOC
0.08	4.9725	4.8725	4.785	4.8425	1.33	1.27	1.155	1.1875	3.6425	3.6025	3.63	3.655		Comparison of Fits
0.06	6.4575	6.34	6.3525	6.405	1.485	1.42	1.485	1.48	4.9725	4.92	4.8675	4.925		Null hypothesis	Horizontal line	Horizontal line	Horizontal line
0.045	8.38	8.2775	8.1225	8.29	1.3575	1.23	1.43	1.5225	7.0225	7.0475	6.6925	6.7675		Alternative hypothesis	Straight line	Straight line	Straight line
														P value	<0.0001	0.0646	<0.0001
														Conclusion (alpha = 0.05)	Reject null hypothesis	Do not reject null hypothesis	Reject null hypothesis
														Preferred model	Straight line	Horizontal line	Straight line
														F (DFn, DFd)	426.5 (1, 10)	4.309 (1, 10)	214.5 (1, 10)
														Straight line
														Best-fit values
														YIntercept	12.43	1.65	10.78
														Slope	-95.98	-4.664	-91.32
														Std. Error
														YIntercept	0.2943	0.1422	0.3947
														Slope	4.648	2.247	6.235
														95% CI (asymptotic)
														YIntercept	11.77 to 13.08	1.333 to 1.967	9.897 to 11.66
														Slope	-106.3 to -85.63	-9.670 to 0.3420	-105.2 to -77.43
														Goodness of Fit
														Degrees of Freedom	10	10	10
														R squared	0.9771	0.3012	0.9555
														Sum of Squares	0.5329	0.1245	0.9589
														Sy.x	0.2308	0.1116	0.3097
														Horizontal line
														Best-fit values
														Mean	6.508	1.363	5.145
														Std. Error
														Mean	0.4198	0.03674	0.4039
														95% CI (asymptotic)
														Mean	5.584 to 7.432	1.282 to 1.444	4.257 to 6.034
														Goodness of Fit
														Degrees of Freedom	11	11	11
														R squared	0	0	0
														Sum of Squares	23.26	0.1782	21.53
														Sy.x	1.454	0.1273	1.399
														Number of points
														# of X values	20	20	20
														# Y values analyzed	12	12	12

## Sheet: Figure 1d
Cluster 1, HOC
Dilution rate (/h)	Time(h)	YMR166C	CIT2	KRE6	GPP2	DBP2	GPP1	BGL2	IFH1	GPB2	NSA2	SUL1	BDP1	RDH54	SCW10	ALB1	GPN2	CPA1	MCD1	HAP3	RPO41	QCR10	YOR020W-A	YAP1802	VTS1	GLY1	IGO1	VHT1	YLR407W	YOR283W	PUT1	NOG2	MSN1	MET16	AXL2	CIS3	HSL1	VHS2	HEM1	YJL133C-A	UME6	AAH1	CRH1	YDL012C	DRE2	PRY1	PAI3	AGP1	ESF2
0.08	29.4	0.83682	1.18243	1.09038	1.23431	1.17657	1.17155	1.00251	1.27866	0.88954	1.11381	1.43013	1.52803	1.01674	0.977406	1.26611	1.24268	1.33222	1.40335	0.948117	1.40586	0.849372	0.897908	1.07782	0.988285	1.56151	1.11548	1.34142	1.27029	1.47531	1.1272	1.20167	0.736402	1.27029	1.11046	1.28536	1.04351	0.79749	1.59414	1.63682	0.860251	1.82594	1.02343	0.993305	1.07531	1.09205	0.707113	1.1272	0.966527
	30.1167	1.69317	1.22844	1.1411	0.992161	1.09518	0.927212	0.837626	1.0224	0.982083	1.09183	1.36282	1.22172	1.54199	0.87794	1.04815	0.833147	0.979843	1.19037	1.08287	1.41209	0.759239	1.03359	1.29563	0.916013	1.40873	0.865622	1.31243	1.08175	1.22396	1.25756	1.0056	0.7514	1.20493	1.1355	0.905935	1.23404	0.923852	1.79731	1.12206	0.942889	1.31915	0.793953	0.908175	0.965286	0.804031	0.592385	0.913774	0.863382
	30.8333	1.46593	0.882766	1.06413	0.881764	0.936874	0.825651	0.885772	1.11323	0.95992	0.961924	1.16132	1.00802	1.1493	1.4008	0.905812	0.820641	0.977956	0.838677	0.806613	1.21343	1.09719	0.966934	0.942886	0.851703	1.14329	0.915832	0.98497	0.997996	0.941884	0.932866	0.92986	1.1503	0.820641	0.951904	1.05611	0.986974	1.0491	0.745491	0.95491	1.00802	1.04108	0.985972	1.09519	0.846693	1.01002	0.781563	0.965932	1.00902
	31.55	1.34417	0.835202	1.10426	0.840807	0.921525	0.761211	0.82287	0.88565	1.1065	0.974215	0.945067	0.979821	0.914798	1.08744	0.860987	0.772422	1.12332	0.707399	0.965247	1.08857	0.908072	1.09193	0.98991	0.929372	0.9787	0.810538	0.942825	0.936099	0.820628	0.957399	0.845291	0.744395	0.894619	0.815022	0.894619	0.603139	0.908072	0.813901	0.886771	0.780269	0.886771	0.998879	0.868834	0.650224	0.7287	0.757848	0.889013	0.741031
	32.9833	1.23394	0.801606	0.855505	0.925459	0.836009	0.818807	1.02523	0.737385	1.54702	0.994266	1.09633	0.956422	0.675459	1.02523	0.834862	1.01606	1.17661	0.723624	1.11468	0.920872	1.13532	1.22706	1.05849	0.900229	0.825688	0.847477	0.986239	0.886468	0.84633	1.07339	0.780963	0.958716	0.798165	0.809633	0.84633	0.662844	0.833716	0.899083	0.893349	0.84633	0.704128	0.950688	1.15596	0.59289	0.855505	1.01147	0.864679	0.941514
	33.7	0.375796	0.835987	0.850318	1.30414	1.15287	1.21975	1.13376	1.16242	1.11306	1.28025	1.50318	1.18312	0.72293	1.07325	1.17675	1.12261	1.53662	1.00955	0.761146	1.11943	1.21815	1.00955	0.878981	1.19904	1.48726	1.09395	0.963376	1.2293	1.40287	1.29459	1.28662	1.03344	1	0.842357	1.05892	0.737261	0.743631	1.30892	1.64809	1.03981	2.09554	1.08439	1.10828	1.01433	1.03981	0.890127	1.32166	0.786624
0.06	53.6167	0.780761	1.58166	1.31432	1.29866	1.02125	1.29978	1.15772	1.28412	1.44519	1.15772	1.68009	1.04474	1.2953	1.03356	1.33333	0.996644	1.10962	2.15101	1.3915	1.17002	1.10515	0.903803	1.13423	0.969799	1.22595	0.794183	1.32998	1.16219	1.38591	1.23378	1.10403	1.04139	1.24497	1.63535	1.28412	2.05593	1.09396	1.68345	1.3311	1.02237	1.45078	1.02013	1.03803	1.05817	1.24832	0.797539	1.34676	1.08501
	54.5833	0.920259	1.07866	1.27802	0.947198	0.998922	0.950431	0.813578	1.00862	1.21659	1.0528	0.977371	1.14547	1.2306	1.09159	0.834052	0.844828	0.927802	1.47522	1.28017	1.2069	0.884698	0.918103	1.35776	1.01509	1.02586	0.99569	1	1.02371	1.18319	0.945043	0.961207	1.09375	1.03772	1.08297	0.965517	2.46767	1.16272	0.985991	1.14655	0.994612	1.10776	0.859914	1.01724	0.987069	1.1875	1.10453	0.905172	1.08621
	55.5167	1.02342	0.965377	1.05499	0.93279	0.950102	0.884929	0.878819	0.934827	1.07332	0.884929	0.921589	1.01222	1.04175	1.01731	0.740326	0.900204	0.901222	0.619145	1.01426	1.00916	0.921589	0.984725	1.1222	0.87169	0.910387	0.964358	0.95723	0.847251	0.901222	0.815682	0.887984	1.00204	1.04684	0.880855	0.850305	0.621181	0.984725	0.751527	0.785132	0.911405	0.796334	0.948065	0.875764	0.856415	1.17413	0.794297	0.927699	1.05499
	56.45	1.29387	0.857294	0.878436	0.84778	0.901691	0.84778	0.954545	0.856237	1.06237	0.937632	0.743129	0.980973	0.871036	0.772727	0.770613	0.879493	0.942918	0.451374	0.93129	0.940803	0.863636	0.844609	0.897463	0.743129	0.818182	0.830867	0.892178	0.841438	0.77167	0.885835	0.784355	0.824524	0.849894	0.647992	0.934461	0.578224	0.918605	0.704017	0.662791	0.892178	0.612051	0.857294	0.773784	0.832981	1.0074	0.85518	0.780127	0.834038
	57.4	0.760041	0.884655	0.891864	0.915551	0.839341	0.84346	1.0587	0.895984	1.17611	0.949537	0.716787	1.00103	0.84861	0.898043	0.935118	1.05767	1.00206	0.469619	1.1586	0.897013	1.1967	1.08239	1.02163	0.731205	0.823893	1.12976	0.798146	0.877446	0.753862	0.9207	0.77137	1.03502	0.781668	0.713697	0.812564	0.523172	0.950566	0.761071	0.795057	1.02369	0.590113	0.987642	1.16478	0.819773	0.944387	1.14315	0.825953	0.971164
	58.3167	0.689989	0.841765	0.766416	0.895587	0.828848	0.898816	0.880517	0.689989	1.44349	0.895587	0.857912	0.820237	0.840689	0.821313	0.695371	0.944026	1.01938	0.49408	0.848224	0.875135	1.06351	0.934338	0.685684	0.875135	0.866523	1.01722	0.910657	0.782562	0.763186	0.914962	0.766416	0.8493	0.755651	0.820237	1.03014	0.529602	1.2056	0.77395	0.70183	0.968784	0.600646	0.918192	1.06028	0.761033	0.958019	1.07427	0.876211	0.827772
	59.25	1.36446	0.910023	0.851936	1.28132	1.1754	1.28132	1.17882	1.15945	1.35763	1.23804	1.1754	1.09112	0.924829	1.00911	1.71982	0.879271	1.28018	0.941913	1.16856	0.954442	0.981777	0.979499	1.12073	1.00797	1.20843	0.929385	0.834852	1.19248	1.39636	1.42825	1.16856	0.970387	1.1082	0.943052	0.977221	0.899772	1.04328	1.38383	1.29841	1.02164	1.64806	1.07631	0.780182	1.01139	1.13212	1.10364	1.31777	1.24146
	60.0667	1.32316	1.20526	1.20526	1.26316	1.13579	1.26842	1.15053	1.13895	1.59474	1.11579	1.25895	1.10842	1.19474	1.20632	0.922105	1.25684	1.17263	1.77684	1.32316	1.18526	1.18737	1.19368	1.01895	1.16316	1.18737	1.19474	1.20737	1.13789	1.37789	1.17684	1.23368	1.14316	1.05895	1.57158	1.32316	1.57053	1.24316	1.47263	1.59053	1.24	1.63579	1.30211	1.14526	1.17684	1.38421	1.16526	1.33789	1.02737
0.045	94.3	0.744113	1.40738	1.26295	1.10126	1.03297	1.0471	0.857143	1.0157	1.23155	1.05181	0.965463	1.09262	1.22998	1.03454	1.07771	1.0259	0.857143	1.89011	1.0573	1.27786	1.14364	0.874411	0.894819	1.26688	1.12794	1.12716	0.996075	1.07064	1.06829	0.982732	1.08006	1.14286	1.05651	1.25353	1.24333	2.67818	1.10518	1.073	0.978807	0.978022	1.01648	1.40345	1.12559	1.09969	1.01256	0.955259	1.07221	1.31319
	95.4333	0.8917	0.997628	1.06877	0.858498	0.93913	0.886166	0.869565	0.962846	1.13913	0.962846	0.724111	0.964427	1.42372	0.936759	0.90751	1.12095	0.834783	0.894862	1.06719	1.02372	0.904348	0.821344	1.05059	0.768379	0.856126	1.07984	0.76917	0.899605	0.853755	0.845059	0.871937	1.14625	1.03004	0.884585	1.20553	1.58735	1.16996	0.656126	0.788142	0.988142	0.796838	0.966798	0.96917	0.868775	0.948617	0.909881	0.950988	1.13834
	96.5667	0.663723	0.937454	1.07873	0.883002	0.881531	0.83223	0.66078	0.993377	1.08094	0.895511	0.720383	0.987491	1.07358	1.02355	0.912436	1.14717	0.838852	0.605592	1.06549	0.816041	0.97351	1.05372	0.88521	0.866078	0.802796	1.38852	0.662987	0.843267	0.702723	0.84989	0.857984	1.30537	0.945548	0.840324	1.20898	0.92936	1.08094	0.619573	0.757174	1.15379	0.569536	1.2443	1.2752	0.761589	1.02502	1.14937	0.94702	1.08021
	97.7	0.696006	0.948964	0.764053	0.866864	0.89497	0.880917	0.614645	0.81213	1.09541	0.946746	0.66642	0.792899	0.690089	0.748521	1.08284	0.903846	0.829882	0.431953	0.890533	0.786982	0.955621	0.79142	0.829882	0.892751	0.753698	0.985207	0.713018	0.849112	0.574704	0.799556	0.818787	0.763314	0.900148	0.596893	0.842456	0.60503	0.872781	0.542899	0.628698	0.779586	0.417899	0.933432	1.02885	0.823225	0.773669	0.826183	0.911243	0.977071
	98.8333	0.681857	0.904557	0.809974	0.885641	0.824592	0.948409	0.894239	0.820292	1.22184	0.981083	0.644024	0.754944	0.858126	0.83405	1	0.959587	0.863285	0.508169	0.94497	0.766982	1.05331	0.807395	0.795357	1.02666	0.764402	1.03611	0.623388	0.837489	0.595873	0.72227	0.77816	0.797077	0.848667	0.702494	0.873603	0.745486	0.901118	0.659501	0.690456	0.83061	0.457438	1.12726	1.30009	0.849527	0.858126	1.06363	0.810834	1.06277
	99.9833	1.65986	0.896599	1.00068	0.808163	0.784354	0.837415	0.802041	1.1034	1.14966	1.03469	0.634694	0.753741	1.05102	0.982993	0.852381	1.26667	0.842857	0.519728	1.10476	0.810204	0.997279	0.865306	1.30748	0.889116	0.780272	1	0.626531	0.806122	0.778912	0.957823	0.785714	1.14354	0.917007	0.751701	0.985034	0.782313	1.21837	0.70068	0.706803	0.814966	0.539456	0.985714	1.17551	0.740136	0.9	1.13946	0.734014	1.11088
	101.1	1.33836	0.958333	0.994971	1.13649	1.14296	1.27083	1.03664	1.08477	1.0194	1.23276	1.19037	1.10417	1.21695	0.844828	1.21767	1.09339	1.34195	0.943247	0.994971	0.939655	0.813937	0.765086	0.859914	0.900144	1.14655	1.01868	0.801724	1.07902	1.21049	1.13075	1.07471	0.918822	1.01724	0.772989	1.08908	0.934626	0.994971	1.21336	1.03017	0.771552	1.28305	1.11997	0.796695	1.15445	1.09698	0.903736	0.987787	1.18822
	102.233	1.68874	1.3614	1.19016	1.16746	1.10974	1.23652	0.772942	1.23273	0.89877	1.14286	1.2895	1.08325	1.88363	1.02744	1.10501	1.24503	1.12867	1.6755	1.24314	1.39167	0.889309	0.929991	1.07569	0.95175	1.26301	1.10218	1.11353	1.1334	1.33491	1.28761	1.18732	1.15326	1.23368	1.47209	1.31504	2.01703	1.19773	1.57048	1.07096	0.881741	1.5421	1.08325	0.839167	1.20057	1.10028	1.01135	1.12204	1.19205
Cluster 2, LOC
Dilution rate (/h)	Time(h)	SPG1	YNL195C	TIM17	RPS26A	DAP1	RGI2	PRP31	GRE1	SPG4	HBT1	ERV14	RPS26B	OSW5	ARF2	HXT6	FBP1	FAB1	YMR206W	CRS5	SIP18	MRP10	YRO2	YAP1801	USV1	MPC3	ACS1	TMA10	TFC6	PIR1	LEE1	MDH2	TVP18	YKU80	ARP1	DSE4	DPP1	URM1	ERG1	NCE103	TDA11	YGR067C	MAL11	GAC1	KNS1	SHH4	ICS2	ITR1	ATO3
0.08	29.4	0.67364	0.656904	0.917992	0.826778	0.8	0.408368	0.888703	0.142259	0.293724	0.582427	1.34059	0.89205	0.578243	1.52887	0.880335	0.785774	0.902929	0.954812	0.457741	0.353138	0.885356	0.773222	0.758996	0.590795	0.552301	0.841841	0.58159	0.841841	1.00921	0.978243	0.70795	0.842678	0.83431	1.17824	0.882845	1.08954	1.09289	0.842678	1.01674	1.04351	0.90795	0.52887	0.714644	0.591632	0.590795	0.502929	0.80251	0.70795
	30.1167	0.848824	0.655095	1.73796	1.4916	1.20045	0.802912	1.32027	0.194849	0.767077	0.705487	0.914894	1.24076	0.980963	0.917133	1.18253	0.818589	1	1.06607	0.796193	0.340426	1.38634	0.800672	0.951848	1.06719	1.28219	0.926092	1.20381	1.1187	0.853303	1.05823	0.81523	0.80963	1.05823	0.823068	0.715566	0.838746	0.904815	0.87682	1.17357	1.17133	1.09742	0.770437	0.933931	0.81523	0.612542	0.945129	1.13662	0.779395
	30.8333	0.898798	0.760521	0.972946	1.36072	1.29058	1.10922	1.09619	0.277555	1.34569	0.861723	0.978958	1.18537	1.19739	0.743487	1.14729	1.00401	1.06513	1.06713	1.42385	0.617234	1.08417	0.784569	0.986974	1.10721	1.49198	1.02104	1.35671	0.98497	1.51303	1.21844	1.04609	0.966934	0.844689	1.04008	1.00701	0.743487	0.664329	0.903808	1.26754	0.710421	1.23246	1.04609	1.08016	0.96493	0.722445	0.911824	1.25251	1.08818
	31.55	0.795964	0.809417	1.43161	1.35762	1.25112	1.11323	1.13789	0.56278	1.52578	1.03812	1.00897	1.15583	1.38565	0.889013	1.38565	0.993274	1.14462	1.08632	1.27242	0.78139	1.07287	0.9787	0.951794	1.13004	1.2926	1.15135	1.22085	1.0852	1.33744	1.35987	1.1065	1.13677	0.891256	0.80157	0.926009	1.24439	0.627803	1.12108	1.18498	0.934978	1.08744	1.02915	1.15695	1.09305	0.686099	0.991031	1.25224	1.03027
	32.9833	1.06766	0.962156	1.41055	1.33601	1.32569	0.816514	1.01261	1.47477	1.24885	1.2305	0.849771	1.13991	1.47018	0.780963	1.22592	0.975917	1.21445	0.836009	1.20183	1.3578	1.07569	1.28211	1.0883	1.24656	0.986239	1.13417	0.863532	0.844037	1.11583	1.12844	1.22706	0.860092	1.16858	0.813073	1.09289	1.04587	0.849771	1.33486	0.950688	1.01147	0.646789	0.893349	1.04587	1.20069	0.808486	1.2328	0.845183	1.16972
	33.7	0.316879	0.652866	0.780255	0.907643	0.729299	0.386943	1.29299	0.299363	0.356688	0.625796	0.97293	0.97293	0.792994	0.944268	0.934713	0.730892	0.974522	0.783439	0.632166	0.605096	0.767516	1.12898	0.848726	0.660828	0.528662	0.893312	0.515924	0.808917	1.16083	1.01433	0.785032	0.773885	0.751592	0.968153	1.09076	0.964968	0.832803	1.18471	0.813694	1.00796	0.851911	0.546178	0.716561	0.589172	0.996815	0.880573	0.528662	0.872611
0.06	53.6167	0.458613	0.675615	1.18792	1.08725	0.705817	0.4217	0.822148	0.234899	0.321029	0.646532	0.826622	1.02237	0.824385	0.862416	0.894855	0.903803	1.02349	1.04922	0.894855	0.44519	1.02685	0.93736	0.589485	0.714765	0.790828	0.742729	0.67226	1.00447	1.03691	0.782998	0.829978	1.18456	1.4038	0.793065	0.870246	0.959732	0.895973	0.908277	1.05257	0.774049	1.03691	0.766219	0.91387	0.710291	0.673378	0.802013	0.998881	0.85123
	54.5833	0.747845	0.810345	1.13147	1.32974	0.786638	1.21552	1.20797	0.338362	1.33728	0.851293	0.897629	1.3944	0.77694	0.891164	0.913793	1.06573	1.13039	1.27371	1.29849	0.563578	1.27694	0.78125	0.797414	1.00862	1.30711	0.90625	1.31034	0.80819	1.43858	1.0722	0.961207	0.779095	1.28556	1.57543	0.801724	0.963362	0.798491	0.817888	1.25108	1.34914	1.08082	1.2597	0.996767	0.897629	0.760776	1.11638	1.18642	0.925647
	55.5167	0.793279	0.935845	1.07332	0.924644	0.880855	1.3391	0.87169	0.584521	1.44399	0.897149	1.05397	0.767821	0.884929	1.0499	0.977597	1.10183	0.788187	1.30244	0.929735	0.752546	1.02037	0.762729	0.867617	1.16599	1.41141	1.10387	1.44501	0.98778	1.3279	1.27189	1.06314	1.11507	0.711813	0.747454	1.04582	0.99389	1.0611	0.921589	1.33299	0.683299	1.11711	1.278	1.10794	1.01731	0.641548	1.18941	1.14257	1.06925
	56.45	0.789641	0.918605	1.12474	0.92389	0.871036	1.40063	1.1649	1.10994	1.39112	1.04968	1.11311	0.599366	0.585624	1.13531	1.13742	1.09725	0.651163	1.2463	0.632135	1.00211	0.97463	0.939746	0.926004	0.986258	1.2759	1.17019	1.30973	1.07188	1.13531	1.07928	1.14059	1.48837	0.784355	1.09408	0.978858	1.06765	0.983087	1.0444	1.14271	0.860465	0.741015	1.5296	1.2315	1.11945	0.839323	1.14588	1.10888	0.969345
	57.4	0.781668	1.14006	0.958805	0.993821	0.987642	1.25541	0.972194	1.88363	1.40371	1.21215	0.873326	1.08651	0.989701	1.03399	1.01339	1.08857	1.20803	1.07415	1.15036	1.76725	0.973223	1.07518	0.895984	1.05458	1.08033	1.11946	1.08445	0.822863	1.28218	1.25232	1.26468	1.01751	1.02678	0.817714	1.16272	0.961895	1.01648	1.10505	1.02987	1.19053	0.876416	1.26056	1.25747	1.09063	0.911432	1.31514	0.889804	1.33368
	58.3167	0.74704	1.11518	0.821313	0.761033	0.908504	0.972013	0.880517	2.2648	1.17546	1.30355	1.06351	0.621098	0.721206	1.01292	1.02368	1.02583	1.26588	1.06351	0.743811	1.81485	0.744887	1.31324	0.877287	0.974166	0.914962	1.14532	0.934338	1.07535	1.86545	1.10764	1.27449	1.16254	0.722282	0.986006	1.05382	1.18515	1.0732	1.2099	0.92465	1.14209	0.699677	1.16254	1.23574	1.25296	1.22282	1.37998	0.770721	1.13348
	59.25	0.710706	0.875854	1.01253	1.1344	1.02733	0.530752	0.798405	0.563781	0.41344	0.755125	0.937358	1.41458	1.46811	1.0262	1.00228	0.798405	1.50683	0.769932	0.948747	0.878132	0.938497	1.29157	0.873576	0.73918	0.620729	0.856492	0.47836	0.95672	1.20501	0.70615	0.780182	1.00569	0.890661	0.90205	1.01708	0.846241	1.08314	1.14692	0.780182	1.33599	0.539863	0.670843	0.814351	0.612756	0.733485	0.997722	0.799544	0.976082
	60.0667	0.258947	0.798947	0.997895	0.9	0.966316	0.417895	0.928421	0.317895	0.315789	0.694737	0.818947	0.789474	0.652632	0.773684	0.817895	0.809474	0.889474	1.02737	0.963158	0.638947	0.98	1.02526	0.801053	0.789474	0.631579	0.765263	0.514737	0.805263	1.16316	0.691579	0.76	1.07053	0.910526	0.968421	1.07158	0.885263	0.827368	0.993684	0.92	1.03474	0.587368	0.702105	0.831579	0.7	0.809474	0.772632	0.886316	0.889474
0.045	94.3	0.977237	0.930141	1.00314	0.830455	1.03846	0.847724	1.10283	0.33124	0.801413	0.790424	1.00471	0.649137	0.633438	1.07221	0.781005	1.08242	0.765306	1.12637	0.916013	0.695447	1.02904	0.857928	0.971743	1.11931	1.18524	0.851648	1.29906	1.27708	1.0471	0.78179	1.02198	0.799843	1.15306	0.938776	0.815542	1.5989	1.15542	0.755102	0.989796	0.814757	0.937991	0.912088	0.884615	1.01256	0.94427	0.865777	1.00235	0.927786
	95.4333	1.18656	1.06087	1.05375	1.30988	0.901976	1.45455	1.07352	0.611067	1.16838	0.977866	0.998419	0.81502	0.657708	1.21107	0.879842	1.13992	0.727273	1.23162	1.07431	0.796047	0.970751	0.833202	0.914625	1.28458	1.22372	0.991304	1.483	1.15968	1.85692	1.02213	1.06719	0.881423	1.34545	1.35099	0.87747	1.19763	1.20632	0.792885	1.19763	1.11621	0.909091	1.16996	1.07905	1.14466	1.0332	1.12727	1.47431	1.02372
	96.5667	1.14202	1.25166	0.966152	0.80574	0.889625	1.35247	1.06549	1.33996	1.37454	1.1067	1.06255	0.707873	0.752759	1.38116	0.885946	1.27888	0.857248	1.28624	1.1972	1.46873	0.962472	0.925681	1.07947	1.47535	1.18911	1.05813	1.46505	1.34437	1.32818	1.039	1.21486	0.880795	1.0986	0.968359	1.22001	1.37307	1.74834	0.873436	0.923473	1.05666	0.907285	1.3223	1.20309	1.27741	0.820456	1.18249	1.16703	1.25313
	97.7	1.00074	1.23891	0.877219	0.826923	0.900888	1.54068	1.04142	2.11538	1.15754	1.18861	1.39793	0.481509	0.451183	1.69305	1.0503	1.11021	0.602071	1.25	0.653107	1.53772	0.793639	1.08728	1.1568	1.10281	1.02811	1.18639	1.33432	0.962278	1.1568	1.06879	1.23151	1.00074	1.0318	1.07618	0.914941	0.856509	1.46524	1.04364	0.912722	1.07914	0.961538	1.37944	1.1642	1.2108	1.63092	1.25814	0.859467	1.08432
	98.8333	1.02408	1.35168	0.803955	0.838349	1.15563	1.18917	1.25967	3.04213	0.916595	1.42476	1.19948	0.452279	0.412726	1.57008	0.988822	1.16939	0.656062	1.04987	0.717971	2.38005	0.846088	1.31298	1.26913	1.19948	0.906277	1.14789	1.06793	0.963027	1.18401	0.976784	1.24678	1.07911	0.950989	0.968186	0.977644	1.22614	1.96045	1.15649	0.812554	1.08598	1.19604	1.1264	1.07051	1.34996	1.32158	1.53568	0.587274	1.16423
	99.9833	1.11293	1.30544	1.0381	1.17211	1.09184	1.71701	1.05918	2.96871	1.18367	1.49864	1.06463	1.42857	0.842177	1.32925	0.967347	1.11701	0.891837	1.0551	1.53605	1.82517	1.06599	1.31633	0.997279	1.26531	0.870068	1.1034	1.03605	1.22857	1.00816	1.05578	1.16803	0.855782	1.27143	1.06395	0.973469	1.27891	1.3517	1.11633	0.915646	1.06939	0.771429	1.35782	1.19524	1.52653	1.24422	1.18095	0.646259	1.22789
	101.1	1.0158	1.00934	0.968391	0.912356	0.800287	0.653017	0.890805	0.987787	0.441092	0.880747	1.23779	0.658046	0.578305	1.47414	0.950431	0.922414	0.676724	0.743534	0.846983	1.02802	0.931753	1.27371	1.19109	0.786638	0.510776	0.975575	0.470546	0.9375	1.07759	0.618534	0.846264	0.868534	1.03807	1.00287	0.801006	0.920259	1.47989	1.15661	0.882184	0.984195	0.658764	0.708333	0.743534	0.829741	1.37213	1.05819	0.647989	0.9375
	102.233	0.769158	0.924314	1.16556	0.974456	0.866604	0.615894	1.14191	0.390728	0.41438	0.769158	0.999054	0.943236	0.785241	1.06906	0.809839	0.926206	0.85052	0.785241	1.12772	0.658467	1.11826	1.10218	0.885525	0.884579	0.635762	0.834437	0.600757	1.09745	1.04541	0.717124	0.868496	0.966887	1.30369	1.03406	0.760643	0.889309	1.23841	0.893094	0.929991	0.988647	0.818354	0.635762	0.805109	0.873226	1.24219	0.834437	0.932829	0.839167
[truncated: 25 more columns]

## Sheet: Figure 1e
Dilution rate (/h)	Time(h)	JEN1	SUL1		Time(h)	OCR (μM/s)
0.08	29.4	0.487084	1.14428		0	2.31887	0.605497	2.79117	1.65766
	30.1167	1.00628	1.09042		0.0166667	2.31232	0.601277	2.78859	1.4573
	30.8333	1.39086	0.9292		0.0333333	2.4968	0.592816	2.78602	1.18928
	31.55	1.37605	0.75617		0.05	2.59412	0.584325	2.73769	0.98575
	32.9833	1.17247	0.877198		0.0666667	2.37371	0.580068	2.6733	0.860987
	33.7	0.567248	1.20273		0.0833333	2.43364	0.575805	2.58941	0.799725
					0.1	2.41134	0.567255	2.48543	0.768457
0.06	53.6167	0.636164	1.61329		0.116667	2.55199	0.562969	2.40468	0.744723
	54.5833	1.18979	0.938514		0.133333	2.31013	0.554375	2.34732	0.716722
	55.5167	1.31318	0.884949		0.15	2.4247	0.550067	2.31668	0.684305
	56.45	1.38077	0.713585		0.166667	2.38917	0.545751	2.27747	0.659697
	57.4	1.18001	0.68829		0.183333	2.31013	0.541428	2.21453	0.634833
	58.3167	1.01921	0.823804		0.2	2.37151	0.537097	2.11026	0.605497
	59.25	0.639452	1.12867		0.216667	2.30359	0.528414	1.98009	0.588574
	60.0667	0.641425	1.2089		0.233333	2.26443	0.52406	1.87083	0.567255
					0.25	2.24706	0.5197	1.79316	0.554375
0.045	94.3	0.938811	1.13003		0.266667	2.31232	0.5197	1.73505	0.541428
	95.4333	1.23073	0.847537		0.283333	2.37151	0.515332	1.70294	0.52406
	96.5667	1.27872	0.843173		0.3	2.47637	0.510956	1.68796	0.506573
	97.7	1.12774	0.780013		0.316667	2.28182	0.506573	1.68796	0.493377
	98.8333	1.12542	0.753799		0.333333	2.27964	0.502182	1.68796	0.484543
	99.9833	0.909152	0.742879		0.35	2.44483	0.502182	1.68545	0.471233
	101.1	0.692437	1.39328		0.366667	2.41134	0.497783	1.68545	0.457854
	102.233	0.696995	1.5093		0.383333	2.28399	0.493377	1.68294	0.444405
					0.4	2.27095	0.493377	1.68294	0.430887
					0.416667	2.31668	0.488964	1.68042	0.417299
					0.433333	2.42024	0.484543	1.68042	0.4082
					0.45	2.50136	0.480113	1.67791	0.394494
					0.466667	2.43811	0.480113	1.66781	0.385317
					0.483333	2.52196	0.475677	1.65766	0.371493
					0.5	2.4968	0.471233	1.65766	0.362236
					0.516667	2.46282	0.471233	1.63208	0.352948
					0.533333	2.3627	0.466781	1.61138	0.343627
					0.55	2.4247	0.466781	1.58784	0.334275
					0.566667	2.34294	0.462321	1.55868	0.32489
					0.583333	2.50593	0.457854	1.52637	0.315472
					0.6	2.45606	0.457854	1.49076	0.310752
					0.616667	2.3583	0.453379	1.45448	0.301286
					0.633333	2.3145	0.448896	1.41752	0.291787
					0.65	1.9935	0.448896	1.3769	0.282255
					0.666667	2.24706	0.444405	1.15674	0.272691
					0.683333	2.39803	0.444405	0.978609	0.263094
					0.7	2.22537	0.439907	0.890995	0.258283
					0.716667	1.95538	0.439907	0.842022	0.253464
					0.733333	1.51275	0.435401	0.811339	0.248636
					0.75	1.47131	0.435401	0.784145	0.238956
					0.766667	1.56933	0.430887	0.764519	0.234103
					0.783333	1.4741	0.430887	0.764519	0.229242
					0.8	1.29301	0.426365	0.720743	0.224373
					0.816667	1.22447	0.426365	0.704618	0.21461
					0.833333	1.17633	0.421836	0.692451	0.209715
					0.85	1.16656	0.421836	0.680221	0.204813
					0.866667	1.14028	0.421836	0.667928	0.194982
					0.883333	0.975029	0.417299	0.651437	0.190053
					0.9	0.87979	0.417299	0.638995	0.185117
					0.916667	1.03507	0.417299	0.626487	0.180172
					0.933333	0.902143	0.412753	0.613915	0.175218
					0.95	0.924269	0.412753	0.605497	0.170256
					0.966667	0.960649	0.4082	0.592816	0.165286
					0.983333	0.996418	0.4082	0.584325	0.160307
					1	0.971443	0.4082	0.575805	0.155319
					1.01667	0.957038	0.40364	0.567255	0.150323
					1.03333	0.960649	0.40364	0.558675	0.145318
					1.05	0.913234	0.399071	0.550067	0.145318
					1.06667	0.887266	0.399071	0.541428	0.140305
					1.08333	0.81905	0.394494	0.532759	0.135284
					1.1	0.860987	0.394494	0.528414	0.130253
					1.11667	0.905846	0.394494	0.5197	0.130253
					1.13333	0.857207	0.394494	0.515332	0.125214
					1.15	0.872288	0.38991	0.506573	0.120166
					1.16667	0.920597	0.38991	0.502182	0.120166
					1.18333	0.849627	0.38991	0.497783	0.11511
					1.2	0.659697	0.38991	0.488964	0.110045
					1.21667	0.784145	0.385317	0.484543	0.110045
					1.23333	0.845828	0.385317	0.480113	0.104972
					1.25	0.70866	0.385317	0.475677	0.0998891
					1.26667	0.728764	0.385317	0.471233	0.0998891
					1.28333	0.784145	0.380717	0.466781	0.0947981
					1.3	0.724757	0.380717	0.462321	0.0947981
					1.31667	0.760573	0.380717	0.457854	0.0896985
					1.33333	0.776315	0.380717	0.453379	0.0845902
					1.35	0.67613	0.376109	0.453379	0.0845902
					1.36667	0.740744	0.376109	0.448896	0.0794731
					1.38333	0.704618	0.376109	0.444405	0.0743469
					1.4	0.651437	0.376109	0.439907	0.0743469
					1.41667	0.712694	0.371493	0.435401	0.0692123
					1.43333	0.672033	0.371493	0.435401	0.0692123
					1.45	0.70866	0.371493	0.430887	0.064069
					1.46667	0.659697	0.371493	0.426365	0.0589169
					1.48333	0.732764	0.366868	0.426365	0.0589169
					1.5	0.756621	0.366868	0.421836	0.053756
					1.51667	0.613915	0.366868	0.417299	0.0485859
					1.53333	0.659697	0.366868	0.417299	0.0485859
					1.55	0.712694	0.362236	0.412753	0.0434073
					1.56667	0.684305	0.362236	0.412753	0.0434073
					1.58333	0.728764	0.362236	0.4082	0.03822
					1.6	0.655571	0.362236	0.40364	0.03822
					1.61667	0.634833	0.357596	0.40364	0.03822
					1.63333	0.626487	0.357596	0.399071	0.0330237
					1.65	0.515332	0.357596	0.399071	0.0330237
					1.66667	0.67613	0.357596	0.394494	0.0278187
					1.68333	0.643149	0.352948	0.394494	0.0278187
					1.7	0.59705	0.352948	0.38991	0.0226043
					1.71667	0.667928	0.352948	0.38991	0.0226043
					1.73333	0.613915	0.348292	0.385317	0.0173815
					1.75	0.52406	0.348292	0.385317	0.0173815
					1.76667	0.626487	0.399071	0.380717	0.0121497
					1.78333	0.626487	0.537097	0.380717	0.0121497
					1.8	0.630663	0.622303	0.380717	0.00690909
					1.81667	0.634833	0.692451	0.376109	0.00690909
					1.83333	0.634833	0.728764	0.376109	0.00165952
					1.85	0.638995	0.799725	0.376109	0.00165952
					1.86667	0.510956	0.799725	0.371493	-0.00359939
					1.88333	0.634833	0.79584	0.371493	-0.00359939
					1.9	0.609709	0.791948	0.371493	-0.00886684
					1.91667	0.554375	0.791948	0.366868	-0.00886684
					1.93333	0.613915	0.78805	0.366868	-0.00886684
					1.95	0.618113	0.724757	0.366868	-0.0141433
					1.96667	0.550067	0.780233	0.366868	-0.0141433
					1.98333	0.545751	0.784145	0.362236	-0.0141433
					2	0.638995	0.736758	0.362236	-0.0194287
					2.01667	0.609709	0.744723	0.362236	-0.0194287
					2.03333	0.580068	0.748696	0.357596	-0.0194287
					2.05	0.5197	0.752662	0.357596	-0.0194287
					2.06667	0.626487	0.67613	0.357596	-0.024723
					2.08333	0.545751	0.756621	0.352948	-0.024723
					2.1	0.630663	0.704618	0.352948	-0.024723
					2.11667	0.609709	0.70866	0.352948	-0.0300268
					2.13333	0.448896	0.752662	0.352948	-0.0300268
					2.15	0.537097	0.70866	0.348292	-0.0300268
					2.16667	0.605497	0.70866	0.348292	-0.0300268
					2.18333	0.562969	0.70866	0.348292	-0.0353392
					2.2	0.471233	0.712694	0.343627	-0.0353392
					2.21667	0.562969	0.712694	0.343627	-0.0353392
					2.23333	0.488964	0.684305	0.343627	-0.0353392
					2.25	0.554375	0.736758	0.343627	-0.0406607
					2.26667	0.515332	0.688381	0.343627	-0.0406607
					2.28333	0.471233	0.692451	0.338955	-0.0406607
					2.3	0.558675	0.696514	0.338955	-0.0459911
					2.31667	0.562969	0.716722	0.338955	-0.0459911
					2.33333	0.562969	0.724757	0.338955	-0.0459911
					2.35	0.562969	0.663816	0.338955	-0.0459911
					2.36667	0.506573	0.764519	0.334275	-0.0513306
					2.38333	0.567255	0.756621	0.334275	-0.0513306
					2.4	0.484543	0.748696	0.334275	-0.0513306
					2.41667	0.435401	0.740744	0.334275	-0.0566796
					2.43333	0.435401	0.720743	0.334275	-0.0566796
					2.45	0.554375	0.684305	0.329586	-0.0566796
					2.46667	0.550067	0.684305	0.329586	-0.0566796
					2.48333	0.562969	0.684305	0.430887	0.053756
					2.5	0.575805	0.732764	0.558675	0.194982
					2.51667	0.584325	0.728764	0.655571	0.291787
					2.53333	0.475677	0.724757	0.720743	0.352948
					2.55	0.421836	0.720743	0.764519	0.40364
					2.56667	0.435401	0.712694	0.791948	0.426365
					2.58333	0.5197	0.70866	0.803603	0.444405
					2.6	0.471233	0.704618	0.815198	0.462321
					2.61667	0.310752	0.663816	0.815198	0.462321
					2.63333	0.5197	0.70866	0.815198	0.462321
					2.65	0.545751	0.643149	0.815198	0.462321
					2.66667	0.532759	0.716722	0.815198	0.462321
					2.68333	0.5197	0.724757	0.815198	0.466781
					2.7	0.5197	0.728764	0.815198	0.466781
					2.71667	0.448896	0.830565	0.815198	0.466781
					2.73333	0.580068	0.784145	0.81905	0.466781
					2.75	0.5197	0.720743	0.81905	0.466781
					2.76667	0.510956	0.672033	0.815198	0.466781
					2.78333	0.502182	0.672033	0.811339	0.466781
					2.8	0.334275	0.667928	0.811339	0.466781
					2.81667	0.502182	0.667928	0.807474	0.466781
					2.83333	0.52406	0.663816	0.807474	0.466781
					2.85	0.532759	0.663816	0.803603	0.466781
					2.86667	0.541428	0.655571	0.803603	0.466781
					2.88333	0.528414	0.651437	0.799725	0.466781
					2.9	0.502182	0.643149	0.799725	0.466781
					2.91667	0.430887	0.638995	0.79584	0.466781
					2.93333	0.506573	0.630663	0.79584	0.417299
					2.95	0.399071	0.672033	0.791948	0.417299
					2.96667	0.493377	0.667928	0.78805	0.421836
					2.98333	0.462321	0.663816	0.78805	0.426365
					3	0.453379	0.651437	0.784145	0.426365
					3.01667	0.267896	0.562969	0.784145	0.376109
					3.03333	0.471233	0.651437	0.780233	0.385317
					3.05	0.475677	0.575805	0.776315	0.394494
					3.06667	0.506573	0.663816	0.776315	0.4082
					3.08333	0.448896	0.680221	0.772389	0.417299
					3.1	0.466781	0.663816	0.772389	0.417299
					3.11667	0.484543	0.605497	0.768457	0.412753
					3.13333	0.497783	0.571533	0.768457	0.412753
					3.15	0.417299	0.655571	0.764519	0.412753
					3.16667	0.421836	0.651437	0.764519	0.4082
					3.18333	0.448896	0.643149	0.764519	0.4082
					3.2	0.366868	0.638995	0.760573	0.40364
					3.21667	0.480113	0.528414	0.760573	0.40364
					3.23333	0.497783	0.663816	0.756621	0.40364
					3.25	0.457854	0.584325	0.756621	0.399071
					3.26667	0.457854	0.643149	0.752662	0.399071
					3.28333	0.457854	0.638995	0.752662	0.394494
					3.3	0.510956	0.588574	0.748696	0.394494
					3.31667	0.430887	0.655571	0.748696	0.394494
					3.33333	0.484543	0.651437	0.744723	0.38991
					3.35	0.444405	0.647297	0.744723	0.385317
					3.36667	0.484543	0.643149	0.740744	0.380717
					3.38333	0.528414	0.638995	0.736758	0.376109
					3.4	0.385317	0.634833	0.736758	0.366868
					3.41667	0.448896	0.630663	0.732764	0.362236
					3.43333	0.412753	0.622303	0.732764	0.357596
					3.45	0.4082	0.562969	0.728764	0.357596
					3.46667	0.462321	0.588574	0.728764	0.352948
					3.48333	0.448896	0.700569	0.724757	0.352948
					3.5	0.435401	0.493377	0.724757	0.348292
					3.51667	0.417299	0.643149	0.724757	0.348292
					3.53333	0.399071	0.59705	0.720743	0.343627
					3.55	0.277477	0.613915	0.720743	0.343627
					3.56667	0.32489	0.626487	0.720743	0.338955
					3.58333	0.439907	0.605497	0.716722	0.338955
					3.6	0.399071	0.601277	0.716722	0.334275
					3.61667	0.444405	0.592816	0.712694	0.334275
					3.63333	0.412753	0.655571	0.712694	0.334275
					3.65	0.439907	0.618113	0.712694	0.334275
					3.66667	0.453379	0.584325	0.70866	0.334275
					3.68333	0.362236	0.575805	0.70866	0.334275
					3.7	0.380717	0.626487	0.70866	0.334275
					3.71667	0.40364	0.554375	0.704618	0.334275
					3.73333	0.38991	0.575805	0.704618	0.329586
					3.75	0.412753	0.59705	0.704618	0.329586
					3.76667	0.412753	0.502182	0.700569	0.329586
					3.78333	0.417299	0.588574	0.700569	0.32489
					3.8	0.417299	0.588574	0.700569	0.320185
					3.81667	0.343627	0.588574	0.696514	0.315472
					3.83333	0.38991	0.588574	0.696514	0.310752
					3.85	0.376109	0.588574	0.696514	0.310752
					3.86667	0.435401	0.588574	0.692451	0.306023
					3.88333	0.435401	0.588574	0.692451	0.301286
					3.9	0.484543	0.532759	0.692451	0.301286
					3.91667	0.537097	0.510956	0.688381	0.29654
					3.93333	0.52406	0.613915	0.688381	0.29654
					3.95	0.510956	0.613915	0.688381	0.291787
					3.96667	0.417299	0.567255	0.684305	0.291787
					3.98333	0.462321	0.571533	0.684305	0.291787
					4	0.510956	0.575805	0.684305	0.287025
					4.01667	0.475677	0.580068	0.680221	0.287025
					4.03333	0.480113	0.584325	0.680221	0.282255
					4.05	0.421836	0.571533	0.680221	0.282255
					4.06667	0.343627	0.558675	0.67613	0.282255
					4.08333	0.421836	0.537097	0.67613	0.277477
					4.1	0.394494	0.558675	0.67613	0.277477
					4.11667	0.287025	0.562969	0.672033	0.272691
					4.13333	0.394494	0.510956	0.672033	0.272691
					4.15	0.38991	0.532759	0.667928	0.272691
					4.16667	0.38991	0.541428	0.667928	0.267896
					4.18333	0.385317	0.545751	0.667928	0.267896
					4.2	0.357596	0.554375	0.663816	0.267896
					4.21667	0.357596	0.562969	0.663816	0.267896
					4.23333	0.357596	0.493377	0.663816	0.263094
					4.25	0.357596	0.510956	0.659697	0.263094
					4.26667	0.357596	0.52406	0.659697	0.263094
					4.28333	0.4082	0.571533	0.659697	0.258283
					4.3	0.394494	0.545751	0.655571	0.258283
					4.31667	0.371493	0.506573	0.655571	0.258283
					4.33333	0.357596	0.497783	0.655571	0.258283
					4.35	0.40364	0.554375	0.651437	0.253464
					4.36667	0.310752	0.537097	0.651437	0.253464
					4.38333	0.263094	0.5197	0.651437	0.253464
					4.4	0.310752	0.558675	0.647297	0.248636
					4.41667	0.310752	0.562969	0.647297	0.248636
					4.43333	0.38991	0.567255	0.647297	0.248636
					4.45	0.366868	0.567255	0.647297	0.2438
					4.46667	0.343627	0.571533	0.643149	0.2438
					4.48333	0.40364	0.575805	0.643149	0.2438
					4.5	0.435401	0.584325	0.643149	0.2438
					4.51667	0.380717	0.584325	0.638995	0.2438
					4.53333	0.466781	0.584325	0.638995	0.2438
					4.55	0.466781	0.584325	0.638995	0.2438
					4.56667	0.466781	0.52406	0.638995	0.2438
					4.58333	0.466781	0.588574	0.638995	0.2438
					4.6	0.417299	0.692451	0.634833	0.2438
					4.61667	0.2438	0.70866	0.634833	0.2438
					4.63333	0.4082	0.622303	0.634833	0.2438
					4.65	0.32489	0.571533	0.634833	0.2438
					4.66667	0.412753	0.584325	0.634833	0.2438
					4.68333	0.417299	0.601277	0.634833	0.2438
					4.7	0.421836	0.613915	0.630663	0.2438
					4.71667	0.352948	0.580068	0.630663	0.2438
					4.73333	0.352948	0.562969	0.630663	0.248636
					4.75	0.348292	0.554375	0.630663	0.248636
					4.76667	0.348292	0.550067	0.630663	0.2438
					4.78333	0.224373	0.448896	0.626487	0.238956
					4.8	0.399071	0.52406	0.626487	0.238956
					4.81667	0.480113	0.550067	0.626487	0.234103
					4.83333	0.366868	0.550067	0.622303	0.234103
					4.85	0.475677	0.545751	0.622303	0.229242
					4.86667	0.334275	0.545751	0.622303	0.229242
					4.88333	0.320185	0.545751	0.622303	0.224373
					4.9	0.301286	0.541428	0.618113	0.224373
					4.91667	0.385317	0.541428	0.618113	0.219495
					4.93333	0.291787	0.537097	0.618113	0.219495
					4.95	0.310752	0.537097	0.613915	0.21461
					4.96667	0.357596	0.466781	0.613915	0.21461
					4.98333	0.352948	0.510956	0.613915	0.209715
					5	0.310752	0.502182	0.609709	0.209715
					5.01667	0.376109	0.488964	0.609709	0.204813
					5.03333	0.32489	0.480113	0.609709	0.204813
					5.05	0.32489	0.497783	0.609709	0.204813
					5.06667	0.32489	0.506573	0.605497	0.199901
					5.08333	0.4082	0.488964	0.605497	0.199901
					5.1	0.329586	0.510956	0.605497	0.199901
					5.11667	0.38991	0.528414	0.601277	0.194982
					5.13333	0.32489	0.5197	0.601277	0.194982
					5.15	0.362236	0.510956	0.601277	0.194982
					5.16667	0.229242	0.502182	0.601277	0.190053
					5.18333	0.348292	0.488964	0.59705	0.190053
					5.2	0.352948	0.471233	0.59705	0.185117
					5.21667	0.357596	0.502182	0.59705	0.185117
					5.23333	0.306023	0.502182	0.592816	0.185117
					5.25	0.38991	0.502182	0.592816	0.180172
					5.26667	0.412753	0.506573	0.592816	0.180172
					5.28333	0.357596	0.430887	0.592816	0.180172
					5.3	0.371493	0.430887	0.588574	0.180172
					5.31667	0.380717	0.497783	0.588574	0.180172
					5.33333	0.430887	0.537097	0.588574	0.180172
					5.35	0.343627	0.541428	0.588574	0.180172
					5.36667	0.338955	0.545751	0.584325	0.180172
					5.38333	0.334275	0.550067	0.584325	0.180172
					5.4	0.329586	0.601277	0.584325	0.180172
					5.41667	0.219495	0.554375	0.584325	0.180172
					5.43333	0.338955	0.52406	0.584325	0.180172
					5.45	0.338955	0.528414	0.580068	0.180172
					5.46667	0.272691	0.528414	0.580068	0.180172
					5.48333	0.357596	0.532759	0.580068	0.180172
					5.5	0.329586	0.484543	0.580068	0.180172
					5.51667	0.338955	0.488964	0.575805	0.130253
					5.53333	0.338955	0.52406	0.575805	0.145318
					5.55	0.338955	0.52406	0.575805	0.165286
					5.56667	0.29654	0.444405	0.575805	0.160307
					5.58333	0.29654	0.488964	0.571533	0.155319
					5.6	0.366868	0.448896	0.571533	0.150323
					5.61667	0.272691	0.430887	0.571533	0.145318
					5.63333	0.357596	0.493377	0.571533	0.145318
					5.65	0.357596	0.475677	0.571533	0.140305
					5.66667	0.352948	0.426365	0.567255	0.135284
					5.68333	0.320185	0.448896	0.567255	0.130253
					5.7	0.315472	0.515332	0.567255	0.125214
					5.71667	0.320185	0.510956	0.567255	0.120166
					5.73333	0.320185	0.506573	0.567255	0.125214
					5.75	0.320185	0.502182	0.567255	0.135284
					5.76667	0.320185	0.497783	0.562969	0.135284
					5.78333	0.320185	0.493377	0.562969	0.130253
					5.8	0.282255	0.493377	0.562969	0.130253
					5.81667	0.352948	0.488964	0.562969	0.130253
					5.83333	0.417299	0.484543	0.558675	0.130253
					5.85	0.38991	0.4082	0.558675	0.125214
					5.86667	0.32489	0.421836	0.558675	0.125214
					5.88333	0.29654	0.444405	0.558675	0.125214
					5.9	0.385317	0.466781	0.554375	0.125214
					5.91667	0.380717	0.484543	0.554375	0.125214
					5.93333	0.376109	0.497783	0.554375	0.120166
					5.95	0.366868	0.510956	0.554375	0.120166
					5.96667	0.362236	0.52406	0.554375	0.0947981
					5.98333	0.357596	0.584325	0.550067	0.0947981
					6	0.352948	0.567255	0.550067	0.0947981
					6.01667	0.229242	0.502182	0.550067	0.0947981
					6.03333	0.277477	0.457854	0.550067	0.0947981
					6.05	0.310752	0.444405	0.545751	0.0947981
					6.06667	0.371493	0.430887	0.545751	0.0947981
					6.08333	0.380717	0.528414	0.545751	0.0947981
					6.1	0.38991	0.567255	0.545751	0.0998891
					6.11667	0.385317	0.562969	0.541428	0.0998891
					6.13333	0.380717	0.562969	0.541428	0.0998891
					6.15	0.376109	0.558675	0.541428	0.0998891
					6.16667	0.334275	0.5197	0.541428	0.0998891
					6.18333	0.385317	0.541428	0.537097	0.0998891
					6.2	0.253464	0.528414	0.537097	0.0998891
					6.21667	0.287025	0.510956	0.537097	0.0998891
					6.23333	0.315472	0.426365	0.537097	0.0998891
					6.25	0.234103	0.426365	0.532759	0.0998891
					6.26667	0.248636	0.426365	0.532759	0.104972
					6.28333	0.357596	0.497783	0.532759	0.104972
					6.3	0.301286	0.510956	0.532759	0.0692123
					6.31667	0.315472	0.462321	0.532759	0.0947981
					6.33333	0.315472	0.457854	0.528414	0.0896985
					6.35	0.306023	0.506573	0.528414	0.0845902
					6.36667	0.29654	0.462321	0.528414	0.0794731
					6.38333	0.291787	0.466781	0.528414	0.0743469
					6.4	0.234103	0.484543	0.52406	0.064069
					6.41667	0.277477	0.430887	0.52406	0.0589169
					6.43333	0.334275	0.417299	0.52406	0.053756
					6.45	0.38991	0.444405	0.52406	0.0485859
					6.46667	0.194982	0.471233	0.52406	0.0743469
					6.48333	0.338955	0.480113	0.52406	0.0692123
					6.5	0.248636	0.493377	0.52406	0.064069
					6.51667	0.258283	0.38991	0.52406	0.064069
					6.53333	0.267896	0.430887	0.52406	0.0589169
					6.55	0.229242	0.480113	0.52406	0.0589169
					6.56667	0.194982	0.484543	0.52406	0.053756
					6.58333	0.248636	0.493377	0.5197	0.053756
					6.6	0.329586	0.497783	0.5197	0.0485859
					6.61667	0.329586	0.466781	0.5197	0.0434073
					6.63333	0.329586	0.444405	0.5197	0.0434073
					6.65	0.329586	0.484543	0.5197	0.0692123
					6.66667	0.272691	0.417299	0.5197	0.064069
					6.68333	0.180172	0.412753	0.5197	0.053756
					6.7	0.277477	0.4082	0.5197	0.0434073
					6.71667	0.282255	0.40364	0.5197	0.03822
					6.73333	0.287025	0.40364	0.5197	0.03822
					6.75	0.2438	0.399071	0.5197	0.0434073
					6.76667	0.329586	0.471233	0.5197	0.0434073
					6.78333	0.343627	0.453379	0.515332	0.0434073
					6.8	0.357596	0.484543	0.515332	0.03822
					6.81667	0.334275	0.475677	0.510956	0.03822
					6.83333	0.315472	0.471233	0.510956	0.03822
					6.85	0.301286	0.462321	0.510956	0.03822
					6.86667	0.287025	0.453379	0.506573	0.03822
					6.88333	0.343627	0.426365	0.506573	0.03822
					6.9	0.343627	0.417299	0.502182	0.03822
					6.91667	0.282255	0.417299	0.502182	0.03822
					6.93333	0.277477	0.421836	0.502182	0.03822
					6.95	0.277477	0.471233	0.497783	0.03822
					6.96667	0.301286	0.471233	0.497783	0.03822
					6.98333	0.301286	0.471233	0.497783	0.03822
					7	0.301286	0.5197	0.497783	0.03822
					7.01667	0.301286	0.444405	0.493377	0.03822
					7.03333	0.234103	0.40364	0.493377	0.03822
					7.05	0.348292	0.457854	0.493377	0.03822
					7.06667	0.343627	0.475677	0.488964	0.03822
					7.08333	0.291787	0.430887	0.488964	0.00690909
					7.1	0.209715	0.4082	0.488964	0.00690909
					7.11667	0.29654	0.457854	0.484543	0.00690909
					7.13333	0.2438	0.453379	0.484543	0.00690909
					7.15	0.194982	0.453379	0.484543	0.00690909
					7.16667	0.248636	0.448896	0.484543	0.00690909
					7.18333	0.371493	0.444405	0.480113	0.00690909
					7.2	0.310752	0.444405	0.480113	0.00690909
					7.21667	0.362236	0.439907	0.480113	0.00690909
					7.23333	0.362236	0.426365	0.475677	0.00690909
					7.25	0.362236	0.412753	0.475677	0.00690909
					7.26667	0.362236	0.462321	0.475677	0.00690909
					7.28333	0.32489	0.462321	0.475677	0.00690909
					7.3	0.199901	0.399071	0.471233	0.0121497
					7.31667	0.343627	0.4082	0.471233	0.0121497
					7.33333	0.329586	0.421836	0.471233	0.0121497
					7.35	0.320185	0.430887	0.471233	0.0121497
					7.36667	0.306023	0.439907	0.471233	0.0121497
					7.38333	0.29654	0.510956	0.466781	0.0121497
					7.4	0.29654	0.5197	0.466781	0.0121497
					7.41667	0.301286	0.475677	0.466781	0.0121497
					7.43333	0.29654	0.475677	0.466781	-0.0141433
					7.45	0.29654	0.417299	0.466781	-0.00886684
					7.46667	0.29654	0.426365	0.462321	-0.00359939
					7.48333	0.291787	0.471233	0.462321	0.00165952
					7.5	0.253464	0.417299	0.462321	0.00690909
					7.51667	0.282255	0.421836	0.462321	0.00690909
					7.53333	0.287025	0.430887	0.462321	0.00690909
					7.55	0.291787	0.435401	0.457854	0.00690909
					7.56667	0.282255	0.439907	0.457854	0.00690909
					7.58333	0.277477	0.444405	0.457854	0.00690909
					7.6	0.343627	0.448896	0.457854	0.00690909
					7.61667	0.348292	0.466781	0.457854	0.00690909
					7.63333	0.348292	0.471233	0.453379	0.00690909
					7.65	0.348292	0.475677	0.453379	0.00690909
					7.66667	0.348292	0.412753	0.453379	0.00165952
					7.68333	0.253464	0.448896	0.453379	0.00165952
					7.7	0.315472	0.493377	0.453379	0.00165952
					7.71667	0.315472	0.484543	0.457854	0.00165952
					7.73333	0.258283	0.439907	0.462321	0.00165952
					7.75	0.291787	0.444405	0.462321	0.00165952
					7.76667	0.291787	0.385317	0.462321	-0.00359939
					7.78333	0.291787	0.417299	0.462321	-0.00359939
					7.8	0.277477	0.453379	0.462321	-0.00886684
					7.81667	0.282255	0.352948	0.462321	-0.0141433
					7.83333	0.306023	0.376109	0.462321	-0.0141433
					7.85	0.301286	0.399071	0.462321	-0.0194287
					7.86667	0.291787	0.40364	0.457854	-0.024723
					7.88333	0.287025	0.4082	0.457854	-0.024723
					7.9	0.282255	0.412753	0.457854	-0.0300268
					7.91667	0.272691	0.417299	0.457854	-0.0300268
					7.93333	0.229242	0.421836	0.457854	-0.0300268
					7.95	0.258283	0.426365	0.457854	-0.0300268
					7.96667	0.282255	0.40364	0.453379	-0.0300268
					7.98333	0.310752	0.394494	0.453379	-0.0300268
					8	0.320185	0.38991	0.453379	-0.0300268
					8.01667	0.329586	0.380717	0.453379	-0.0300268
					8.03333	0.287025	0.457854	0.453379	-0.0300268
					8.05	0.301286	0.457854	0.453379	-0.0300268
					8.06667	0.267896	0.453379	0.453379	-0.0300268
					8.08333	0.32489	0.453379	0.448896	-0.0300268
					8.1	0.267896	0.430887	0.448896	-0.0300268
					8.11667	0.277477	0.439907	0.448896	-0.0300268
					8.13333	0.291787	0.435401	0.448896	-0.0300268
					8.15	0.306023	0.426365	0.448896	-0.0300268
					8.16667	0.315472	0.421836	0.448896	-0.0889627
					8.18333	0.334275	0.417299	0.448896	-0.0300268
					8.2	0.224373	0.412753	0.421836	-0.0300268
					8.21667	0.306023	0.412753	0.421836	-0.0353392
					8.23333	0.306023	0.417299	0.421836	-0.0353392
					8.25	0.306023	0.493377	0.426365	-0.0353392
					8.26667	0.32489	0.493377	0.426365	-0.0353392
					8.28333	0.272691	0.439907	0.394494	-0.0353392
					8.3	0.2438	0.430887	0.444405	-0.0353392
					8.31667	0.258283	0.421836	0.444405	-0.0353392
					8.33333	0.180172	0.412753	0.439907	-0.0406607
					8.35	0.224373	0.40364	0.439907	-0.0406607
					8.36667	0.229242	0.448896	0.439907	-0.0406607
					8.38333	0.238956	0.394494	0.435401	-0.0406607
					8.4	0.2438	0.38991	0.394494	-0.0406607
					8.41667	0.267896	0.38991	0.417299	-0.0406607
					8.43333	0.277477	0.38991	0.439907	-0.0406607
					8.45	0.238956	0.38991	0.435401	-0.0406607
					8.46667	0.2438	0.385317	0.435401	-0.0459911
					8.48333	0.334275	0.385317	0.430887	-0.0459911
					8.5	0.310752	0.453379	0.426365	-0.0459911
					8.51667	0.2438	0.444405	0.426365	-0.0459911
					8.53333	0.357596	0.435401	0.421836	-0.0459911
					8.55	0.29654	0.426365	0.421836	-0.0459911
					8.56667	0.301286	0.412753	0.417299	-0.0459911
					8.58333	0.248636	0.320185	0.417299	-0.0513306
					8.6	0.248636	0.348292	0.412753	-0.0513306
					8.61667	0.310752	0.430887	0.412753	-0.0513306
					8.63333	0.29654	0.435401	0.4082	-0.0513306
					8.65	0.287025	0.435401	0.4082	-0.0459911
					8.66667	0.194982	0.435401	0.40364	-0.0406607
					8.68333	0.352948	0.439907	0.412753	-0.0353392
					8.7	0.301286	0.385317	0.421836	-0.0513306
					8.71667	0.263094	0.399071	0.366868	-0.0620373
					8.73333	0.263094	0.412753	0.366868	-0.0566796
					8.75	0.334275	0.380717	0.412753	-0.0513306
					8.76667	0.267896	0.380717	0.412753	-0.0406607
					8.78333	0.267896	0.376109	0.412753	-0.0459911
					8.8	0.310752	0.376109	0.412753	-0.0459911
					8.81667	0.32489	0.475677	0.412753	-0.0459911
					8.83333	0.248636	0.417299	0.412753	-0.0459911
					8.85	0.253464	0.417299	0.412753	-0.0513306
					8.86667	0.258283	0.466781	0.412753	-0.0513306
					8.88333	0.301286	0.466781	0.412753	-0.0620373
					8.9	0.238956	0.394494	0.412753	-0.0674041
					8.91667	0.253464	0.399071	0.412753	-0.0781649
					8.93333	0.267896	0.40364	0.366868	-0.110668
					8.95	0.282255	0.40364	0.380717	-0.0835594
					8.96667	0.209715	0.4082	0.394494	-0.0620373
					8.98333	0.258283	0.412753	0.4082	-0.0620373
					9	0.248636	0.412753	0.40364	-0.0620373
					9.01667	0.2438	0.430887	0.40364	-0.0620373
					9.03333	0.238956	0.430887	0.371493	-0.0620373
					9.05	0.2438	0.439907	0.4082	-0.0620373
					9.06667	0.120166	0.444405	0.40364	-0.0620373
					9.08333	0.234103	0.40364	0.399071	-0.0674041
					9.1	0.238956	0.484543	0.399071	-0.0674041
					9.11667	0.180172	0.444405	0.394494	-0.0674041
					9.13333	0.253464	0.417299	0.357596	-0.0674041
					9.15	0.306023	0.417299	0.40364	-0.0674041
					9.16667	0.282255	0.417299	0.394494	-0.0674041
					9.18333	0.263094	0.417299	0.38991	-0.0674041
					9.2	0.145318	0.417299	0.380717	-0.0674041
					9.21667	0.291787	0.357596	0.385317	-0.0620373
					9.23333	0.306023	0.357596	0.38991	-0.0620373
					9.25	0.315472	0.430887	0.301286	-0.0620373
					9.26667	0.199901	0.430887	0.394494	-0.0620373
					9.28333	0.199901	0.435401	0.394494	-0.0620373
					9.3	0.199901	0.435401	0.38991	-0.0620373
					9.31667	0.282255	0.439907	0.38991	-0.0835594
					9.33333	0.277477	0.426365	0.38991	-0.110668
					9.35	0.234103	0.412753	0.38991	-0.116117
					9.36667	0.310752	0.399071	0.385317	-0.121575
					9.38333	0.310752	0.417299	0.385317	-0.121575
					9.4	0.310752	0.435401	0.385317	-0.0781649
					9.41667	0.253464	0.417299	0.380717	-0.0727799
					9.43333	0.263094	0.385317	0.380717	-0.121575
					9.45	0.272691	0.376109	0.380717	-0.0997967
					9.46667	0.277477	0.448896	0.380717	-0.0781649
					9.48333	0.185117	0.435401	0.334275	-0.0781649
					9.5	0.180172	0.426365	0.385317	-0.0781649
					9.51667	0.135284	0.301286	0.385317	-0.0835594
					9.53333	0.21461	0.291787	0.385317	-0.0835594
					9.55	0.234103	0.40364	0.380717	-0.0889627
					9.56667	0.248636	0.448896	0.380717	-0.0889627
					9.58333	0.224373	0.315472	0.380717	-0.0889627
					9.6	0.282255	0.258283	0.380717	-0.0943751
					9.61667	0.170256	0.238956	0.376109	-0.0943751
					9.63333	0.120166	0.2438	0.376109	-0.0943751
					9.65	0.110045	0.2438	0.376109	-0.0997967
					9.66667	0.0998891	0.2438	0.371493	-0.0997967
					9.68333	0.0947981	0.2438	0.371493	-0.0997967
					9.7	0.0896985	0.2438	0.371493	-0.105228
					9.71667	0.0896985	0.2438	0.366868	-0.105228
					9.73333	0.0896985	0.2438	0.366868	-0.110668
					9.75	0.0845902	0.2438	0.357596	-0.110668
					9.76667	0.0845902	0.2438	0.362236	-0.110668
					9.78333	0.0794731	0.248636	0.362236	-0.110668
					9.8	0.0794731	0.248636	0.366868	-0.116117
					9.81667	0.0743469	0.248636	0.366868	-0.116117
					9.83333	0.0743469	0.248636	0.371493	-0.116117
					9.85	0.0743469	0.248636	0.371493	-0.121575
					9.86667	0.0692123	0.248636	0.376109	-0.121575
					9.88333	0.0743469	0.248636	0.376109	-0.121575
					9.9	0.0743469	0.248636	0.380717	-0.127043
					9.91667	0.0794731	0.248636	0.385317	-0.127043
					9.93333	0.0845902	0.253464	0.338955	-0.127043
					9.95	0.0845902	0.253464	0.376109	-0.127043
					9.96667	0.0896985	0.253464	0.385317	-0.13252
					9.98333	0.0947981	0.253464	0.394494	-0.13252
					10	0.0947981	0.253464	0.385317	-0.13252
					10.0167	0.0998891	0.253464	0.380717	-0.138006
					10.0333	0.104972	0.253464	0.371493	-0.138006
					10.05	0.277477	0.435401	0.366868	-0.138006
					10.0667	0.348292	0.497783	0.380717	-0.138006
					10.0833	0.462321	0.609709	0.394494	-0.143502
					10.1	0.626487	0.772389	0.394494	-0.143502
					10.1167	0.898433	1.0246	0.394494	-0.143502
					10.1333	1.29607	1.406	0.38991	-0.149007
					10.15	1.6602	1.75459	0.38991	-0.149007
					10.1667	1.92366	2.01796	0.38991	-0.149007
					10.1833	2.11463	2.21236	0.385317	-0.149007
					10.2	2.24706	2.35171	0.385317	-0.154521
					10.2167	2.34732	2.46507	0.385317	-0.154521
					10.2333	2.4247	2.55431	0.385317	-0.154521
					10.25	2.46733	2.6107	0.348292	-0.160044
					10.2667	2.49225	2.6442	0.310752	-0.160044
					10.2833	2.52426	2.67818	0.385317	-0.160044
					10.3	2.54735	2.69537	0.306023	-0.289682
					10.3167	2.57531	2.72766	0.248636	-0.341787
					10.3333	2.6107	2.74777	0.229242	-0.353472
					10.35	2.65144	2.75537	0.229242	-0.365197
					10.3667	2.6733	2.76044	0.229242	-0.365197
					10.3833	2.68553	2.77319	0.229242	-0.365197
					10.4	2.70526	2.78345	0.229242	-0.365197
					10.4167	2.71518	2.77831	0.224373	-0.371074
					10.4333	2.72516	2.77319	0.224373	-0.371074
					10.45	2.73769	2.76808	0.224373	-0.371074
					10.4667	2.74777	2.76299	0.224373	-0.371074
					10.4833	2.74777	2.7503	0.219495	-0.371074
					10.5	2.74777	2.72266	0.219495	-0.371074
					10.5167	2.71767	2.58705	0.219495	-0.371074
					10.5333	2.67574	2.32105	0.219495	-0.371074
					10.55	2.63458	2.17333	0.219495	-0.371074
					10.5667	2.60358	2.11026	0.21461	-0.371074
					10.5833	2.56829	2.08842	0.21461	-0.371074
					10.6	2.5105	2.07747	0.21461	-0.371074
					10.6167	2.27747	2.06869	0.21461	-0.376961
					10.6333	2.09498	2.04008	0.209715	-0.376961
					10.65	1.98233	1.98903	0.209715	-0.376961
					10.6667	1.92594	1.94861	0.209715	-0.376961
					10.6833	1.8824	1.90768	0.209715	-0.376961
					10.7	1.84988	1.86851	0.219495	-0.376961
					10.7167	1.82404	1.83817	0.229242	-0.376961
					10.7333	1.79076	1.81695	0.234103	-0.376961
					10.75	1.75944	1.80032	0.2438	-0.255379
					10.7667	1.7375	1.78597	0.417299	-0.0141433
					10.7833	1.71287	1.76671	0.497783	0.11511
					10.8	1.68796	1.75215	0.638995	0.315472
					10.8167	1.67034	1.74728	0.849627	0.605497
					10.8333	1.65512	1.73995	1.19573	0.992868
					10.85	1.64491	1.73014	1.60356	1.42039
					10.8667	1.63208	1.72276	1.93729	1.77877
					10.8833	1.62176	1.71535	2.15814	2.01796
					10.9	1.61138	1.70791	2.30795	2.18851
					10.9167	1.59833	1.70543	2.41357	2.33417
					10.9333	1.59571	1.70045	2.49908	2.43811
					10.95	1.59047	1.69796	2.54967	2.5105
					10.9667	1.58784	1.69546	2.58235	2.55664
					10.9833	1.5852	1.69046	2.61784	2.59176
					11	1.57993	1.68796	2.64661	2.61784
					11.0167	1.57728	1.68545	2.67818	2.62978
					11.0333	1.57463	1.68545	2.71021	2.66599
					11.05	1.56667	1.68294	2.73016	2.69537
					11.0667	1.56401	1.68042	2.74777	2.71767
					11.0833	1.56135	1.68042	2.75537	2.73267
					11.1	1.55601	1.67791	2.76299	2.75283
					11.1167	1.55333	1.67539	2.77319	2.7503
					11.1333	1.55065	1.67539	2.78088	2.74777
					11.15	1.54797	1.67286	2.79117	2.74525
					11.1667	1.54528	1.67034	2.79893	2.74273
					11.1833	1.54259	1.67034	2.79375	2.72017
					11.2	1.54259	1.66781	2.78859	2.69291
					11.2167	1.5399	1.66528	2.78345	2.65386
					11.2333	1.5399	1.66528	2.76553	2.57297
					11.25	1.5399	1.66274	2.74525	2.26008
					11.2667	1.5399	1.66274	2.72266	2.06211
					11.2833	1.5399	1.6602	2.68799	1.94182
					11.3	1.5399	1.65766	2.61307	1.88701
					11.3167	1.54259	1.65766	2.3605	1.84988
					11.3333	1.54259	1.65512	2.19502	1.80984
					11.35	1.54259	1.65512	2.10153	1.77395
					11.3667	1.54259	1.65257	2.05551	1.7326
					11.3833	1.54259	1.65002	2.02904	1.69546
					11.4	1.54259	1.65002	2.01353	1.66274
					11.4167	1.54259	1.64747	1.99127	1.6295
					11.4333	1.54528	1.64747	1.96663	1.60095
					11.45	1.54528	1.64491	1.93276	1.57728
					11.4667	1.54528	1.64235	1.90539	1.55601
					11.4833	1.54528	1.64235	1.88471	1.5372
					11.5	1.54528	1.63979	1.85921	1.52908
					11.5167	1.54528	1.63722	1.83582	1.51821
					11.5333	1.54528	1.63722	1.81932	1.51275
					11.55	1.54797	1.63465	1.80746	1.51002
					11.5667	1.54797	1.63208	1.79793	1.50453
					11.5833	1.54797	1.63208	1.77877	1.50179
					11.6	1.54797	1.6295	1.76671	1.49903
					11.6167	1.54797	1.6295	1.75702	1.49628
					11.6333	1.54797	1.6295	1.74972	1.49628
					11.65	1.54797	1.6295	1.7424	1.49352
					11.6667	1.55065	1.6295	1.7375	1.49076
					11.6833	1.55065	1.6295	1.73014	1.48799
					11.7	1.55065	1.6295	1.73014	1.48522
					11.7167	1.55065	1.6295	1.72768	1.48245
					11.7333	1.55065	1.6295	1.72522	1.48245
					11.75	1.55065	1.6295	1.72276	1.47967
					11.7667	1.55065	1.6295	1.71782	1.47131
					11.7833	1.55333	1.6295	1.71535	1.47131
					11.8	1.55333	1.63208	1.71535	1.46852
					11.8167	1.55333	1.63208	1.71287	1.46572
					11.8333	1.55333	1.63208	1.71039	1.46291
					11.85	1.55333	1.63208	1.71039	1.46291
					11.8667	1.55333	1.63208	1.70791	1.46011
					11.8833	1.55333	1.63208	1.70543	1.4573
					11.9	1.55601	1.63208	1.70543	1.4573
					11.9167	1.55601	1.63208	1.70543	1.45448
					11.9333	1.55601	1.63208	1.70294	1.45448
					11.95	1.55601	1.63208	1.70294	1.45448
					11.9667	1.55601	1.63208	1.70294	1.4573
					11.9833	1.55868	1.63208	1.70294	1.4573
					12	1.56135	1.63208	1.70294	1.4573
					12.0167	1.56135	1.63208	1.70045	1.4573
					12.0333	1.56401	1.63208	1.70045	1.4573
					12.05	1.56667	1.63208	1.70045	1.4573
					12.0667	1.57198	1.63465	1.70045	1.4573
					12.0833	1.57463	1.63465	1.70045	1.46011
					12.1	1.57463	1.63465	1.70045	1.46011
					12.1167	1.57728	1.63465	1.69796	1.46011
					12.1333	1.57993	1.63465	1.69796	1.46011
					12.15	1.58256	1.63465	1.69796	1.46011
					12.1667	1.5852	1.63722	1.69796	1.46011
					12.1833	1.58784	1.63722	1.69796	1.46011
					12.2	1.59047	1.63722	1.69546	1.46291
					12.2167	1.59309	1.63722	1.69546	1.46291
					12.2333	1.59309	1.63722	1.69546	1.46291
					12.25	1.59571	1.63722	1.69546	1.46291
					12.2667	1.59833	1.63979	1.69546	1.46291
					12.2833	1.60095	1.63979	1.69546	1.46291
					12.3	1.60356	1.63979	1.69296	1.46291
					12.3167	1.60617	1.63979	1.69296	1.46572
					12.3333	1.60878	1.63979	1.69296	1.46572
					12.35	1.61138	1.63979	1.69296	1.46572
					12.3667	1.61398	1.63979	1.69296	1.46572
					12.3833	1.61398	1.64235	1.69046	1.46572
					12.4	1.61657	1.64235	1.69046	1.46572
					12.4167	1.61917	1.64235	1.69046	1.46852
					12.4333	1.62176	1.64235	1.69046	1.46852
					12.45	1.62434	1.64235	1.69296	1.46852
					12.4667	1.62692	1.64235	1.69296	1.46852
					12.4833	1.6295	1.64491	1.69296	1.46852
					12.5	1.63465	1.64491	1.69296	1.46852
					12.5167	1.63979	1.64491	1.69296	1.46852
					12.5333	1.64235	1.64491	1.69296	1.47131
					12.55	1.64747	1.64491	1.69296	1.47131
					12.5667	1.65002	1.64491	1.69296	1.47131
					12.5833	1.65766	1.64747	1.69296	1.4741
					12.6	1.66274	1.64747	1.69296	1.47689
					12.6167	1.66781	1.64747	1.69296	1.47967
					12.6333	1.67286	1.64747	1.69296	1.48245
					12.65	1.67791	1.64747	1.69296	1.48522
					12.6667	1.68294	1.65002	1.69546	1.49076
					12.6833	1.68796	1.65257	1.69546	1.49076
					12.7	1.69796	1.65257	1.69546	1.49076
					12.7167	1.70543	1.65512	1.69546	1.49076
					12.7333	1.71287	1.65512	1.69546	1.49076
					12.75	1.72029	1.65766	1.69546	1.49076
					12.7667	1.73014	1.6602	1.69546	1.49352
					12.7833	1.7375	1.6602	1.69796	1.49628
					12.8	1.74972	1.66274	1.69796	1.49903
					12.8167	1.76187	1.66528	1.69796	1.50179
					12.8333	1.77395	1.66781	1.70045	1.50728
					12.85	1.78597	1.66781	1.70045	1.51002
					12.8667	1.80032	1.67034	1.70045	1.51002
					12.8833	1.81221	1.67286	1.70294	1.51275
					12.9	1.83111	1.67539	1.70294	1.51548
					12.9167	1.84754	1.67539	1.70294	1.51821
					12.9333	1.86851	1.67791	1.70543	1.52093
					12.95	1.88701	1.68042	1.70543	1.52365
					12.9667	1.91454	1.68294	1.70543	1.52637
					12.9833	1.94182	1.68545	1.70791	1.52637
					13	1.97112	1.68796	1.70791	1.52908
					13.0167	2.00686	1.68796	1.71039	1.53179
					13.0333	2.0467	1.69046	1.71039	1.53179
					13.05	2.09716	1.69546	1.71039	1.5345
					13.0667	2.15162	1.69796	1.71287	1.5372
					13.0833	2.22971	1.70294	1.71287	1.5399
					13.1	2.32105	1.70791	1.71287	1.5399
					13.1167	2.38033	1.71039	1.71535	1.54528
					13.1333	2.39803	1.71535	1.71535	1.54797
					13.15	2.40024	1.72029	1.71535	1.55065
					13.1667	2.40246	1.72522	1.71782	1.55601
					13.1833	2.40468	1.73014	1.71782	1.55868
					13.2	2.4069	1.7375	1.71782	1.56401
					13.2167	2.42693	1.7424	1.72029	1.56667
					13.2333	2.43811	1.74728	1.72029	1.57198
					13.25	2.45606	1.75459	1.72276	1.57463
					13.2667	2.47863	1.75944	1.72276	1.57728
					13.2833	2.50364	1.76429	1.72522	1.57993
					13.3	2.53117	1.77395	1.72522	1.5852
					13.3167	2.56129	1.78117	1.72768	1.59047
					13.3333	2.59176	1.78837	1.72768	1.59571
					13.35	2.59885	1.80032	1.73014	1.60095
					13.3667	2.62739	1.80984	1.73014	1.60356
					13.3833	2.63698	1.81695	1.7326	1.61138
					13.4	2.65386	1.8264	1.73505	1.61657
					13.4167	2.6733	1.83582	1.7375	1.62176
					13.4333	2.68553	1.84754	1.73995	1.62692
					13.45	2.69784	1.85688	1.7424	1.63208
					13.4667	2.70774	1.87315	1.74484	1.63722
					13.4833	2.71518	1.88009	1.74728	1.64235
					13.5	2.72266	1.89392	1.74972	1.65257
					13.5167	2.72766	1.91454	1.75459	1.66274
					13.5333	2.73518	1.93276	1.75702	1.67286
					13.55	2.74021	1.95087	1.75944	1.68545
					13.5667	2.74525	1.97785	1.76429	1.69046
					13.5833	2.7503	2.00241	1.76913	1.70791
					13.6	2.75537	2.02904	1.77395	1.72029
					13.6167	2.76044	2.06211	1.77877	1.7326
					13.6333	2.76553	2.09935	1.78357	1.75215
					13.65	2.76808	2.14945	1.79076	1.76429
					13.6667	2.77319	2.21019	1.79555	1.78597
					13.6833	2.77575	2.28834	1.8027	1.80984
					13.7	2.77831	2.3649	1.80746	1.83582
					13.7167	2.78345	2.39581	1.81458	1.85455
					13.7333	2.78602	2.40468	1.82168	1.88932
					13.75	2.79117	2.40912	1.82876	1.92594
					13.7667	2.79375	2.41357	1.83582	1.95988
					13.7833	2.79634	2.41802	1.8452	2.0113
					13.8	2.79893	2.42024	1.85455	2.07308
					13.8167	2.79893	2.44483	1.86619	2.14945
					13.8333	2.80152	2.46282	1.87777	2.24923
					13.85	2.80411	2.48543	1.89162	2.3583
					13.8667	2.80671	2.4968	1.9031	2.44035
					13.8833	2.80671	2.52426	1.91226	2.44932
					13.9	2.80931	2.54967	1.93048	2.44483
					13.9167	2.80931	2.57765	1.94635	2.43811
					13.9333	2.80931	2.6107	1.96213	2.4314
					13.95	2.80931	2.62978	1.98233	2.4314
					13.9667	2.81192	2.64661	1.99796	2.46056
					13.9833	2.81192	2.66842	2.02461	2.48543
					14	2.81192	2.68308	2.0445	2.50593
					14.0167	2.81192	2.69537	2.07089	2.52196
					14.0333	2.81453	2.70031	2.10153	2.54967
					14.05	2.81192	2.71518	2.1451	2.58235
					14.0667	2.80931	2.72266	2.19502	2.62022
					14.0833	2.80671	2.73267	2.2514	2.66113
					14.1	2.80411	2.73769	2.32761	2.68553
					14.1167	2.78602	2.74273	2.39803	2.71767
					14.1333	2.76808	2.7503	2.42024	2.74525
					14.15	2.74021	2.75283	2.42024	2.75791
					14.1667	2.69537	2.75791	2.42024	2.76808
					14.1833	2.63218	2.76299	2.41802	2.77831
					14.2	2.55664	2.76553	2.41802	2.78602
					14.2167	2.32542	2.77064	2.43811	2.79375
					14.2333	2.14945	2.77575	2.45606	2.79893
					14.25	2.08185	2.78088	2.47185	2.80411
					14.2667	2.0665	2.78345	2.49225	2.80931
					14.2833	2.07089	2.78859	2.50593	2.81192
					14.3	2.07308	2.79375	2.53117	2.81453
					14.3167	2.0489	2.79893	2.55431	2.81714
					14.3333	2.00908	2.80152	2.58	2.82237
					14.35	1.96663	2.80671	2.60358	2.82499
					14.3667	1.93048	2.81192	2.62261	2.82762
					14.3833	1.9031	2.81453	2.64661	2.82762
					14.4	1.87777	2.81714	2.66113	2.83025
					14.4167	1.86851	2.81975	2.6733	2.83025
					14.4333	1.8452	2.81975	2.68308	2.83288
					14.45	1.84051	2.82237	2.69537	2.83552
					14.4667	1.83582	2.82499	2.70526	2.83552
					14.4833	1.81932	2.82499	2.7127	2.83815
					14.5	1.81221	2.82762	2.73016	2.83815
					14.5167	1.80508	2.83025	2.73267	2.8408
					14.5333	1.8027	2.83025	2.73518	2.8408
					14.55	1.79793	2.83025	2.74021	2.8408
					14.5667	1.79316	2.83025	2.74525	2.84344
					14.5833	1.78837	2.83025	2.74777	2.84344
					14.6	1.78117	2.83025	2.75283	2.84344
					14.6167	1.77636	2.83025	2.75791	2.84609
					14.6333	1.77636	2.83025	2.76299	2.84609
					14.65	1.77395	2.83025	2.76553	2.84609
					14.6667	1.77395	2.83025	2.77064	2.84875
					14.6833	1.77395	2.83025	2.77575	2.84875
					14.7	1.77395	2.83025	2.78088	2.84875
					14.7167	1.77154	2.83025	2.78602	2.84875
					14.7333	1.77154	2.83025	2.78859	2.8514
					14.75	1.77154	2.83025	2.78859	2.8514
					14.7667	1.77154	2.79893	2.79375	2.8514
					14.7833	1.76913	2.78859	2.79634	2.8514
					14.8	1.76913	2.75283	2.80152	2.8514
					14.8167	1.76913	2.70278	2.80411	2.8514
					14.8333	1.76671	2.62261	2.80671	2.8514
					14.85	1.76671	2.39803	2.80931	2.8514
					14.8667	1.76671	2.21887	2.80931	2.84875
					14.8833	1.76671	2.14727	2.81192	2.84875
					14.9	1.76429	2.13423	2.81453	2.84609
					14.9167	1.76429	2.1364	2.81453	2.84609
					14.9333	1.76429	2.13858	2.81714	2.84344
					14.95	1.76187	2.11244	2.81714	2.84344
					14.9667	1.75944	2.07528	2.81975	2.8408
					14.9833	1.75944	2.03125	2.81975	2.8408
					15	1.75702	1.99127	2.82237	2.83815
					15.0167	1.75702	1.95988	2.82237	2.83025
					15.0333	1.75459	1.93048	2.82499	2.80931
					15.05	1.75215	1.91454	2.82499	2.76299
					15.0667	1.74972	1.89392	2.82762	2.68553
					15.0833	1.74728	1.88471	2.82762	2.5105
					15.1	1.74484	1.87777	2.83025	2.2514
					15.1167	1.7424	1.86619	2.83025	2.13205
					15.1333	1.73995	1.85455	2.82762	2.09716
					15.15	1.7375	1.84051	2.82762	2.10372
					15.1667	1.7326	1.83582	2.82762	2.12116
					15.1833	1.73014	1.83111	2.82499	2.11026
					15.2	1.72522	1.8264	2.82499	2.0665
					15.2167	1.72522	1.82404	2.82499	2.01796
					15.2333	1.72276	1.82168	2.82237	1.96438
					15.25	1.72029	1.81932	2.82237	1.92594
					15.2667	1.71782	1.81458	2.82237	1.89622
					15.2833	1.71535	1.81458	2.80411	1.87083
					15.3	1.71535	1.81221	2.77831	1.84286
					15.3167	1.71287	1.81221	2.73267	1.8264
					15.3333	1.71039	1.80984	2.64661	1.81695
					15.35	1.70791	1.80984	2.39359	1.80746
					15.3667	1.70543	1.80746	2.24706	1.79555
					15.3833	1.70294	1.80746	2.18634	1.78597
					15.4	1.70045	1.80508	2.17984	1.77636
					15.4167	1.69796	1.80508	2.18201	1.76913
					15.4333	1.69546	1.8027	2.18418	1.76187
					15.45	1.69046	1.8027	2.16031	1.75459
					15.4667	1.68796	1.80032	2.11463	1.75215
					15.4833	1.68545	1.80032	2.07528	1.74972
					15.5	1.68294	1.79793	2.03788	1.74972
					15.5167	1.67791	1.79555	2.00464	1.74728
					15.5333	1.67539	1.79316	1.97561	1.74484
					15.55	1.67286	1.79316	1.95988	1.7424
					15.5667	1.67286	1.79076	1.94635	1.7424
					15.5833	1.67034	1.78837	1.93502	1.73995
					15.6	1.66781	1.78837	1.91682	1.73995
					15.6167	1.66528	1.78597	1.90768	1.7375
					15.6333	1.66528	1.78357	1.90081	1.7375
					15.65	1.6602	1.78357	1.89162	1.7375
					15.6667	1.65766	1.78117	1.88471	1.73505
					15.6833	1.65257	1.77877	1.87546	1.73505
					15.7	1.65002	1.77877	1.87546	1.73505
					15.7167	1.64747	1.77636	1.87315	1.7326
					15.7333	1.64491	1.77395	1.87315	1.7326
					15.75	1.64235	1.77395	1.87083	1.7326
					15.7667	1.63979	1.77154	1.86851	1.73014
					15.7833	1.63722	1.76913	1.86619	1.72768
					15.8	1.63465	1.76671	1.86386	1.72522
					15.8167	1.63465	1.76429	1.86386	1.72276
					15.8333	1.63208	1.76187	1.86154	1.72029
					15.85	1.6295	1.75702	1.86154	1.71535
					15.8667	1.62692	1.75702	1.85921	1.71287
					15.8833	1.62434	1.75459	1.85921	1.71039
					15.9	1.62176	1.75215	1.85921	1.70791
					15.9167	1.61917	1.74972	1.85688	1.70543
					15.9333	1.61917	1.74728	1.85688	1.70294
					15.95	1.61657	1.74484	1.85455	1.70045
					15.9667	1.61398	1.74484	1.85455	1.69796
					15.9833	1.61398	1.7424	1.85455	1.69546
					16	1.61138	1.73995	1.85221	1.69296
					16.0167	1.61138	1.73995	1.85221	1.68796
					16.0333	1.60878	1.7375	1.84988	1.68294
					16.05	1.60356	1.7326	1.84988	1.67791
					16.0667	1.60356	1.72768	1.84754	1.67539
					16.0833	1.60095	1.72522	1.8452	1.67286
					16.1	1.60095	1.72276	1.84286	1.67034
					16.1167	1.59833	1.72276	1.84051	1.66781
					16.1333	1.59833	1.72029	1.84051	1.66528
					16.15	1.59571	1.72029	1.83817	1.66274
					16.1667	1.59571	1.71782	1.83582	1.6602
					16.1833	1.59309	1.71535	1.83347	1.65766
					16.2	1.59309	1.71535	1.83111	1.65512
					16.2167	1.59047	1.71287	1.8264	1.65257
					16.2333	1.59047	1.71039	1.82404	1.65002
					16.25	1.58784	1.70791	1.82168	1.64747
					16.2667	1.58784	1.70543	1.81932	1.64235
					16.2833	1.59047	1.70294	1.81695	1.63722
					16.3	1.59047	1.70045	1.81458	1.63208
					16.3167	1.59047	1.69796	1.81221	1.6295
					16.3333	1.59047	1.69546	1.80746	1.62692
					16.35	1.59047	1.69546	1.80508	1.62434
					16.3667	1.59047	1.69296	1.8027	1.62176
					16.3833	1.59047	1.69046	1.80032	1.62176
					16.4	1.59309	1.68796	1.79793	1.61917
					16.4167	1.59309	1.68545	1.79555	1.61657
					16.4333	1.59309	1.68294	1.79316	1.61398
					16.45	1.59309	1.68042	1.79076	1.61138
					16.4667	1.59309	1.68042	1.78837	1.60878
					16.4833	1.59309	1.67791	1.78597	1.60878
					16.5	1.59571	1.67539	1.78597	1.60617
					16.5167	1.59571	1.67286	1.78357	1.60356
					16.5333	1.59571	1.67034	1.77877	1.59833
					16.55	1.59571	1.66781	1.77636	1.59309
					16.5667	1.59571	1.66528	1.77395	1.58784
					16.5833	1.59571	1.66528	1.77154	1.5852
					16.6	1.59571	1.66274	1.76913	1.57993
					16.6167	1.59833	1.6602	1.76671	1.57728
					16.6333	1.59833	1.65766	1.76429	1.57463
					16.65	1.59833	1.65766	1.76429	1.57198
					16.6667	1.59833	1.65512	1.76187	1.56933
					16.6833	1.59833	1.65257	1.75944	1.56933
					16.7	1.59833	1.65002	1.75944	1.56667
					16.7167	1.59833	1.65002	1.75702	1.56667
					16.7333	1.60095	1.64747	1.75459	1.56667
					16.75	1.60095	1.64491	1.75459	1.56667
					16.7667	1.60095	1.64491	1.75215	1.56135
					16.7833	1.60095	1.64235	1.74972	1.55601
					16.8	1.60095	1.64235	1.74728	1.55065
					16.8167	1.60095	1.64235	1.74484	1.55065
					16.8333	1.60095	1.64235	1.7424	1.54797
					16.85	1.60356	1.64235	1.73995	1.54528
					16.8667	1.60356	1.63979	1.7375	1.54259
					16.8833	1.60356	1.63979	1.73505	1.54259
					16.9	1.60356	1.63979	1.7326	1.5399
					16.9167	1.60356	1.63979	1.73014	1.5372
					16.9333	1.60356	1.63979	1.73014	1.5345
					16.95	1.60617	1.63722	1.72768	1.5345
					16.9667	1.60617	1.63722	1.72522	1.5345
					16.9833	1.60617	1.63722	1.72276	1.5345
					17	1.60878	1.63722	1.72029	1.53179
					17.0167	1.60878	1.63722	1.71782	1.53179
					17.0333	1.60878	1.63465	1.71535	1.53179
					17.05	1.61138	1.63465	1.71287	1.52908
					17.0667	1.61138	1.63208	1.71039	1.52908
					17.0833	1.61398	1.63208	1.71039	1.52908
					17.1	1.61398	1.6295	1.70791	1.52908
					17.1167	1.61657	1.6295	1.70791	1.52637
					17.1333	1.61917	1.63208	1.70791	1.52637
					17.15	1.62176	1.63208	1.70543	1.52637
					17.1667	1.62434	1.63208	1.70543	1.52365
					17.1833	1.62692	1.63465	1.70294	1.52365
					17.2	1.63208	1.63465	1.70294	1.52365
					17.2167	1.63465	1.63465	1.70045	1.52365
					17.2333	1.63722	1.63465	1.70045	1.52365
					17.25	1.63979	1.63722	1.70045	1.52637
					17.2667	1.64235	1.63722	1.70045	1.52637
					17.2833	1.64491	1.63722	1.70045	1.52637
					17.3	1.64747	1.63979	1.70045	1.52908
					17.3167	1.65002	1.63979	1.70045	1.52908
					17.3333	1.65257	1.63979	1.70045	1.52908
					17.35	1.65512	1.64235	1.70045	1.52908
					17.3667	1.65766	1.64235	1.70294	1.53179
					17.3833	1.66274	1.64235	1.70294	1.53179
					17.4	1.66528	1.64235	1.70294	1.53179
					17.4167	1.67034	1.64491	1.70294	1.5345
					17.4333	1.67539	1.64491	1.70294	1.5345
					17.45	1.68042	1.64747	1.70294	1.5345
					17.4667	1.68545	1.64747	1.70294	1.5345
					17.4833	1.68796	1.65002	1.70294	1.5372
					17.5	1.69296	1.65002	1.70294	1.5372
					17.5167	1.69796	1.65257	1.70294	1.5372
					17.5333	1.70045	1.65257	1.70294	1.5399
					17.55	1.70543	1.65512	1.70294	1.5399
					17.5667	1.71039	1.65512	1.70294	1.5399
					17.5833	1.71782	1.65766	1.70294	1.5399
					17.6	1.72522	1.65766	1.70294	1.54259
					17.6167	1.73014	1.6602	1.70294	1.54528
					17.6333	1.7375	1.66274	1.70543	1.54797
					17.65	1.74728	1.66274	1.70543	1.55065
					17.6667	1.75702	1.66528	1.70543	1.55065
					17.6833	1.76671	1.66781	1.70543	1.55333
					17.7	1.77636	1.66781	1.70543	1.55601
					17.7167	1.78597	1.67034	1.70543	1.55868
					17.7333	1.79793	1.67286	1.70543	1.55868
					17.75	1.80984	1.67539	1.70543	1.55868
					17.7667	1.82876	1.67791	1.70543	1.56135
					17.7833	1.84286	1.68294	1.70791	1.56401
					17.8	1.86851	1.68545	1.70791	1.56667
					17.8167	1.89392	1.68796	1.71039	1.56933
					17.8333	1.92138	1.69046	1.71039	1.57198
					17.85	1.95763	1.69296	1.71287	1.57463
					17.8667	2.00908	1.69796	1.71287	1.57728
					17.8833	2.08404	1.70045	1.71535	1.57993
					17.9	2.17767	1.70294	1.71535	1.58256
					17.9167	2.24055	1.70543	1.71782	1.58256
					17.9333	2.25791	1.71039	1.72029	1.5852
					17.95	2.24706	1.71287	1.72029	1.59047
					17.9667	2.23621	1.71782	1.72276	1.59309
					17.9833	2.24055	1.72029	1.72276	1.59833
					18	2.24489	1.72522	1.72522	1.60095
					18.0167	2.25791	1.73014	1.72522	1.60356
					18.0333	2.27529	1.73505	1.73014	1.60617
					18.05	2.28834	1.7375	1.7326	1.61138
					18.0667	2.30795	1.7424	1.73505	1.61398
					18.0833	2.33417	1.74484	1.7375	1.61657
					18.1	2.3605	1.74972	1.73995	1.62176
					18.1167	2.39138	1.75459	1.7424	1.6295
					18.1333	2.43364	1.76187	1.74484	1.63465
					18.15	2.47185	1.76671	1.74728	1.63979
					18.1667	2.49908	1.77636	1.74972	1.64491
					18.1833	2.53117	1.78357	1.75215	1.65002
					18.2	2.55199	1.79076	1.75702	1.65512
					18.2167	2.57297	1.79793	1.76187	1.65766
					18.2333	2.58235	1.80508	1.76429	1.66781
					18.25	2.59412	1.81458	1.76913	1.67791
					18.2667	2.60595	1.82404	1.77395	1.68294
					18.2833	2.61545	1.83582	1.77877	1.68796
					18.3	2.625	1.84754	1.78117	1.69796
					18.3167	2.63218	1.86619	1.78597	1.71039
					18.3333	2.63938	1.88009	1.79076	1.72276
					18.35	2.64661	1.90081	1.79555	1.7326
					18.3667	2.65144	1.91454	1.80032	1.74484
					18.3833	2.67086	1.94409	1.8027	1.75702
					18.4	2.67086	1.98233	1.80984	1.77154
					18.4167	2.67086	2.02461	1.81695	1.78597
					18.4333	2.67086	2.08623	1.82404	1.80508
					18.45	2.70031	2.18201	1.83111	1.82876
					18.4667	2.70526	2.24923	1.83817	1.85221
					18.4833	2.7127	2.26008	1.8452	1.88471
					18.5	2.71767	2.25574	1.85221	1.92366
					18.5167	2.72266	2.2514	1.85921	1.96438
					18.5333	2.73016	2.24706	1.86851	2.03125
					18.55	2.73518	2.24923	1.86851	2.12552
					18.5667	2.74021	2.26877	1.89392	2.24489
					18.5833	2.74273	2.29052	1.90997	2.30141
					18.6	2.74777	2.30577	1.92594	2.30577
					18.6167	2.7503	2.3145	1.94861	2.31013
					18.6333	2.75537	2.33855	1.96438	2.3145
					18.65	2.75791	2.3605	1.99127	2.31668
					18.6667	2.76553	2.39138	2.0224	2.32105
					18.6833	2.77319	2.42693	2.06211	2.32542
					18.7	2.77575	2.45831	2.1277	2.34074
					18.7167	2.77831	2.48771	2.21236	2.34732
					18.7333	2.77831	2.51508	2.30141	2.3693
					18.75	2.78088	2.53809	2.3298	2.39581
					18.7667	2.78345	2.55896	2.32324	2.42024
					18.7833	2.78345	2.58	2.31668	2.46056
					18.8	2.78859	2.58941	2.31013	2.49908
					18.8167	2.79117	2.60832	2.31013	2.5404
					18.8333	2.79375	2.62022	2.31013	2.58235
					18.85	2.79893	2.62978	2.33855	2.61307
					18.8667	2.79893	2.63698	2.35391	2.6442
					18.8833	2.80152	2.64902	2.3671	2.6733
					18.9	2.80411	2.6587	2.38696	2.68553
					18.9167	2.80411	2.66356	2.4069	2.7127
					18.9333	2.80671	2.67086	2.43811	2.72017
					18.95	2.80671	2.67574	2.47863	2.73267
					18.9667	2.80931	2.68308	2.50593	2.74525
					18.9833	2.80931	2.69291	2.54271	2.7503
					19	2.81192	2.70031	2.56829	2.75537
					19.0167	2.81192	2.70774	2.59176	2.75791
					19.0333	2.81453	2.71021	2.62261	2.76299
					19.05	2.80931	2.71767	2.63938	2.76553
					19.0667	2.80671	2.72516	2.65386	2.76808
					19.0833	2.80152	2.73267	2.66842	2.78602
					19.1	2.79893	2.73769	2.67818	2.78859
					19.1167	2.79375	2.74273	2.68799	2.79117
					19.1333	2.79117	2.74777	2.69291	2.79375
					19.15	2.76299	2.75283	2.69784	2.79634
					19.1667	2.74525	2.75791	2.70278	2.79893
					19.1833	2.72017	2.76044	2.7127	2.80152
					19.2	2.66599	2.76553	2.72266	2.80411
					19.2167	2.59176	2.76808	2.73016	2.80671
					19.2333	2.50136	2.77319	2.73518	2.80931
					19.25	2.25357	2.77831	2.74273	2.81192
					19.2667	2.10372	2.78602	2.74777	2.81453
					19.2833	2.05111	2.79117	2.75283	2.81975
					19.3	2.04229	2.79375	2.75791	2.81975
					19.3167	2.03567	2.79634	2.76299	2.82237
					19.3333	2.03125	2.79893	2.76553	2.82237
					19.35	2.00018	2.80152	2.77064	2.82499
					19.3667	1.95312	2.80411	2.77575	2.82499
					19.3833	1.91454	2.80671	2.78088	2.82762
					19.4	1.88009	2.80931	2.78602	2.83025
					19.4167	1.84988	2.81192	2.78859	2.83025
					19.4333	1.82404	2.81453	2.79117	2.83288
					19.45	1.80746	2.81714	2.79375	2.83288
					19.4667	1.79555	2.81975	2.79634	2.83552
					19.4833	1.78357	2.82237	2.79893	2.83552
					19.5	1.77154	2.82237	2.79893	2.83552
					19.5167	1.76429	2.82499	2.80152	2.83552
					19.5333	1.75702	2.82499	2.80411	2.83815
					19.55	1.74972	2.82762	2.80671	2.83815
					19.5667	1.7424	2.82762	2.80931	2.83815
					19.5833	1.7424	2.83025	2.81192	2.83815
					19.6	1.7424	2.83025	2.81192	2.83815
					19.6167	1.7424	2.83288	2.81453	2.83815
					19.6333	1.73995	2.83552	2.81714	2.8408
					19.65	1.73995	2.83288	2.81714	2.8408
					19.6667	1.73995	2.83025	2.81975	2.8408
					19.6833	1.73995	2.82762	2.81975	2.8408
					19.7	1.7375	2.82762	2.82237	2.8408
					19.7167	1.7375	2.82499	2.82237	2.84344
					19.7333	1.7375	2.82237	2.82499	2.84344
					19.75	1.7375	2.82237	2.82499	2.84344
					19.7667	1.73505	2.81975	2.82762	2.8408
					19.7833	1.73505	2.81714	2.82762	2.8408
					19.8	1.73505	2.81714	2.83025	2.83815
					19.8167	1.73505	2.81453	2.83025	2.83552
					19.8333	1.7326	2.81192	2.83025	2.83552
					19.85	1.7326	2.79634	2.83025	2.83288
					19.8667	1.7326	2.76808	2.83025	2.83025
					19.8833	1.7326	2.73016	2.82762	2.80931
					19.9	1.73014	2.66599	2.82762	2.78345
					19.9167	1.73014	2.58235	2.82762	2.74273
					19.9333	1.73014	2.33417	2.82762	2.66113
					19.95	1.72768	2.17333	2.82499	2.51967
					19.9667	1.72768	2.12116	2.82499	2.24272
					19.9833	1.72522	2.11463	2.82499	2.1168
					20	1.72522	2.10808	2.82499	2.07308
					20.0167	1.72276	2.10372	2.82237	2.0643
					20.0333	1.72276	2.07747	2.82237	2.0643
					20.05	1.71782	2.03567	2.82237	2.0643
					20.0667	1.71535	1.9935	2.81975	2.02461
					20.0833	1.71287	1.95763	2.81975	1.96888
					20.1	1.71287	1.92821	2.80152	1.92594
					20.1167	1.71039	1.90081	2.76553	1.88701
					20.1333	1.70791	1.87546	2.70774	1.85221
					20.15	1.70791	1.85688	2.5847	1.8264
					20.1667	1.70543	1.84754	2.33855	1.80746
					20.1833	1.70294	1.83817	2.20586	1.78837
					20.2	1.70045	1.82404	2.15814	1.77877
					20.2167	1.69796	1.81695	2.14727	1.76913
					20.2333	1.69546	1.81221	2.14727	1.76187
					20.25	1.69296	1.80746	2.1451	1.75215
					20.2667	1.69046	1.8027	2.11244	1.73995
					20.2833	1.68545	1.79793	2.0665	1.73505
					20.3	1.68294	1.79793	2.02461	1.7326
					20.3167	1.67791	1.79555	1.99127	1.73014
					20.3333	1.67286	1.79555	1.95763	1.73014
					20.35	1.67286	1.79316	1.92821	1.72768
					20.3667	1.67034	1.79316	1.90768	1.72768
					20.3833	1.66781	1.79316	1.88932	1.72768
					20.4	1.66781	1.79076	1.88009	1.72522
					20.4167	1.66528	1.79076	1.86851	1.72522
					20.4333	1.66528	1.78837	1.85921	1.72522
					20.45	1.6602	1.78837	1.84754	1.72276
					20.4667	1.65766	1.78837	1.84286	1.72276
					20.4833	1.65512	1.78597	1.83582	1.72276
					20.5	1.65257	1.78597	1.83347	1.72029
					20.5167	1.65002	1.78357	1.83347	1.72029
					20.5333	1.64747	1.78357	1.83111	1.72029
					20.55	1.64491	1.78117	1.82876	1.71782
					20.5667	1.64235	1.78117	1.8264	1.71782
					20.5833	1.63979	1.77877	1.8264	1.71782
					20.6	1.63722	1.77877	1.82404	1.71535
					20.6167	1.63465	1.77636	1.82404	1.71287
					20.6333	1.63208	1.77636	1.82404	1.71039
					20.65	1.6295	1.77395	1.8264	1.71039
					20.6667	1.62692	1.77395	1.8264	1.70791
					20.6833	1.62176	1.77154	1.8264	1.70543
					20.7	1.61917	1.76913	1.8264	1.70294
					20.7167	1.61657	1.76913	1.82876	1.70294
					20.7333	1.61398	1.76671	1.82876	1.69796
					20.75	1.61138	1.76429	1.82876	1.69296
					20.7667	1.60878	1.76429	1.82876	1.69296
					20.7833	1.60878	1.76187	1.8264	1.69046
					20.8	1.60617	1.75944	1.82404	1.69046
					20.8167	1.60356	1.75944	1.82404	1.68796
					20.8333	1.60095	1.75702	1.82168	1.68545
					20.85	1.59833	1.75459	1.82168	1.68042
					20.8667	1.59571	1.75215	1.81932	1.67791
					20.8833	1.59571	1.74972	1.81932	1.67286
					20.9	1.59309	1.74972	1.81695	1.67034
					20.9167	1.59047	1.74728	1.81458	1.66781
					20.9333	1.58784	1.74484	1.81458	1.66528
					20.95	1.5852	1.7424	1.81221	1.66274
					20.9667	1.5852	1.7375	1.81221	1.6602
					20.9833	1.58256	1.73505	1.80984	1.65512
					21	1.57993	1.7326	1.80746	1.65257
					21.0167	1.57728	1.73014	1.80746	1.64747
					21.0333	1.57463	1.72768	1.80508	1.64235
					21.05	1.57198	1.72522	1.8027	1.63979
					21.0667	1.57198	1.72276	1.79793	1.63465
					21.0833	1.56933	1.71782	1.79555	1.63208
					21.1	1.56933	1.71535	1.79316	1.62692
					21.1167	1.56667	1.71287	1.79076	1.62434
					21.1333	1.56667	1.71039	1.78837	1.62176
					21.15	1.56401	1.70791	1.78357	1.61917
					21.1667	1.56401	1.70543	1.78117	1.61657
					21.1833	1.56401	1.70294	1.77877	1.61138
					21.2	1.56135	1.70294	1.77636	1.60878
					21.2167	1.56135	1.70045	1.77395	1.60356
					21.2333	1.56135	1.69796	1.76913	1.59833
					21.25	1.56135	1.69546	1.76671	1.59571
					21.2667	1.56135	1.69296	1.76429	1.59309
					21.2833	1.55868	1.69046	1.76187	1.59047
					21.3	1.55868	1.68796	1.75944	1.58784
					21.3167	1.55868	1.68545	1.75702	1.5852
					21.3333	1.55868	1.68294	1.75459	1.58256
					21.35	1.55601	1.68042	1.75215	1.57993
					21.3667	1.55601	1.67791	1.74972	1.57728
					21.3833	1.55601	1.67539	1.74728	1.57463
					21.4	1.55601	1.67286	1.74484	1.57198
					21.4167	1.55333	1.67034	1.7424	1.56933
					21.4333	1.55333	1.66781	1.73995	1.56667
					21.45	1.55333	1.66528	1.7375	1.56401
					21.4667	1.55333	1.66274	1.73505	1.56135
					21.4833	1.55333	1.6602	1.7326	1.55868
					21.5	1.55065	1.65766	1.73014	1.55601
					21.5167	1.55065	1.65766	1.72768	1.55065
					21.5333	1.55065	1.65512	1.72522	1.54797
					21.55	1.55065	1.65257	1.72276	1.54528
					21.5667	1.55333	1.65257	1.72029	1.54259
					21.5833	1.55333	1.65002	1.71782	1.5399
					21.6	1.55333	1.64747	1.71535	1.5399
					21.6167	1.55601	1.64747	1.71287	1.5372
					21.6333	1.55601	1.64491	1.71039	1.5345
					21.65	1.55601	1.64491	1.70791	1.53179
					21.6667	1.55868	1.64235	1.70543	1.52908
					21.6833	1.55868	1.63979	1.70294	1.52637
					21.7	1.56135	1.63979	1.70045	1.52365
					21.7167	1.56135	1.63722	1.70045	1.52093
					21.7333	1.56135	1.63465	1.69796	1.51821
					21.75	1.56401	1.63208	1.69796	1.51548
					21.7667	1.56401	1.63208	1.69546	1.51548
					21.7833	1.56401	1.6295	1.69296	1.51548
					21.8	1.56667	1.6295	1.69046	1.51548
					21.8167	1.56667	1.6295	1.68796	1.51275
					21.8333	1.56933	1.6295	1.68796	1.51275
					21.85	1.56933	1.6295	1.68545	1.51275
					21.8667	1.57198	1.6295	1.68294	1.51002
					21.8833	1.57198	1.6295	1.68042	1.51002
					21.9	1.57463	1.6295	1.67791	1.50728
					21.9167	1.57463	1.6295	1.67791	1.50728
					21.9333	1.57728	1.6295	1.67539	1.50728
					21.95	1.57728	1.6295	1.67539	1.50453
					21.9667	1.57993	1.6295	1.67539	1.50453
					21.9833	1.57993	1.6295	1.67539	1.50179
					22	1.58256	1.6295	1.67286	1.50179
					22.0167	1.58256	1.6295	1.67286	1.50179
					22.0333	1.5852	1.6295	1.67286	1.49903
					22.05	1.5852	1.63208	1.67286	1.49903
					22.0667	1.58784	1.63208	1.67034	1.49628
					22.0833	1.58784	1.63208	1.67034	1.49903
					22.1	1.59047	1.63208	1.67034	1.49903
					22.1167	1.59309	1.63465	1.67034	1.49903
					22.1333	1.59309	1.63465	1.66781	1.50179
					22.15	1.59571	1.63465	1.66781	1.50179
					22.1667	1.59571	1.63465	1.66781	1.50179
					22.1833	1.59833	1.63722	1.66781	1.50453
					22.2	1.60095	1.63722	1.66528	1.50453
					22.2167	1.60356	1.63722	1.66528	1.50453
					22.2333	1.60356	1.63722	1.66528	1.50728
					22.25	1.60617	1.63979	1.66528	1.50728
					22.2667	1.60878	1.63979	1.66274	1.50728
					22.2833	1.61138	1.63979	1.66274	1.51002
					22.3	1.61398	1.64235	1.66528	1.51002
					22.3167	1.61657	1.64235	1.66528	1.51002
					22.3333	1.62176	1.64235	1.66528	1.51275
					22.35	1.62434	1.64235	1.66781	1.51275
					22.3667	1.62692	1.64491	1.66781	1.51275
					22.3833	1.6295	1.64491	1.66781	1.51548
					22.4	1.63465	1.64491	1.67034	1.51548
					22.4167	1.63722	1.64747	1.67034	1.51548
					22.4333	1.63979	1.64747	1.67286	1.51821
					22.45	1.64235	1.65002	1.67286	1.51821
					22.4667	1.64747	1.65002	1.67286	1.52093
					22.4833	1.65002	1.65257	1.67539	1.52093
					22.5	1.65512	1.65512	1.67539	1.52093
					22.5167	1.65766	1.65512	1.67791	1.52365
					22.5333	1.66274	1.65766	1.67791	1.52365
					22.55	1.66528	1.65766	1.68042	1.52365
					22.5667	1.67034	1.6602	1.68042	1.52637
					22.5833	1.67539	1.66274	1.68294	1.52637
					22.6	1.68294	1.66274	1.68545	1.52908
					22.6167	1.68796	1.66528	1.68545	1.52908
					22.6333	1.69296	1.66781	1.68796	1.53179
					22.65	1.69796	1.67034	1.68796	1.5372
					22.6667	1.70543	1.67286	1.69046	1.54259
					22.6833	1.71535	1.67286	1.69296	1.54528
					22.7	1.72522	1.67791	1.69296	1.54797
					22.7167	1.73505	1.68042	1.69546	1.55065
					22.7333	1.74484	1.68294	1.69546	1.55065
					22.75	1.75215	1.68545	1.69796	1.55333
					22.7667	1.76671	1.68796	1.69796	1.55601
					22.7833	1.77877	1.69046	1.70045	1.55868
					22.8	1.79316	1.69296	1.70045	1.56135
					22.8167	1.80984	1.69546	1.70294	1.56667
					22.8333	1.82876	1.69796	1.70543	1.56933
					22.85	1.85221	1.70045	1.70791	1.57198
					22.8667	1.87777	1.70294	1.71039	1.57728
					22.8833	1.91682	1.70294	1.71287	1.57993
					22.9	1.96888	1.70791	1.71535	1.58256
					22.9167	2.0445	1.71287	1.71782	1.5852
					22.9333	2.14075	1.71782	1.72029	1.59047
					22.95	2.21887	1.72276	1.72276	1.59309
					22.9667	2.23838	1.72522	1.72522	1.59571
					22.9833	2.23838	1.73014	1.72768	1.60617
					23	2.23838	1.7375	1.7326	1.61398
					23.0167	2.21453	1.7424	1.73505	1.61917
					23.0333	2.22537	1.74728	1.7375	1.62434
					23.05	2.24055	1.75459	1.7424	1.63208
					23.0667	2.25791	1.76187	1.74484	1.63722
					23.0833	2.27095	1.77154	1.74972	1.64235
					23.1	2.28834	1.77877	1.75459	1.65002
					23.1167	2.30141	1.78597	1.75944	1.65512
					23.1333	2.32105	1.79316	1.76429	1.66274
					23.15	2.35391	1.80032	1.76913	1.67286
					23.1667	2.38696	1.80984	1.77395	1.68042
					23.1833	2.42917	1.81932	1.77877	1.69046
					23.2	2.46507	1.83111	1.78597	1.70045
					23.2167	2.4968	1.84754	1.79316	1.71039
					23.2333	2.52426	1.86154	1.80032	1.73014
					23.25	2.55431	1.87777	1.80746	1.74484
					23.2667	2.57297	1.9031	1.81221	1.75702
					23.2833	2.58941	1.92594	1.82168	1.77877
					23.3	2.59648	1.96438	1.83111	1.8027
					23.3167	2.60358	2.00686	1.84051	1.82876
					23.3333	2.61784	2.06869	1.84988	1.85921
					23.35	2.63218	2.16031	1.86154	1.9031
					23.3667	2.63938	2.24923	1.87315	1.95988
					23.3833	2.64661	2.28617	1.88471	2.03788
					23.4	2.65144	2.29488	1.9031	2.15379
					23.4167	2.6587	2.28617	1.91682	2.25357
					23.4333	2.66599	2.27747	1.93956	2.28399
					23.45	2.67574	2.28399	1.96438	2.28617
					23.4667	2.68553	2.29052	1.9935	2.28617
					23.4833	2.69045	2.31013	2.03567	2.28834
					23.5	2.69537	2.32324	2.09279	2.28834
					23.5167	2.70031	2.33855	2.17984	2.28834
					23.5333	2.71021	2.3583	2.27747	2.30577
					23.55	2.71767	2.38696	2.33417	2.31668
					23.5667	2.72516	2.41357	2.34732	2.33198
					23.5833	2.73016	2.44035	2.34074	2.35391
					23.6	2.73769	2.47411	2.33636	2.38033
					23.6167	2.74273	2.51508	2.3298	2.41134
					23.6333	2.74777	2.54735	2.33636	2.43811
					23.65	2.7503	2.56596	2.35391	2.47411
					23.6667	2.75283	2.59885	2.3671	2.52426
					23.6833	2.75791	2.62022	2.38033	2.56362
					23.7	2.76044	2.63698	2.39359	2.60358
					23.7167	2.76299	2.65386	2.41802	2.62739
					23.7333	2.76553	2.66113	2.44035	2.65144
					23.75	2.77064	2.66842	2.46959	2.67086
					23.7667	2.77575	2.67818	2.50821	2.68553
					23.7833	2.77831	2.68553	2.54271	2.71021
					23.8	2.78345	2.69291	2.57765	2.71767
					23.8167	2.78602	2.70031	2.60832	2.72766
					23.8333	2.78859	2.70526	2.63698	2.73769
					23.85	2.78859	2.71021	2.66113	2.74525
					23.8667	2.79117	2.71518	2.6733	2.75283
					23.8833	2.79375	2.72266	2.68799	2.75791
					23.9	2.79634	2.72766	2.70526	2.76044
					23.9167	2.79634	2.73518	2.71767	2.76553
					23.9333	2.79893	2.74273	2.72266	2.76808
					23.95	2.80152	2.7503	2.73016	2.77319
					23.9667	2.80411	2.75791	2.73769	2.78088
					23.9833	2.80671	2.76553	2.74777	2.78602
					24	2.80931	2.76808	2.7503	2.78859
					24.0167	2.80931	2.77064	2.75537	2.79375
					24.0333	2.81192	2.77064	2.75791	2.79634
					24.05	2.80931	2.77831	2.76553	2.79893
					24.0667	2.80671	2.78602	2.77319	2.80152
					24.0833	2.80671	2.78859	2.77831	2.80671
					24.1	2.80411	2.79375	2.78345	2.80931
					24.1167	2.80152	2.79634	2.78602	2.81192
					24.1333	2.79893	2.79893	2.79117	2.81453
					24.15	2.79634	2.80152	2.79375	2.81714
					24.1667	2.79375	2.80411	2.79634	2.81714
					24.1833	2.79375	2.80411	2.80152	2.81975
					24.2	2.78602	2.80671	2.80411	2.81975
					24.2167	2.76553	2.80931	2.80671	2.82237
					24.2333	2.73267	2.81192	2.80931	2.82237
					24.25	2.70526	2.81192	2.81192	2.82499
					24.2667	2.64902	2.81453	2.81714	2.82499
					24.2833	2.59412	2.81714	2.81975	2.82762
					24.3	2.50136	2.81714	2.81975	2.82762
					24.3167	2.28399	2.81975	2.81975	2.83025
					24.3333	2.11244	2.82237	2.82237	2.83025
					24.35	2.0489	2.82499	2.82237	2.83288
					24.3667	2.03346	2.82762	2.82499	2.83288
					24.3833	2.03346	2.83025	2.82499	2.83552
					24.4	2.03346	2.83288	2.82499	2.83552
					24.4167	2.00686	2.83288	2.82762	2.83552
					24.4333	1.96663	2.83288	2.82762	2.83815
					24.45	1.91911	2.83288	2.83025	2.83815
					24.4667	1.88009	2.83288	2.83025	2.8408
					24.4833	1.84754	2.83288	2.83025	2.83815
					24.5	1.82168	2.83288	2.83288	2.83815
					24.5167	1.80746	2.83288	2.83288	2.83815
					24.5333	1.79555	2.83288	2.83288	2.83552
					24.55	1.78597	2.83288	2.83288	2.83552
					24.5667	1.77636	2.83288	2.83552	2.83552
					24.5833	1.76429	2.83288	2.83552	2.83552
					24.6	1.75702	2.83288	2.83552	2.83288
					24.6167	1.74972	2.83288	2.83815	2.83288
					24.6333	1.74728	2.83288	2.83815	2.83288
					24.65	1.74484	2.83288	2.83815	2.83025
					24.6667	1.7424	2.83288	2.8408	2.83025
					24.6833	1.73995	2.80152	2.8408	2.83025
					24.7	1.7375	2.78602	2.8408	2.83025
					24.7167	1.7375	2.7503	2.84344	2.82762
					24.7333	1.7375	2.70278	2.84344	2.82762
					24.75	1.7375	2.63458	2.84344	2.82762
					24.7667	1.7375	2.50136	2.84344	2.81192
					24.7833	1.7375	2.25791	2.84344	2.79375
					24.8	1.7375	2.14727	2.84344	2.74777
					24.8167	1.7375	2.11463	2.84344	2.66842
					24.8333	1.7375	2.1059	2.84344	2.52426
					24.85	1.7375	2.09935	2.84344	2.24923
					24.8667	1.7375	2.09279	2.84344	2.1168
					24.8833	1.7375	2.05771	2.84344	2.07089
					24.9	1.7375	2.01796	2.80152	2.06869
					24.9167	1.7375	1.98009	2.76553	2.0643
					24.9333	1.7375	1.94409	2.69291	2.06211
					24.95	1.7375	1.91454	2.55431	2.0224
					24.9667	1.7375	1.88932	2.29923	1.97785
					24.9833	1.7375	1.86851	2.18851	1.93048
					25	1.73505	1.85455	2.15162	1.89162
					25.0167	1.73505	1.8452	2.14075	1.85688
					25.0333	1.73505	1.83582	2.1364	1.82876
					25.05	1.7326	1.8264	2.13205	1.79793
					25.0667	1.73014	1.81695	2.10153	1.78597
					25.0833	1.72768	1.81221	2.05991	1.77877
					25.1	1.72522	1.80984	2.01574	1.76913
					25.1167	1.72276	1.80508	1.97785	1.75702
					25.1333	1.72029	1.8027	1.95087	1.74484
					25.15	1.71782	1.8027	1.92366	1.73505
					25.1667	1.71782	1.8027	1.9031	1.73014
					25.1833	1.71535	1.80032	1.88701	1.72768
					25.2	1.71535	1.80032	1.87777	1.72522
					25.2167	1.71287	1.80032	1.86619	1.72276
					25.2333	1.71039	1.79793	1.85921	1.72276
					25.25	1.71039	1.79793	1.85455	1.72276
					25.2667	1.70791	1.79793	1.8452	1.72029
					25.2833	1.70543	1.79555	1.83817	1.72029
					25.3	1.70294	1.79555	1.83817	1.72029
					25.3167	1.69796	1.79555	1.83817	1.71782
					25.3333	1.69546	1.79316	1.83817	1.71782
					25.35	1.69296	1.79316	1.83817	1.71782
					25.3667	1.69046	1.79316	1.83582	1.71535
					25.3833	1.68796	1.79076	1.83582	1.71535
					25.4	1.68545	1.79076	1.83582	1.71535
					25.4167	1.68294	1.79076	1.83582	1.71535
					25.4333	1.68042	1.78837	1.83582	1.71287
					25.45	1.67539	1.78837	1.83347	1.71287
					25.4667	1.67286	1.78837	1.83347	1.71287
					25.4833	1.67034	1.78597	1.83347	1.71039
					25.5	1.66781	1.78597	1.83347	1.71039
					25.5167	1.66528	1.78357	1.83111	1.71039
					25.5333	1.66274	1.78357	1.83111	1.71039
					25.55	1.6602	1.78117	1.83111	1.70791
					25.5667	1.65766	1.78117	1.83111	1.70791
					25.5833	1.65512	1.78117	1.83111	1.70543
					25.6	1.65002	1.77877	1.82876	1.70294
					25.6167	1.64747	1.77877	1.82876	1.70045
					25.6333	1.64491	1.77636	1.82876	1.70045
					25.65	1.64235	1.77636	1.82876	1.69796
					25.6667	1.63722	1.77395	1.82876	1.69546
					25.6833	1.63465	1.77395	1.8264	1.69296
					25.7	1.63208	1.77154	1.8264	1.69046
					25.7167	1.6295	1.76913	1.8264	1.68545
					25.7333	1.62692	1.76429	1.82404	1.68294
					25.75	1.62692	1.76187	1.82168	1.68042
					25.7667	1.62434	1.75944	1.81695	1.68042
					25.7833	1.62176	1.75702	1.81458	1.67539
					25.8	1.61917	1.75459	1.81221	1.67034
					25.8167	1.61657	1.75215	1.80984	1.66528
					25.8333	1.61398	1.74972	1.80746	1.66274
					25.85	1.61398	1.74728	1.80746	1.65766
					25.8667	1.61138	1.74728	1.80508	1.65512
					25.8833	1.60878	1.74484	1.8027	1.65257
					25.9	1.60617	1.7424	1.80032	1.65002
					25.9167	1.60356	1.73995	1.80032	1.64747
					25.9333	1.60095	1.73995	1.79555	1.64491
					25.95	1.59833	1.7375	1.79316	1.64235
					25.9667	1.59571	1.73505	1.79076	1.63979
					25.9833	1.59309	1.7326	1.78597	1.63722
					26	1.59047	1.73014	1.78597	1.63465
					26.0167	1.58784	1.73014	1.78357	1.6295
					26.0333	1.5852	1.72768	1.78117	1.62434
					26.05	1.5852	1.72276	1.77877	1.61917
					26.0667	1.58256	1.72029	1.77636	1.61657
					26.0833	1.57993	1.71782	1.77395	1.61398
					26.1	1.57993	1.71535	1.77154	1.61138
					26.1167	1.57728	1.71287	1.76913	1.60878
					26.1333	1.57728	1.71039	1.76671	1.60617
					26.15	1.57463	1.70791	1.76429	1.60356
					26.1667	1.57463	1.70543	1.76187	1.59833
					26.1833	1.57463	1.70543	1.75944	1.59571
					26.2	1.57198	1.70294	1.75702	1.59047
					26.2167	1.57198	1.70045	1.75459	1.58784
					26.2333	1.57198	1.70045	1.75215	1.5852
					26.25	1.57198	1.69796	1.74972	1.57993
					26.2667	1.57198	1.69546	1.74728	1.57728
					26.2833	1.56933	1.69546	1.74484	1.57463
					26.3	1.56933	1.69046	1.7424	1.57198
					26.3167	1.56933	1.68796	1.73995	1.56933
					26.3333	1.56933	1.68545	1.7375	1.56667
					26.35	1.56933	1.68042	1.73505	1.56401
					26.3667	1.56667	1.68042	1.7326	1.56135
					26.3833	1.56667	1.67791	1.73014	1.56135
					26.4	1.56667	1.67791	1.72768	1.55868
					26.4167	1.56667	1.67539	1.72522	1.55601
					26.4333	1.56401	1.67539	1.72276	1.55333
					26.45	1.56401	1.67286	1.72029	1.55065
					26.4667	1.56401	1.67286	1.71782	1.54797
					26.4833	1.56401	1.67034	1.71782	1.54528
					26.5	1.56401	1.67034	1.71535	1.54259
					26.5167	1.56135	1.66781	1.71287	1.5399
					26.5333	1.56401	1.66781	1.71039	1.5372
					26.55	1.56401	1.66781	1.70791	1.5345
					26.5667	1.56401	1.66528	1.70543	1.5345
					26.5833	1.56401	1.66528	1.70294	1.53179
					26.6	1.56667	1.66274	1.70294	1.52908
					26.6167	1.56667	1.66274	1.70045	1.52637
					26.6333	1.56667	1.6602	1.69796	1.52637
					26.65	1.56933	1.6602	1.69796	1.52637
					26.6667	1.56933	1.65766	1.69796	1.52637
					26.6833	1.56933	1.65766	1.69546	1.52637
					26.7	1.56933	1.65512	1.69546	1.52365
					26.7167	1.57198	1.65512	1.69296	1.52365
					26.7333	1.57198	1.65257	1.69296	1.52365
					26.75	1.57198	1.65257	1.69046	1.52365
					26.7667	1.57198	1.65257	1.68796	1.52365
					26.7833	1.57463	1.65257	1.68294	1.52093
					26.8	1.57463	1.65257	1.68294	1.52093
					26.8167	1.57463	1.65257	1.68294	1.52093
					26.8333	1.57463	1.65257	1.68294	1.52093
					26.85	1.57728	1.65257	1.68294	1.52093
					26.8667	1.57728	1.65257	1.68545	1.51821
					26.8833	1.57728	1.65257	1.68545	1.51821
					26.9	1.57993	1.65512	1.68545	1.51821
					26.9167	1.57993	1.65512	1.68545	1.51821
					26.9333	1.57993	1.65512	1.68545	1.51821
					26.95	1.57993	1.65512	1.68545	1.51548
					26.9667	1.58256	1.65512	1.68796	1.51548
					26.9833	1.58256	1.65512	1.68796	1.51548
					27	1.58256	1.65512	1.68796	1.51548
					27.0167	1.58256	1.65512	1.68796	1.51275
					27.0333	1.5852	1.65512	1.68796	1.51275
					27.05	1.5852	1.65766	1.68796	1.51275
					27.0667	1.58784	1.65766	1.69046	1.51275
					27.0833	1.59047	1.65766	1.69046	1.51548
					27.1	1.59309	1.6602	1.69046	1.51548
					27.1167	1.59309	1.6602	1.69046	1.51821
					27.1333	1.59571	1.6602	1.69046	1.51821
					27.15	1.59833	1.66274	1.69046	1.51821
					27.1667	1.59833	1.66274	1.69296	1.52093
					27.1833	1.60095	1.66528	1.69296	1.52093
					27.2	1.60356	1.66528	1.69296	1.52365
					27.2167	1.60617	1.66528	1.69296	1.52365
					27.2333	1.60617	1.66781	1.69296	1.52365
					27.25	1.60878	1.66781	1.69296	1.52637
					27.2667	1.61138	1.66781	1.69546	1.52637
					27.2833	1.61398	1.67034	1.69546	1.52908
					27.3	1.61657	1.67034	1.69546	1.52908
					27.3167	1.61917	1.67286	1.69546	1.53179
					27.3333	1.62176	1.67286	1.69546	1.53179
					27.35	1.62434	1.67539	1.69546	1.5345
					27.3667	1.62692	1.67539	1.69796	1.5345
					27.3833	1.6295	1.67791	1.69796	1.5372
					27.4	1.63208	1.67791	1.69796	1.5372
					27.4167	1.63722	1.68042	1.69796	1.5399
					27.4333	1.63979	1.68042	1.69796	1.5399
					27.45	1.64235	1.68294	1.69796	1.54259
					27.4667	1.64747	1.68545	1.70045	1.54528
					27.4833	1.65002	1.68796	1.70045	1.54797
					27.5	1.65512	1.69046	1.70045	1.55065
					27.5167	1.65766	1.69046	1.70294	1.55333
					27.5333	1.66274	1.69296	1.70543	1.55333
					27.55	1.66781	1.69546	1.70543	1.55601
					27.5667	1.67034	1.69796	1.70791	1.55868
					27.5833	1.67539	1.70045	1.71039	1.56135
					27.6	1.68042	1.70294	1.71287	1.56135
					27.6167	1.68545	1.70543	1.71535	1.56401
					27.6333	1.69046	1.70791	1.71535	1.56401
					27.65	1.69546	1.71039	1.71782	1.56667
					27.6667	1.70045	1.71287	1.72029	1.56933
					27.6833	1.72029	1.71535	1.72276	1.56933
					27.7	1.72522	1.71782	1.72522	1.57198
					27.7167	1.73014	1.72276	1.72768	1.57728
					27.7333	1.73995	1.72522	1.72768	1.58256
					27.75	1.74972	1.73014	1.72768	1.58784
					27.7667	1.76187	1.73505	1.7326	1.59047
					27.7833	1.77395	1.7375	1.73505	1.59571
					27.8	1.78597	1.7424	1.73995	1.59833
					27.8167	1.8027	1.74728	1.7424	1.60095
					27.8333	1.8264	1.74972	1.74728	1.60617
					27.85	1.8452	1.75459	1.74972	1.60878
					27.8667	1.87546	1.75702	1.75459	1.61398
					27.8833	1.90997	1.76187	1.75702	1.61917
					27.9	1.96438	1.76671	1.76187	1.62434
					27.9167	2.03567	1.77154	1.76671	1.6295
					27.9333	2.13423	1.77877	1.77154	1.63465
					27.95	2.21887	1.78357	1.77877	1.63979
					27.9667	2.24489	1.79076	1.77877	1.64491
					27.9833	2.23838	1.79555	1.78117	1.65257
					28	2.23188	1.8027	1.78357	1.66274
					28.0167	2.22537	1.80984	1.78597	1.67034
					28.0333	2.23404	1.82168	1.79555	1.67791
					28.05	2.24706	1.82876	1.80746	1.68545
					28.0667	2.25574	1.82876	1.81695	1.69546
					28.0833	2.27529	1.85455	1.82404	1.70543
					28.1	2.28834	1.86619	1.83111	1.71782
					28.1167	2.30577	1.88471	1.84051	1.73014
					28.1333	2.3298	1.90081	1.84988	1.74972
					28.15	2.3649	1.92594	1.85921	1.77154
					28.1667	2.40024	1.95763	1.87315	1.77877
					28.1833	2.43587	1.9935	1.88471	1.80984
					28.2	2.47863	2.0467	1.89622	1.83111
					28.2167	2.50593	2.12116	1.91454	1.86154
					28.2333	2.53578	2.22537	1.93502	1.90768
					28.25	2.56129	2.2927	1.95312	1.96663
					28.2667	2.57531	2.30795	1.98009	2.04229
					28.2833	2.59412	2.31013	2.01796	2.14727
					28.3	2.60358	2.31232	2.0665	2.25357
					28.3167	2.61545	2.31232	2.14292	2.29052
					28.3333	2.625	2.3145	2.23838	2.29052
					28.35	2.63218	2.3298	2.32542	2.29052
					28.3667	2.63938	2.33417	2.3583	2.29052
					28.3833	2.6442	2.35171	2.3649	2.2927
					28.4	2.65628	2.37371	2.3649	2.2927
					28.4167	2.66113	2.39581	2.33855	2.3145
					28.4333	2.66599	2.42693	2.34513	2.32542
					28.45	2.67086	2.45831	2.3605	2.33636
					28.4667	2.68063	2.4809	2.37151	2.35171
					28.4833	2.69045	2.51967	2.38033	2.3693
					28.5	2.69537	2.55896	2.39581	2.42024
					28.5167	2.70031	2.59176	2.41357	2.44707
					28.5333	2.70526	2.61784	2.44035	2.48771
					28.55	2.7127	2.63458	2.47185	2.53117
					28.5667	2.72266	2.65386	2.51279	2.57531
					28.5833	2.72766	2.66356	2.54503	2.60595
					28.6	2.73267	2.67086	2.58235	2.63698
					28.6167	2.73769	2.68063	2.61784	2.66356
					28.6333	2.74525	2.69291	2.6442	2.68308
					28.65	2.7503	2.69784	2.66113	2.69537
					28.6667	2.75283	2.70526	2.68553	2.7127
					28.6833	2.75791	2.71021	2.70031	2.72017
					28.7	2.76044	2.71767	2.71021	2.72766
					28.7167	2.76299	2.72266	2.72266	2.73769
					28.7333	2.76553	2.72766	2.73267	2.74525
					28.75	2.76553	2.73267	2.74273	2.75283
					28.7667	2.76808	2.74021	2.7503	2.75791
					28.7833	2.77064	2.74525	2.75537	2.76299
					28.8	2.77319	2.75283	2.76044	2.76808
					28.8167	2.77575	2.75791	2.76553	2.77319
					28.8333	2.78088	2.76299	2.76808	2.77319
					28.85	2.78345	2.76808	2.77319	2.77319
					28.8667	2.78602	2.77319	2.77831	2.77319
					28.8833	2.78859	2.77831	2.78088	2.78859
					28.9	2.79117	2.78088	2.78345	2.79375
					28.9167	2.79375	2.78602	2.78859	2.79634
					28.9333	2.79375	2.79117	2.79117	2.79893
					28.95	2.79634	2.79375	2.79375	2.80152
					28.9667	2.79893	2.79634	2.79634	2.80671
					28.9833	2.79893	2.79893	2.80152	2.80671
					29	2.80152	2.80152	2.80411	2.80931
					29.0167	2.80152	2.80152	2.80671	2.81192
					29.0333	2.80411	2.80411	2.80931	2.81453
					29.05	2.80152	2.80671	2.81192	2.81453
					29.0667	2.79893	2.80931	2.81453	2.81714
					29.0833	2.79893	2.81192	2.81714	2.81975
					29.1	2.79634	2.81453	2.81975	2.82237
					29.1167	2.79375	2.81453	2.81975	2.82237
					29.1333	2.79117	2.81714	2.82237	2.82499
					29.15	2.78859	2.81975	2.82237	2.82499
					29.1667	2.78602	2.81975	2.82499	2.82762
					29.1833	2.78345	2.82237	2.82499	2.82762
					29.2	2.76553	2.82237	2.82762	2.83025
					29.2167	2.73769	2.82499	2.82762	2.83025
					29.2333	2.70278	2.82762	2.83025	2.83025
					29.25	2.65144	2.82762	2.83025	2.83288
					29.2667	2.58941	2.83025	2.83288	2.83288
					29.2833	2.50136	2.83025	2.83288	2.83552
					29.3	2.27964	2.83288	2.83288	2.83552
					29.3167	2.1168	2.83288	2.83288	2.83815
					29.3333	2.05991	2.83288	2.83025	2.83815
					29.35	2.0445	2.83288	2.83025	2.83815
					29.3667	2.04229	2.83288	2.83025	2.83815
					29.3833	2.04008	2.83288	2.83025	2.83815
					29.4	2.0113	2.83288	2.83025	2.83815
					29.4167	1.96438	2.83288	2.82762	2.83815
					29.4333	1.92821	2.83288	2.82762	2.83815
					29.45	1.88932	2.83288	2.82762	2.83815
					29.4667	1.85921	2.83288	2.82762	2.83815
					29.4833	1.83111	2.83288	2.82499	2.83815
					29.5	1.81458	2.83288	2.82499	2.83815
					29.5167	1.79793	2.83288	2.82499	2.83815
					29.5333	1.79076	2.80411	2.82499	2.83815
					29.55	1.78357	2.77575	2.82499	2.83815
					29.5667	1.77636	2.74525	2.82237	2.83815
					29.5833	1.76913	2.69537	2.82237	2.83815
					29.6	1.75944	2.62022	2.82237	2.83815
					29.6167	1.74972	2.41579	2.82237	2.83815
					29.6333	1.74972	2.22103	2.81975	2.83815
					29.65	1.74972	2.14075	2.81975	2.81192
					29.6667	1.74972	2.12116	2.81975	2.78088
					29.6833	1.74972	2.11898	2.81975	2.72017
					29.7	1.74972	2.11463	2.79634	2.62978
					29.7167	1.74972	2.09716	2.74777	2.3583
					29.7333	1.74972	2.05551	2.66113	2.17767
					29.75	1.74728	2.0113	2.44035	2.09935
					29.7667	1.74728	1.97112	2.26226	2.08185
					29.7833	1.74728	1.93956	2.17767	2.08185
					29.8	1.74728	1.91911	2.15596	2.08185
					29.8167	1.74728	1.89622	2.15379	2.05991
					29.8333	1.74728	1.87546	2.14945	2.01353
					29.85	1.74728	1.86619	2.13205	1.96213
					29.8667	1.74728	1.85688	2.09935	1.92594
					29.8833	1.74728	1.84754	2.05551	1.88932
					29.9	1.74728	1.84286	2.0113	1.85221
					29.9167	1.74728	1.83582	1.97561	1.83111
					29.9333	1.74728	1.8264	1.94861	1.81458
					29.95	1.74484	1.81932	1.91911	1.80032
					29.9667	1.74484	1.81695	1.90539	1.78837
					29.9833	1.74484	1.81695	1.89162	1.77877
					30	1.74484	1.81458	1.8824	1.76187
					30.0167	1.74484	1.81458	1.87315	1.74972
					30.0333	1.74484	1.81221	1.86619	1.74728
					30.05	1.7424	1.80984	1.85921	1.74484
					30.0667	1.7424	1.80746	1.85221	1.7424
					30.0833	1.73995	1.80746	1.8452	1.7424
					30.1	1.7375	1.80746	1.8452	1.73995
					30.1167	1.73505	1.80746	1.8452	1.7375
					30.1333	1.7326	1.80508	1.84286	1.7375
					30.15	1.73014	1.80508	1.84286	1.7375
					30.1667	1.72768	1.80508	1.84286	1.7375
					30.1833	1.72522	1.80508	1.84286	1.73505
					30.2	1.72522	1.80508	1.84051	1.73505
					30.2167	1.72276	1.8027	1.84051	1.73505
					30.2333	1.72029	1.8027	1.84051	1.7326
					30.25	1.71782	1.8027	1.84051	1.7326
					30.2667	1.71535	1.8027	1.83817	1.7326
					30.2833	1.71287	1.80032	1.83817	1.7326
					30.3	1.70791	1.80032	1.83817	1.73014
					30.3167	1.70543	1.80032	1.83817	1.73014
					30.3333	1.70294	1.80032	1.83817	1.73014
					30.35	1.70045	1.80032	1.83582	1.73014
					30.3667	1.69796	1.79793	1.83582	1.72768
					30.3833	1.69296	1.79793	1.83582	1.72768
					30.4	1.69046	1.79793	1.83582	1.72768
					30.4167	1.68796	1.79793	1.83347	1.72522
					30.4333	1.68545	1.79793	1.83347	1.72522
					30.45	1.68294	1.79555	1.83347	1.72522
					30.4667	1.68042	1.79555	1.83347	1.72276
					30.4833	1.67791	1.79316	1.83111	1.72029
					30.5	1.67539	1.79076	1.83111	1.71782
					30.5167	1.67286	1.79076	1.83111	1.71535
					30.5333	1.67034	1.78837	1.83111	1.71287
					30.55	1.66781	1.78597	1.82876	1.71287
					30.5667	1.66528	1.78357	1.8264	1.71039
					30.5833	1.66274	1.78117	1.82404	1.70543
					30.6	1.6602	1.77877	1.82168	1.70294
					30.6167	1.65512	1.77636	1.81932	1.70045
					30.6333	1.65257	1.77395	1.81695	1.69796
					30.65	1.65002	1.77154	1.81458	1.69296
					30.6667	1.64747	1.76913	1.81221	1.69046
					30.6833	1.64235	1.76671	1.80984	1.68545
					30.7	1.63979	1.76187	1.80746	1.68294
					30.7167	1.63465	1.75944	1.80508	1.67791
					30.7333	1.63465	1.75702	1.8027	1.67539
					30.75	1.63208	1.75459	1.8027	1.67034
					30.7667	1.6295	1.75215	1.79793	1.66528
					30.7833	1.62692	1.74972	1.79555	1.66274
					30.8	1.62434	1.74484	1.79316	1.66274
					30.8167	1.62434	1.7424	1.78837	1.6602
					30.8333	1.62176	1.73995	1.78597	1.65766
					30.85	1.61917	1.7375	1.78357	1.65766
					30.8667	1.61398	1.7375	1.78117	1.65512
					30.8833	1.61138	1.73505	1.77877	1.65257
					30.9	1.60878	1.7326	1.77636	1.65257
					30.9167	1.60617	1.73014	1.77395	1.64747
					30.9333	1.60617	1.72768	1.77154	1.64235
					30.95	1.60356	1.72768	1.76913	1.63722
					30.9667	1.60095	1.72522	1.76671	1.63465
					30.9833	1.59833	1.72276	1.76429	1.6295
					31	1.59571	1.72029	1.76187	1.62692
					31.0167	1.59309	1.71782	1.75944	1.62434
					31.0333	1.59047	1.71535	1.75702	1.61917
					31.05	1.58784	1.71287	1.75459	1.61398
					31.0667	1.58784	1.71039	1.75215	1.60878
					31.0833	1.5852	1.70791	1.74972	1.60617
					31.1	1.5852	1.70543	1.74484	1.60356
					31.1167	1.58256	1.70294	1.7424	1.60095
					31.1333	1.58256	1.70045	1.73995	1.59833
					31.15	1.57993	1.69796	1.7375	1.59571
					31.1667	1.57728	1.69546	1.7326	1.59047
					31.1833	1.57728	1.69296	1.73014	1.58784
					31.2	1.57463	1.69296	1.72768	1.5852
					31.2167	1.57198	1.69046	1.72522	1.58256
					31.2333	1.56933	1.68796	1.72276	1.57993
					31.25	1.56667	1.68545	1.72029	1.57728
					31.2667	1.56667	1.68294	1.71782	1.57463
					31.2833	1.56401	1.68042	1.71535	1.57198
					31.3	1.56135	1.68042	1.71287	1.56933
					31.3167	1.56135	1.67791	1.71287	1.56667
					31.3333	1.55868	1.67539	1.71039	1.56401
					31.35	1.55868	1.67286	1.70791	1.56135
					31.3667	1.55601	1.67034	1.70543	1.55868
					31.3833	1.55601	1.66781	1.70543	1.55601
					31.4	1.55333	1.66781	1.70294	1.55601
					31.4167	1.55065	1.66528	1.70045	1.55333
					31.4333	1.55065	1.66528	1.69796	1.55065
					31.45	1.54797	1.66274	1.69796	1.54797
					31.4667	1.54797	1.66274	1.69546	1.54528
					31.4833	1.52637	1.6602	1.69296	1.54259
					31.5	1.52637	1.6602	1.69046	1.5399
					31.5167	1.52637	1.65766	1.69046	1.5399
					31.5333	1.52908	1.65766	1.68796	1.5372
					31.55	1.52908	1.65512	1.68545	1.5345
					31.5667	1.52908	1.65512	1.68545	1.53179
					31.5833	1.52908	1.65512	1.68294	1.52908
					31.6	1.52908	1.65257	1.68042	1.52908
					31.6167	1.53179	1.65257	1.68042	1.52908
					31.6333	1.53179	1.65257	1.67791	1.52908
					31.65	1.53179	1.65002	1.67539	1.52637
					31.6667	1.53179	1.65002	1.67286	1.52637
					31.6833	1.53179	1.65002	1.67286	1.52637
					31.7	1.5345	1.64747	1.67034	1.52365
					31.7167	1.5345	1.64747	1.67034	1.52365
					31.7333	1.5345	1.64747	1.66781	1.52365
					31.75	1.5345	1.64747	1.66781	1.52365
					31.7667	1.5345	1.64491	1.66781	1.52365
					31.7833	1.5372	1.64491	1.66781	1.52365
					31.8	1.5372	1.64491	1.67034	1.52365
					31.8167	1.5372	1.64235	1.67034	1.52365
					31.8333	1.5372	1.64235	1.67034	1.52637
					31.85	1.5372	1.64235	1.67034	1.52637
					31.8667	1.5399	1.64235	1.67034	1.52637
					31.8833	1.5399	1.64235	1.67286	1.52637
					31.9	1.5399	1.64491	1.67286	1.52908
					31.9167	1.5399	1.64491	1.67286	1.52908
					31.9333	1.5399	1.64491	1.67286	1.52908
					31.95	1.54259	1.64491	1.67539	1.52908
					31.9667	1.54259	1.64491	1.67539	1.53179
					31.9833	1.54259	1.64747	1.67539	1.53179
					32	1.54259	1.64747	1.67539	1.53179
					32.0167	1.54259	1.64747	1.67539	1.53179
					32.0333	1.54259	1.64747	1.67791	1.5345
					32.05	1.54797	1.65002	1.67791	1.5345
					32.0667	1.55333	1.65002	1.67791	1.5345
					32.0833	1.55868	1.65002	1.67791	1.5345
					32.1	1.56135	1.65002	1.68042	1.5372
					32.1167	1.56401	1.65257	1.68042	1.5372
					32.1333	1.56401	1.65257	1.68042	1.5372
					32.15	1.56401	1.65257	1.68042	1.5372
					32.1667	1.56667	1.65257	1.68042	1.5372
					32.1833	1.56667	1.65512	1.68294	1.5399
					32.2	1.56667	1.65512	1.68294	1.5399
					32.2167	1.56933	1.65512	1.68294	1.5399
					32.2333	1.56933	1.65766	1.68294	1.5399
					32.25	1.56933	1.65766	1.68545	1.54259
					32.2667	1.57198	1.6602	1.68545	1.54259
					32.2833	1.57198	1.66274	1.68545	1.54259
					32.3	1.57198	1.66274	1.68545	1.54259
					32.3167	1.57463	1.66528	1.68545	1.54528
					32.3333	1.57463	1.66528	1.68796	1.54528
					32.35	1.57463	1.66781	1.68796	1.54797
					32.3667	1.57728	1.67034	1.69046	1.55065
					32.3833	1.57993	1.67034	1.69046	1.55065
					32.4	1.5852	1.67286	1.69296	1.55333
					32.4167	1.58784	1.67539	1.69296	1.55601
					32.4333	1.59309	1.67791	1.69546	1.55868
					32.45	1.59571	1.68042	1.69796	1.56135
					32.4667	1.60095	1.68294	1.69796	1.56135
					32.4833	1.60356	1.68545	1.70045	1.56401
					32.5	1.60878	1.68796	1.70294	1.56667
					32.5167	1.61138	1.68796	1.70543	1.56933
					32.5333	1.61657	1.69046	1.70543	1.57198
					32.55	1.61917	1.69296	1.70791	1.57463
					32.5667	1.63722	1.69296	1.71039	1.57728
					32.5833	1.63979	1.69546	1.71287	1.57993
					32.6	1.64235	1.69546	1.71535	1.57993
					32.6167	1.64491	1.69796	1.71782	1.58256
					32.6333	1.64747	1.70045	1.72029	1.5852
					32.65	1.65002	1.70294	1.72276	1.58784
					32.6667	1.65257	1.70543	1.72522	1.59047
					32.6833	1.6602	1.71039	1.72768	1.59047
					32.7	1.66528	1.71287	1.7326	1.59571
					32.7167	1.67034	1.71782	1.73505	1.60095
					32.7333	1.67539	1.72276	1.7375	1.60617
					32.75	1.68796	1.73014	1.7424	1.60878
					32.7667	1.69796	1.7326	1.74484	1.61398
					32.7833	1.70791	1.7375	1.74728	1.61657
					32.8	1.71782	1.73995	1.74728	1.61917
					32.8167	1.72768	1.74484	1.75215	1.62434
					32.8333	1.7375	1.74972	1.75702	1.63208
					32.85	1.75944	1.75702	1.76429	1.63979
					32.8667	1.77636	1.76187	1.77154	1.64747
					32.8833	1.79555	1.76913	1.77877	1.65257
					32.9	1.81458	1.77636	1.78357	1.6602
					32.9167	1.84754	1.78357	1.79076	1.66528
					32.9333	1.89392	1.79076	1.79555	1.67286
					32.95	1.95087	1.79793	1.80032	1.67791
					32.9667	2.02682	1.80508	1.80746	1.68545
					32.9833	2.14075	1.81695	1.81458	1.69296
					33	2.19068	1.8264	1.82404	1.70543
					33.0167	2.20586	1.84051	1.83582	1.71535
					33.0333	2.20152	1.84988	1.8452	1.72768
					33.05	2.20369	1.86154	1.85455	1.7375
					33.0667	2.20803	1.88009	1.86619	1.75944
					33.0833	2.21236	1.9031	1.87777	1.77877
					33.1	2.2167	1.92594	1.89622	1.80032
					33.1167	2.22754	1.96213	1.91454	1.82404
					33.1333	2.23621	2.00464	1.93276	1.85221
					33.15	2.26008	2.05331	1.96213	1.89392
					33.1667	2.27964	2.14292	1.99127	1.93956
					33.1833	2.30577	2.24489	2.02904	2.00686
					33.2	2.33636	2.28182	2.09061	2.1059
					33.2167	2.37151	2.28617	2.18418	2.22537
					33.2333	2.41134	2.29052	2.28399	2.28182
					33.25	2.44707	2.28617	2.32761	2.2927
					33.2667	2.47411	2.28182	2.34074	2.28399
					33.2833	2.50364	2.29705	2.33417	2.27529
					33.3	2.52656	2.3145	2.32761	2.28182
[truncated: 12,263 more rows]

## Sheet: Figure 2a
Timepoint (hr)			normalised trehalose				normalised betaine				normalised K				normalised protein				Normalised AMP					Averaged normalised amino acids
29.4			21.9669	5.37257	9.94384	11.0927	48.6409	34.5781	31.2267	26.5123	62.5311	38.8046	42.3321	34.9904	123.336	81.7609	58.3164	54.6596	54.098	44.8905	44.3147	33.1713	48.6363	39.8666	32.4586	24.0737	33.764	41.3718	48.6011	29.6124	39.7474	58.2496	41.9127	70.2213	47.8491	37.2787	49.6392	37.8849	35.043	33.1475	37.7255
30.1167			19.0693	12.2069	16.4787	26.5787	32.5832	33.1233	41.6793	49.5007	37.7287	32.7075	54.4266	47.5801	78.549	82.7679	65.4942	70.0827	39.071	49.0366	43.5787	52.7095	49.6216	42.7463	45.4511	54.9379	44.9284	43.5624	46.4889	30.7728	45.7624	44.3768	28.6765	65.2245	52.4263	35.8164	44.4712	45.2	39.2625	43.688	38.1193
30.8333			29.805	23.2956	21.2327	35.7043	39.2317	44.4322	37.1594	50.5968	43.6834	41.0037	56.51	54.7365	90.3823	89.8592	45.9747	59.9955	46.9379	55.2432	40.1307	51.675	47.632	44.0315	52.271	70.4674	47.8738	46.32	51.3405	36.6091	57.7708	51.7488	25.4743	72.0328	57.8291	41.9113	51.7838	52.4801	46.6242	50.9501	44.2358
31.55			55.3335	28.1737	43.5908	69.6823	63.6422	41.4606	58.1255	66.3425	62.5637	50.896	69.5172	55.8112	67.6983	56.9698	56.055	56.389	70.0074	53.3988	58.93	66.4487	63.2582	54.3679	64.5337	73.4858	60.08	57.7003	61.6169	49.4491	71.6873	61.9841	31.2129	71.109	64.1628	55.0445	61.3947	63.6197	55.5291	59.1668	58.9538
32.2833			69.7364	52.2552	61.8905	75.9166	77.1826	62.0836	69.112	66.5052	82.5746	56.8145	70.837	55.2073	55.962	54.4449	55.2497	39.4872	76.121	69.9717	71.4754	66.9249	72.6201	64.6489	69.4052	69.1449	71.243	64.8657	70.2807	59.4925	81.1622	66.5368	35.1502	73.6288	68.1846	64.0353	73.516	66.0971	63.1454	68.4857	68.5891
32.9833			65.6377	61.0105	89.2854	67.5724	68.7289	70.3831	98.8947	70.3713	66.6629	71.3186	84.7241	79.7047	48.949	62.7042	50.0841	33.8585	68.1656	85.27	100	68.612	78.3215	72.1763	70.0089	62.9318	79.0985	79.2457	74.1388	74.0485	72.7922	69.6233	58.5036	70.431	71.4598	72.5118	84.2944	66.458	74.2194	74.0795	76.4005
33.7			26.3081	13.6483	28.1171	29.6277	46.1914	35.785	54.9281	45.5697	45.3111	42.7694	54.7415	48.9404	84.5086	59.4533	65.6419	42.8795	48.2295	47.5213	63.7207	49.8922	58.5702	51.2553	40.0817	28.5623	42.0436	52.9273	68.5941	45.6248	39.9944	55.7871	61.9269	70.7998	47.7918	53.7071	85.0283	46.9066	45.4925	38.6763	43.1016
34.4			12.3673	10.6396	14.6484	19.8081	28.0323	31.5885	43.7226	44.1918	33.3968	35.699	46.9719	42.9967	65.2554	51.5029	98.3368	73.9388	36.6587	54.5567	46.513	42.8084	48.3408	42.5048	33.9189	23.1953	34.1637	43.4061	52.2259	33.8529	36.7615	53.5599	45.8946	69.0338	44.9881	41.4646	63.2812	39.5914	38.0084	33.0831	35.5994
53.6167			11.697	9.20573	12.9206	21.5399	36.0058	39.0938	43.7568	48.0338	38.6641	34.8248	44.8047	38.2171	97.3922	108.611	74.3623	68.4114	35.6466	49.5817	40.0096	42.4512	51.2334	47.2943	40.9103	32.5718	38.7749	50.0438	48.8545	34.1086	40.7278	63.999	56.955	75.1366	58.898	43.3287	51.5797	46.1884	51.864	46.2885	41.5784
54.5833			8.11243	19.2667	18.7063	36.7815	33.4321	50.6086	45.7615	65.7788	38.9314	42.3033	43.6515	48.9232	108.038	86.9325	63.1953	62.8231	26.6101	47.6026	39.2034	51.2155	54.5257	49.4373	56.5912	66.2863	46.841	47.474	56.563	37.379	59.6844	64.1938	40.7597	80.0616	66.7667	47.7899	57.2975	58.3407	52.9378	56.5745	45.6067
55.5167			8.04488	15.692	39.3388	41.1879	32.106	40.6497	63.8877	54.9241	36.8915	39.6174	57.6302	46.0343	56.396	60.1548	61.979	56.9855	24.335	43.8517	62.923	45.8846	48.1722	48.2301	58.9272	64.145	45.0744	45.1397	60.8654	40.9276	60.3316	56.9931	34.4018	73.905	58.498	48.5376	55.8317	55.0786	47.4503	50.2369	44.0363
56.45			9.68927	15.1424	43.2442	58.3542	28.0562	37.9642	57.3537	73.9039	47.0104	47.7999	55.1692	65.9009	55.4069	64.5002	40.5976	61.2245	25.6282	45.0392	59.8009	63.7689	52.0443	44.9518	56.1578	52.7243	45.0353	47.1925	56.0408	41.9636	61.1244	64.071	32.2275	69.8867	62.2171	51.2933	52.2051	55.7428	53.8353	53.3076	47.9217
57.4				67.9153	84.5288	95.6656		88.5324	100	100		100	96.4879	84.7979	57.8474	68.1314	42.9279	44.803		88.1822	84.1653	100	94.2573	88.2204	100	98.8331	90.1866	95.3182	95.9054	81.8628	99.1938	91.8418	61.9312	88.4229	94.6576	99.2191	93.6419	98.2196	94.6235	94.8786	92.698
58.3167			100	100	7.83584	71.1401	100	100	28.0044	80.1727	100	79.9001	42.7647	97.6505	63.8369	68.3319	39.2533	51.5487	100	100	25.4513	58.811	75.3732	72.0266	74.1713	63.7569	72.0796	72.8494	80.5955	70.5107	78.0747	85.0707	64.5398	88.3794	83.4511	74.4983	80.5383	69.3	78.2186	77.8765	70.8397
59.25			32.1636	8.08323	0	0	49.85	32.1223	23.5407	20.426	53.7043	38.1172	39.4495	33.4028	76.7864	82.929	81.3436	107.916	42.3887	36.1242	19.8393	14.095	36.0034	35.2232	27.5165	20.5064	24.0154	29.6648	48.583	30.0895	33.5898	49.5237	40.5258	61.592	39.8819	33.6535	58.5465	29.5171	34.8701	30.8204	27.9679
60.0667			24.6956	16.1616	8.28577	0.146761	46.6822	42.1282	40.4161	23.918	38.7899	38.606	46.0702	32.2028	115.363	124.992	86.7889	72.8554	44.7864	52.0421	31.5238	15.6798	48.5991	44.5261	36.1994	28.0176	31.487	43.0415	59.3954	35.5573	39.8734	57.1908	52.7965	68.8936	48.6906	40.9955	57.7945	38.2086	45.218	39.0406	36.4051
94.3			16.3177	1.82807	8.54464	12.6079	42.0805	32.1129	36.2122	32.4014	49.4428	40.7755	50.3774	41.5933	71.2273	108.826	81.7006	49.5479	34.1004	33.1828	34.6455	25.5879	40.8764	41.9046	42.8249	50.4507	28.812	37.3096	42.037	32.1837	51.0644	61.3118	48.8048	72.9922	56.719	36.5535	41.3403	41.444	42.7673	44.0249	36.9507
95.4333			19.3022	8.05218	20.5376	20.6858	38.3674	33.8823	42.5521	35.8953	43.2901	39.7278	54.132	46.2623	60.9725	75.9993	68.2305	48.6283	32.9461	39.0784	38.558	27.4614	36.1413	43.7269	48.5256	59.8311	29.2677	36.9778	51.5879	36.4056	56.2167	60.1222	45.2333	74.8295	52.776	40.7924	47.4202	44.0013	38.4029	41.7842	34.2923
96.5667			35.6201	20.0398	35.4081	37.6871	49.1106	41.6137	57.183	49.7801	57.5143	44.6107	62.2134	57.8949	52.7761	74.3514	41.4958	46.9771	49.8704	49.2214	53.6955	41.8891	47.0445	49.9275	58.1699	60.908	34.7582	45.5902	52.4911	47.8581	67.33	74.1649	51.943	76.5186	62.6859	50.6477	50.9746	52.811	50.4589	51.1453	46.362
97.7			44.8921	41.5569	48.334	67.5019	52.8164	55.7251	66.3547	76.4865	66.0722	56.4013	78.7723	72.3232	57.4088	68.1576	38.7263	40.9237	45.4403	60.8175	58.3965	67.386	59.3291	61.9922	65.6066	62.7572	46.1233	55.8294	65.0195	57.0561	78.8856	71.6384	55.9286	78.7627	63.2401	62.1168	61.6113	57.9944	58.298	59.4914	57.6023
98.8333			79.7264	61.3543	74.8457	100	76.5754	69.3537	84.1334	97.9214	77.1191	66.8826	100	94.5264	53.5176	51.9565	41.7883	41.6459	62.9482	71.1276	82.8143	84.8566	69.4193	80.6099	80.9975	75.5655	62.4617	73.162	78.1524	77.9697	83.8063	81.1443	74.3995	76.57	72.9589	81.0058	73.9353	69.4937	72.6893	74.6694	69.9136
99.9833			90.9685	63.0894	100	95.4282	87.3387	67.3465	89.0586	98.4888	89.7634	76.6237	94.7159	100	56.5434	53.1883	35.7673	66.8783	67.3271	68.7639	82.1708	89.5238	67.3201	86.2736	78.2445	64.5063	70.0562	76.2767	79.6075	82.6139	73.2629	81.2444	86.2324	75.6543	73.6943	80.4232	74.7986	61.9735	74.6627	75.0719	71.1291
101.1			22.233	2.22257	16.8193	27.0908	42.0756	29.6928	38.1005	43.2627	49.8998	37.9022	55.4632	42.7532	95.9773	59.5764	74.5405	66.6953	42.3313	34.7317	34.6639	31.4241	35.9569	44.5498	32.7114	25.9104	25.4973	40.0561	49.3713	41.2688	38.6269	52.9274	55.8047	59.3807	42.4082	40.7557	63.5633	35.7023	42.4422	37.2802	29.5545
102.233			0	0	9.9571	3.62895	24.0235	27.5877	39.8285	25.0808	35.0762	37.4298	47.9638	34.7532	77.5155	96.0454	104.691	58.4207	20.449	27.3743	30.1774	20.7267	30.8434	35.6473	29.5412	26.7833	20.327	31.8695	40.8563	27.5621	34.8144	51.0006	41.138	60.5155	42.868	29.8051	42.3636	29.3056	35.0513	31.5697	26.0388
OCR vs H+ exported
TIme (h)	OCR (μM/s)	OCR (μM/s)	OCR (μM/s)	OCR (μM/s)	DO (%)	DO (%)	DO (%)	DO (%)	H+EC production (μM/s)	H+EC production (μM/s)	H+EC production (μM/s)	H+EC production (μM/s)	Δ[NaOH] (mL/h) - 12 min moving average	Δ[NaOH] (mL/h) - 12 min moving average	Δ[NaOH] (mL/h) - 12 min moving average	TIme (h)	OCR (μM/s)				H+EC production (μM/s)
0	2.31887	0.605497	2.79117	1.65766	24.1	85.4	3.9	53.2								0	2.31887	0.605497	2.79117	1.65766
0.0166667	2.31232	0.601277	2.78859	1.4573	24.4	85.5	4	60.7								0.0166667	2.31232	0.601277	2.78859	1.4573
0.0333333	2.4968	0.592816	2.78602	1.18928	16.1	85.7	4.1	69.6								0.0333333	2.4968	0.592816	2.78602	1.18928
0.05	2.59412	0.584325	2.73769	0.98575	11.9	85.9	6	75.6								0.05	2.59412	0.584325	2.73769	0.98575
0.0666667	2.37371	0.580068	2.6733	0.860987	21.6	86	8.6	79								0.0666667	2.37371	0.580068	2.6733	0.860987
0.0833333	2.43364	0.575805	2.58941	0.799725	18.9	86.1	12.1	80.6								0.0833333	2.43364	0.575805	2.58941	0.799725
0.1	2.41134	0.567255	2.48543	0.768457	19.9	86.3	16.6	81.4	0	0	1.58688	0.205126	0	0	4.28462	0.1	2.41134	0.567255	2.48543	0.768457	0	0	1.58688	0.205126
0.116667	2.55199	0.562969	2.40468	0.744723	13.7	86.4	20.2	82	0	0	1.41309	0.119657	0	0	3.81539	0.116667	2.55199	0.562969	2.40468	0.744723	0	0	1.41309	0.119657
0.133333	2.31013	0.554375	2.34732	0.716722	24.5	86.6	22.8	82.7	0	0	1.24215	0.0398856	0	0	3.35385	0.133333	2.31013	0.554375	2.34732	0.716722	0	0	1.24215	0.0398856
0.15	2.4247	0.550067	2.31668	0.684305	19.3	86.7	24.2	83.5	0	0	1.07406	0	0	0	2.9	0.15	2.4247	0.550067	2.31668	0.684305	0	0	1.07406	0
0.166667	2.38917	0.545751	2.27747	0.659697	20.9	86.8	26	84.1	0	0	0.914521	0	0	0	2.46923	0.166667	2.38917	0.545751	2.27747	0.659697	0	0	0.914521	0
0.183333	2.31013	0.541428	2.21453	0.634833	24.5	86.9	28.9	84.7	0	0	0.754978	0	0	0	2.03846	0.183333	2.31013	0.541428	2.21453	0.634833	0	0	0.754978	0
0.2	2.37151	0.537097	2.11026	0.605497	21.7	87	33.7	85.4	0	0	0.592587	0	0	0	1.6	0.2	2.37151	0.537097	2.11026	0.605497	0	0	0.592587	0
0.216667	2.30359	0.528414	1.98009	0.588574	24.8	87.2	39.6	85.8	0	0	0.435893	0	0	0	1.17692	0.216667	2.30359	0.528414	1.98009	0.588574	0	0	0.435893	0
0.233333	2.26443	0.52406	1.87083	0.567255	26.6	87.3	44.4	86.3	0	0	0.284897	0	0	0	0.769231	0.233333	2.26443	0.52406	1.87083	0.567255	0	0	0.284897	0
0.25	2.24706	0.5197	1.79316	0.554375	27.4	87.4	47.7	86.6	0	0	0.1396	0	0	0	0.376923	0.25	2.24706	0.5197	1.79316	0.554375	0	0	0.1396	0
0.266667	2.31232	0.5197	1.73505	0.541428	24.4	87.4	50.1	86.9	0	0	0	0	0	0	0	0.266667	2.31232	0.5197	1.73505	0.541428	0	0	0	0
0.283333	2.37151	0.515332	1.70294	0.52406	21.7	87.5	51.4	87.3	0	0	0	0	0	0	0	0.283333	2.37151	0.515332	1.70294	0.52406	0	0	0	0
0.3	2.47637	0.510956	1.68796	0.506573	17	87.6	52	87.7	0	0	0	0	0	0	0	0.3	2.47637	0.510956	1.68796	0.506573	0	0	0	0
0.316667	2.28182	0.506573	1.68796	0.493377	25.8	87.7	52	88	0	0	0	0	0	0	0	0.316667	2.28182	0.506573	1.68796	0.493377	0	0	0	0
0.333333	2.27964	0.502182	1.68796	0.484543	25.9	87.8	52	88.2	0	0	0	0	0	0	0	0.333333	2.27964	0.502182	1.68796	0.484543	0	0	0	0
0.35	2.44483	0.502182	1.68545	0.471233	18.4	87.8	52.1	88.5	0	0	0	0	0	0	0	0.35	2.44483	0.502182	1.68545	0.471233	0	0	0	0
0.366667	2.41134	0.497783	1.68545	0.457854	19.9	87.9	52.1	88.8	0	0	0	0	0	0	0	0.366667	2.41134	0.497783	1.68545	0.457854	0	0	0	0
0.383333	2.28399	0.493377	1.68294	0.444405	25.7	88	52.2	89.1	0	0	0	0	0	0	0	0.383333	2.28399	0.493377	1.68294	0.444405	0	0	0	0
0.4	2.27095	0.493377	1.68294	0.430887	26.3	88	52.2	89.4	0	0	0	0	0	0	0	0.4	2.27095	0.493377	1.68294	0.430887	0	0	0	0
0.416667	2.31668	0.488964	1.68042	0.417299	24.2	88.1	52.3	89.7	0	0	0	0	0	0	0	0.416667	2.31668	0.488964	1.68042	0.417299	0	0	0	0
0.433333	2.42024	0.484543	1.68042	0.4082	19.5	88.2	52.3	89.9	0	0	0	0	0	0	0	0.433333	2.42024	0.484543	1.68042	0.4082	0	0	0	0
0.45	2.50136	0.480113	1.67791	0.394494	15.9	88.3	52.4	90.2	0	0	0	0	0	0	0	0.45	2.50136	0.480113	1.67791	0.394494	0	0	0	0
0.466667	2.43811	0.480113	1.66781	0.385317	18.7	88.3	52.8	90.4	0	0	0	0	0	0	0	0.466667	2.43811	0.480113	1.66781	0.385317	0	0	0	0
0.483333	2.52196	0.475677	1.65766	0.371493	15	88.4	53.2	90.7	0	0	0	0	0	0	0	0.483333	2.52196	0.475677	1.65766	0.371493	0	0	0	0
0.5	2.4968	0.471233	1.65766	0.362236	16.1	88.5	53.2	90.9	0	0	0	0	0	0	0	0.5	2.4968	0.471233	1.65766	0.362236	0	0	0	0
0.516667	2.46282	0.471233	1.63208	0.352948	17.6	88.5	54.2	91.1	0	0	0	0	0	0	0	0.516667	2.46282	0.471233	1.63208	0.352948	0	0	0	0
0.533333	2.3627	0.466781	1.61138	0.343627	22.1	88.6	55	91.3	0	0	0	0	0	0	0	0.533333	2.3627	0.466781	1.61138	0.343627	0	0	0	0
0.55	2.4247	0.466781	1.58784	0.334275	19.3	88.6	55.9	91.5	0	0	0	0	0	0	0	0.55	2.4247	0.466781	1.58784	0.334275	0	0	0	0
0.566667	2.34294	0.462321	1.55868	0.32489	23	88.7	57	91.7	0	0	0	0	0	0	0	0.566667	2.34294	0.462321	1.55868	0.32489	0	0	0	0
0.583333	2.50593	0.457854	1.52637	0.315472	15.7	88.8	58.2	91.9	0	0	0	0	0	0	0	0.583333	2.50593	0.457854	1.52637	0.315472	0	0	0	0
0.6	2.45606	0.457854	1.49076	0.310752	17.9	88.8	59.5	92	0	0	0	0	0	0	0	0.6	2.45606	0.457854	1.49076	0.310752	0	0	0	0
0.616667	2.3583	0.453379	1.45448	0.301286	22.3	88.9	60.8	92.2	0	0	0	0	0	0	0	0.616667	2.3583	0.453379	1.45448	0.301286	0	0	0	0
0.633333	2.3145	0.448896	1.41752	0.291787	24.3	89	62.1	92.4	0	0	0	0	0	0	0	0.633333	2.3145	0.448896	1.41752	0.291787	0	0	0	0
0.65	1.9935	0.448896	1.3769	0.282255	39	89	63.5	92.6	0	0	0	0	0	0	0	0.65	1.9935	0.448896	1.3769	0.282255	0	0	0	0
0.666667	2.24706	0.444405	1.15674	0.272691	27.4	89.1	70.6	92.8	0	0	0	0	0	0	0	0.666667	2.24706	0.444405	1.15674	0.272691	0	0	0	0
0.683333	2.39803	0.444405	0.978609	0.263094	20.5	89.1	75.8	93	0	0	0	0	0	0	0	0.683333	2.39803	0.444405	0.978609	0.263094	0	0	0	0
0.7	2.22537	0.439907	0.890995	0.258283	28.4	89.2	78.2	93.1	0	0	0	0	0	0	0	0.7	2.22537	0.439907	0.890995	0.258283	0	0	0	0
0.716667	1.95538	0.439907	0.842022	0.253464	40.7	89.2	79.5	93.2	0	0	0	0	0	0	0	0.716667	1.95538	0.439907	0.842022	0.253464	0	0	0	0
0.733333	1.51275	0.435401	0.811339	0.248636	58.7	89.3	80.3	93.3	0	0	0	0	0	0	0	0.733333	1.51275	0.435401	0.811339	0.248636	0	0	0	0
0.75	1.47131	0.435401	0.784145	0.238956	60.2	89.3	81	93.5	0	0	0	0	0	0	0	0.75	1.47131	0.435401	0.784145	0.238956	0	0	0	0
0.766667	1.56933	0.430887	0.764519	0.234103	56.6	89.4	81.5	93.6	0	0	0	0	0	0	0	0.766667	1.56933	0.430887	0.764519	0.234103	0	0	0	0
0.783333	1.4741	0.430887	0.764519	0.229242	60.1	89.4	81.5	93.7	0	0	0	0	0	0	0	0.783333	1.4741	0.430887	0.764519	0.229242	0	0	0	0
0.8	1.29301	0.426365	0.720743	0.224373	66.3	89.5	82.6	93.8	0	0	0	0	0	0	0	0.8	1.29301	0.426365	0.720743	0.224373	0	0	0	0
0.816667	1.22447	0.426365	0.704618	0.21461	68.5	89.5	83	94	0	0	0	0	0	0	0	0.816667	1.22447	0.426365	0.704618	0.21461	0	0	0	0
0.833333	1.17633	0.421836	0.692451	0.209715	70	89.6	83.3	94.1	0	0	0	0	0	0	0	0.833333	1.17633	0.421836	0.692451	0.209715	0	0	0	0
0.85	1.16656	0.421836	0.680221	0.204813	70.3	89.6	83.6	94.2	0	0	0	0	0	0	0	0.85	1.16656	0.421836	0.680221	0.204813	0	0	0	0
0.866667	1.14028	0.421836	0.667928	0.194982	71.1	89.6	83.9	94.4	0	0	0	0	0	0	0	0.866667	1.14028	0.421836	0.667928	0.194982	0	0	0	0
0.883333	0.975029	0.417299	0.651437	0.190053	75.9	89.7	84.3	94.5	0	0	0	0	0	0	0	0.883333	0.975029	0.417299	0.651437	0.190053	0	0	0	0
0.9	0.87979	0.417299	0.638995	0.185117	78.5	89.7	84.6	94.6	0	0	0	0	0	0	0	0.9	0.87979	0.417299	0.638995	0.185117	0	0	0	0
0.916667	1.03507	0.417299	0.626487	0.180172	74.2	89.7	84.9	94.7	0	0	0	0	0	0	0	0.916667	1.03507	0.417299	0.626487	0.180172	0	0	0	0
0.933333	0.902143	0.412753	0.613915	0.175218	77.9	89.8	85.2	94.8	0	0	0	0	0	0	0	0.933333	0.902143	0.412753	0.613915	0.175218	0	0	0	0
0.95	0.924269	0.412753	0.605497	0.170256	77.3	89.8	85.4	94.9	0	0	0	0	0	0	0	0.95	0.924269	0.412753	0.605497	0.170256	0	0	0	0
0.966667	0.960649	0.4082	0.592816	0.165286	76.3	89.9	85.7	95	0	0	0	0	0	0	0	0.966667	0.960649	0.4082	0.592816	0.165286	0	0	0	0
0.983333	0.996418	0.4082	0.584325	0.160307	75.3	89.9	85.9	95.1	0	0	0	0	0	0	0	0.983333	0.996418	0.4082	0.584325	0.160307	0	0	0	0
1	0.971443	0.4082	0.575805	0.155319	76	89.9	86.1	95.2	0	0	0	0	0	0	0	1	0.971443	0.4082	0.575805	0.155319	0	0	0	0
1.01667	0.957038	0.40364	0.567255	0.150323	76.4	90	86.3	95.3	0	0	0	0	0	0	0	1.01667	0.957038	0.40364	0.567255	0.150323	0	0	0	0
1.03333	0.960649	0.40364	0.558675	0.145318	76.3	90	86.5	95.4	0	0	0	0	0	0	0	1.03333	0.960649	0.40364	0.558675	0.145318	0	0	0	0
1.05	0.913234	0.399071	0.550067	0.145318	77.6	90.1	86.7	95.4	0	0	0	0	0	0	0	1.05	0.913234	0.399071	0.550067	0.145318	0	0	0	0
1.06667	0.887266	0.399071	0.541428	0.140305	78.3	90.1	86.9	95.5	0	0	0	0	0	0	0	1.06667	0.887266	0.399071	0.541428	0.140305	0	0	0	0
1.08333	0.81905	0.394494	0.532759	0.135284	80.1	90.2	87.1	95.6	0	0	0	0	0	0	0	1.08333	0.81905	0.394494	0.532759	0.135284	0	0	0	0
1.1	0.860987	0.394494	0.528414	0.130253	79	90.2	87.2	95.7	0	0	0	0	0	0	0	1.1	0.860987	0.394494	0.528414	0.130253	0	0	0	0
1.11667	0.905846	0.394494	0.5197	0.130253	77.8	90.2	87.4	95.7	0	0	0	0	0	0	0	1.11667	0.905846	0.394494	0.5197	0.130253	0	0	0	0
1.13333	0.857207	0.394494	0.515332	0.125214	79.1	90.2	87.5	95.8	0	0	0	0	0	0	0	1.13333	0.857207	0.394494	0.515332	0.125214	0	0	0	0
1.15	0.872288	0.38991	0.506573	0.120166	78.7	90.3	87.7	95.9	0	0	0	0	0	0	0	1.15	0.872288	0.38991	0.506573	0.120166	0	0	0	0
1.16667	0.920597	0.38991	0.502182	0.120166	77.4	90.3	87.8	95.9	0	0	0	0	0	0	0	1.16667	0.920597	0.38991	0.502182	0.120166	0	0	0	0
1.18333	0.849627	0.38991	0.497783	0.11511	79.3	90.3	87.9	96	0	0	0	0	0	0	0	1.18333	0.849627	0.38991	0.497783	0.11511	0	0	0	0
1.2	0.659697	0.38991	0.488964	0.110045	84.1	90.3	88.1	96.1	0	0	0	0	0	0	0	1.2	0.659697	0.38991	0.488964	0.110045	0	0	0	0
1.21667	0.784145	0.385317	0.484543	0.110045	81	90.4	88.2	96.1	0	0	0	0	0	0	0	1.21667	0.784145	0.385317	0.484543	0.110045	0	0	0	0
1.23333	0.845828	0.385317	0.480113	0.104972	79.4	90.4	88.3	96.2	0	0	0	0	0	0	0	1.23333	0.845828	0.385317	0.480113	0.104972	0	0	0	0
1.25	0.70866	0.385317	0.475677	0.0998891	82.9	90.4	88.4	96.3	0	0	0	0	0	0	0	1.25	0.70866	0.385317	0.475677	0.0998891	0	0	0	0
1.26667	0.728764	0.385317	0.471233	0.0998891	82.4	90.4	88.5	96.3	0	0	0	0	0	0	0	1.26667	0.728764	0.385317	0.471233	0.0998891	0	0	0	0
1.28333	0.784145	0.380717	0.466781	0.0947981	81	90.5	88.6	96.4	0	0	0	0	0	0	0	1.28333	0.784145	0.380717	0.466781	0.0947981	0	0	0	0
1.3	0.724757	0.380717	0.462321	0.0947981	82.5	90.5	88.7	96.4	0	0	0	0	0	0	0	1.3	0.724757	0.380717	0.462321	0.0947981	0	0	0	0
1.31667	0.760573	0.380717	0.457854	0.0896985	81.6	90.5	88.8	96.5	0	0	0	0	0	0	0	1.31667	0.760573	0.380717	0.457854	0.0896985	0	0	0	0
1.33333	0.776315	0.380717	0.453379	0.0845902	81.2	90.5	88.9	96.6	0	0	0	0	0	0	0	1.33333	0.776315	0.380717	0.453379	0.0845902	0	0	0	0
1.35	0.67613	0.376109	0.453379	0.0845902	83.7	90.6	88.9	96.6	0	0	0	0	0	0	0	1.35	0.67613	0.376109	0.453379	0.0845902	0	0	0	0
1.36667	0.740744	0.376109	0.448896	0.0794731	82.1	90.6	89	96.7	0	0	0	0	0	0	0	1.36667	0.740744	0.376109	0.448896	0.0794731	0	0	0	0
1.38333	0.704618	0.376109	0.444405	0.0743469	83	90.6	89.1	96.8	0	0	0	0	0	0	0	1.38333	0.704618	0.376109	0.444405	0.0743469	0	0	0	0
1.4	0.651437	0.376109	0.439907	0.0743469	84.3	90.6	89.2	96.8	0	0	0	0	0	0	0	1.4	0.651437	0.376109	0.439907	0.0743469	0	0	0	0
1.41667	0.712694	0.371493	0.435401	0.0692123	82.8	90.7	89.3	96.9	0	0	0	0	0	0	0	1.41667	0.712694	0.371493	0.435401	0.0692123	0	0	0	0
1.43333	0.672033	0.371493	0.435401	0.0692123	83.8	90.7	89.3	96.9	0	0	0	0	0	0	0	1.43333	0.672033	0.371493	0.435401	0.0692123	0	0	0	0
1.45	0.70866	0.371493	0.430887	0.064069	82.9	90.7	89.4	97	0	0	0	0	0	0	0	1.45	0.70866	0.371493	0.430887	0.064069	0	0	0	0
1.46667	0.659697	0.371493	0.426365	0.0589169	84.1	90.7	89.5	97.1	0	0	0	0	0	0	0	1.46667	0.659697	0.371493	0.426365	0.0589169	0	0	0	0
1.48333	0.732764	0.366868	0.426365	0.0589169	82.3	90.8	89.5	97.1	0	0	0	0	0	0	0	1.48333	0.732764	0.366868	0.426365	0.0589169	0	0	0	0
1.5	0.756621	0.366868	0.421836	0.053756	81.7	90.8	89.6	97.2	0	0	0	0	0	0	0	1.5	0.756621	0.366868	0.421836	0.053756	0	0	0	0
1.51667	0.613915	0.366868	0.417299	0.0485859	85.2	90.8	89.7	97.3	0	0	0	0	0	0	0	1.51667	0.613915	0.366868	0.417299	0.0485859	0	0	0	0
1.53333	0.659697	0.366868	0.417299	0.0485859	84.1	90.8	89.7	97.3	0	0	0	0	0	0	0	1.53333	0.659697	0.366868	0.417299	0.0485859	0	0	0	0
1.55	0.712694	0.362236	0.412753	0.0434073	82.8	90.9	89.8	97.4	0	0	0	0	0	0	0	1.55	0.712694	0.362236	0.412753	0.0434073	0	0	0	0
1.56667	0.684305	0.362236	0.412753	0.0434073	83.5	90.9	89.8	97.4	0	0	0	0	0	0	0	1.56667	0.684305	0.362236	0.412753	0.0434073	0	0	0	0
1.58333	0.728764	0.362236	0.4082	0.03822	82.4	90.9	89.9	97.5	0	0	0	0	0	0	0	1.58333	0.728764	0.362236	0.4082	0.03822	0	0	0	0
1.6	0.655571	0.362236	0.40364	0.03822	84.2	90.9	90	97.5	0	0	0	0	0	0	0	1.6	0.655571	0.362236	0.40364	0.03822	0	0	0	0
1.61667	0.634833	0.357596	0.40364	0.03822	84.7	91	90	97.5	0	0	0	0	0	0	0	1.61667	0.634833	0.357596	0.40364	0.03822	0	0	0	0
1.63333	0.626487	0.357596	0.399071	0.0330237	84.9	91	90.1	97.6	0	0	0	0	0	0	0	1.63333	0.626487	0.357596	0.399071	0.0330237	0	0	0	0
1.65	0.515332	0.357596	0.399071	0.0330237	87.5	91	90.1	97.6	0	0	0	0	0	0	0	1.65	0.515332	0.357596	0.399071	0.0330237	0	0	0	0
1.66667	0.67613	0.357596	0.394494	0.0278187	83.7	91	90.2	97.7	0	0	0	0	0	0	0	1.66667	0.67613	0.357596	0.394494	0.0278187	0	0	0	0
1.68333	0.643149	0.352948	0.394494	0.0278187	84.5	91.1	90.2	97.7	0	0	0	0	0	0	0	1.68333	0.643149	0.352948	0.394494	0.0278187	0	0	0	0
1.7	0.59705	0.352948	0.38991	0.0226043	85.6	91.1	90.3	97.8	0	0	0	0	0	0	0	1.7	0.59705	0.352948	0.38991	0.0226043	0	0	0	0
1.71667	0.667928	0.352948	0.38991	0.0226043	83.9	91.1	90.3	97.8	0	0	0	0	0	0	0	1.71667	0.667928	0.352948	0.38991	0.0226043	0	0	0	0
1.73333	0.613915	0.348292	0.385317	0.0173815	85.2	91.2	90.4	97.9	0	0	0	0	0	0	0	1.73333	0.613915	0.348292	0.385317	0.0173815	0	0	0	0
1.75	0.52406	0.348292	0.385317	0.0173815	87.3	91.2	90.4	97.9	0	0	0	0	0	0	0	1.75	0.52406	0.348292	0.385317	0.0173815	0	0	0	0
1.76667	0.626487	0.399071	0.380717	0.0121497	84.9	90.1	90.5	98	0	0	0	0	0	0	0	1.76667	0.626487	0.399071	0.380717	0.0121497	0	0	0	0
1.78333	0.626487	0.537097	0.380717	0.0121497	84.9	87	90.5	98	0	0	0	0	0	0	0	1.78333	0.626487	0.537097	0.380717	0.0121497	0	0	0	0
1.8	0.630663	0.622303	0.380717	0.00690909	84.8	85	90.5	98.1	0	0	0	0	0	0	0	1.8	0.630663	0.622303	0.380717	0.00690909	0	0	0	0
1.81667	0.634833	0.692451	0.376109	0.00690909	84.7	83.3	90.6	98.1	0	0	0	0	0	0	0	1.81667	0.634833	0.692451	0.376109	0.00690909	0	0	0	0
1.83333	0.634833	0.728764	0.376109	0.00165952	84.7	82.4	90.6	98.2	0	0	0	0	0	0	0	1.83333	0.634833	0.728764	0.376109	0.00165952	0	0	0	0
1.85	0.638995	0.799725	0.376109	0.00165952	84.6	80.6	90.6	98.2	0	0	0	0	0	0	0	1.85	0.638995	0.799725	0.376109	0.00165952	0	0	0	0
1.86667	0.510956	0.799725	0.371493	-0.00359939	87.6	80.6	90.7	98.3	0	0	0	0	0	0	0	1.86667	0.510956	0.799725	0.371493	-0.00359939	0	0	0	0
1.88333	0.634833	0.79584	0.371493	-0.00359939	84.7	80.7	90.7	98.3	0	0	0	0	0	0	0	1.88333	0.634833	0.79584	0.371493	-0.00359939	0	0	0	0
1.9	0.609709	0.791948	0.371493	-0.00886684	85.3	80.8	90.7	98.4	0	0	0	0	0	0	0	1.9	0.609709	0.791948	0.371493	-0.00886684	0	0	0	0
1.91667	0.554375	0.791948	0.366868	-0.00886684	86.6	80.8	90.8	98.4	0	0	0	0	0	0	0	1.91667	0.554375	0.791948	0.366868	-0.00886684	0	0	0	0
1.93333	0.613915	0.78805	0.366868	-0.00886684	85.2	80.9	90.8	98.4	0	0	0	0	0	0	0	1.93333	0.613915	0.78805	0.366868	-0.00886684	0	0	0	0
1.95	0.618113	0.724757	0.366868	-0.0141433	85.1	82.5	90.8	98.5	0	0	0	0	0	0	0	1.95	0.618113	0.724757	0.366868	-0.0141433	0	0	0	0
1.96667	0.550067	0.780233	0.366868	-0.0141433	86.7	81.1	90.8	98.5	0	0	0	0	0	0	0	1.96667	0.550067	0.780233	0.366868	-0.0141433	0	0	0	0
1.98333	0.545751	0.784145	0.362236	-0.0141433	86.8	81	90.9	98.5	0	0	0	0	0	0	0	1.98333	0.545751	0.784145	0.362236	-0.0141433	0	0	0	0
2	0.638995	0.736758	0.362236	-0.0194287	84.6	82.2	90.9	98.6	0	0	0	0	0	0	0	2	0.638995	0.736758	0.362236	-0.0194287	0	0	0	0
2.01667	0.609709	0.744723	0.362236	-0.0194287	85.3	82	90.9	98.6	0	0	0	0	0	0	0	2.01667	0.609709	0.744723	0.362236	-0.0194287	0	0	0	0
2.03333	0.580068	0.748696	0.357596	-0.0194287	86	81.9	91	98.6	0	0	0	0	0	0	0	2.03333	0.580068	0.748696	0.357596	-0.0194287	0	0	0	0
2.05	0.5197	0.752662	0.357596	-0.0194287	87.4	81.8	91	98.6	0	0	0	0	0	0	0	2.05	0.5197	0.752662	0.357596	-0.0194287	0	0	0	0
2.06667	0.626487	0.67613	0.357596	-0.024723	84.9	83.7	91	98.7	0	0	0	0	0	0	0	2.06667	0.626487	0.67613	0.357596	-0.024723	0	0	0	0
2.08333	0.545751	0.756621	0.352948	-0.024723	86.8	81.7	91.1	98.7	0	0	0	0	0	0	0	2.08333	0.545751	0.756621	0.352948	-0.024723	0	0	0	0
2.1	0.630663	0.704618	0.352948	-0.024723	84.8	83	91.1	98.7	0	0	0	0	0	0	0	2.1	0.630663	0.704618	0.352948	-0.024723	0	0	0	0
2.11667	0.609709	0.70866	0.352948	-0.0300268	85.3	82.9	91.1	98.8	0	0	0	0	0	0	0	2.11667	0.609709	0.70866	0.352948	-0.0300268	0	0	0	0
2.13333	0.448896	0.752662	0.352948	-0.0300268	89	81.8	91.1	98.8	0	0	0	0	0	0	0	2.13333	0.448896	0.752662	0.352948	-0.0300268	0	0	0	0
2.15	0.537097	0.70866	0.348292	-0.0300268	87	82.9	91.2	98.8	0	0	0	0	0	0	0	2.15	0.537097	0.70866	0.348292	-0.0300268	0	0	0	0
2.16667	0.605497	0.70866	0.348292	-0.0300268	85.4	82.9	91.2	98.8	0	0	0	0	0	0	0	2.16667	0.605497	0.70866	0.348292	-0.0300268	0	0	0	0
2.18333	0.562969	0.70866	0.348292	-0.0353392	86.4	82.9	91.2	98.9	0	0	0	0	0	0	0	2.18333	0.562969	0.70866	0.348292	-0.0353392	0	0	0	0
2.2	0.471233	0.712694	0.343627	-0.0353392	88.5	82.8	91.3	98.9	0	0	0	0	0	0	0	2.2	0.471233	0.712694	0.343627	-0.0353392	0	0	0	0
2.21667	0.562969	0.712694	0.343627	-0.0353392	86.4	82.8	91.3	98.9	0	0	0	0	0	0	0	2.21667	0.562969	0.712694	0.343627	-0.0353392	0	0	0	0
2.23333	0.488964	0.684305	0.343627	-0.0353392	88.1	83.5	91.3	98.9	0	0	0	0	0	0	0	2.23333	0.488964	0.684305	0.343627	-0.0353392	0	0	0	0
2.25	0.554375	0.736758	0.343627	-0.0406607	86.6	82.2	91.3	99	0	0	0	0	0	0	0	2.25	0.554375	0.736758	0.343627	-0.0406607	0	0	0	0
2.26667	0.515332	0.688381	0.343627	-0.0406607	87.5	83.4	91.3	99	0	0	0	0	0	0	0	2.26667	0.515332	0.688381	0.343627	-0.0406607	0	0	0	0
2.28333	0.471233	0.692451	0.338955	-0.0406607	88.5	83.3	91.4	99	0	0	0	0	0	0	0	2.28333	0.471233	0.692451	0.338955	-0.0406607	0	0	0	0
2.3	0.558675	0.696514	0.338955	-0.0459911	86.5	83.2	91.4	99.1	0	0	0	0	0	0	0	2.3	0.558675	0.696514	0.338955	-0.0459911	0	0	0	0
2.31667	0.562969	0.716722	0.338955	-0.0459911	86.4	82.7	91.4	99.1	0	0	0	0	0	0	0	2.31667	0.562969	0.716722	0.338955	-0.0459911	0	0	0	0
2.33333	0.562969	0.724757	0.338955	-0.0459911	86.4	82.5	91.4	99.1	0	0	0	0	0	0	0	2.33333	0.562969	0.724757	0.338955	-0.0459911	0	0	0	0
2.35	0.562969	0.663816	0.338955	-0.0459911	86.4	84	91.4	99.1	0	0	0	0	0	0	0	2.35	0.562969	0.663816	0.338955	-0.0459911	0	0	0	0
2.36667	0.506573	0.764519	0.334275	-0.0513306	87.7	81.5	91.5	99.2	0	0	0	0	0	0	0	2.36667	0.506573	0.764519	0.334275	-0.0513306	0	0	0	0
2.38333	0.567255	0.756621	0.334275	-0.0513306	86.3	81.7	91.5	99.2	0	0	0	0	0	0	0	2.38333	0.567255	0.756621	0.334275	-0.0513306	0	0	0	0
2.4	0.484543	0.748696	0.334275	-0.0513306	88.2	81.9	91.5	99.2	0	0	0	0	0	0	0	2.4	0.484543	0.748696	0.334275	-0.0513306	0	0	0	0
2.41667	0.435401	0.740744	0.334275	-0.0566796	89.3	82.1	91.5	99.3	0	0	0	0	0	0	0	2.41667	0.435401	0.740744	0.334275	-0.0566796	0	0	0	0
2.43333	0.435401	0.720743	0.334275	-0.0566796	89.3	82.6	91.5	99.3	0	0	0	0	0	0	0	2.43333	0.435401	0.720743	0.334275	-0.0566796	0	0	0	0
2.45	0.554375	0.684305	0.329586	-0.0566796	86.6	83.5	91.6	99.3	0	0	0	0	0	0	0	2.45	0.554375	0.684305	0.329586	-0.0566796	0	0	0	0
2.46667	0.550067	0.684305	0.329586	-0.0566796	86.7	83.5	91.6	99.3	0	0	0	0	0	0	0	2.46667	0.550067	0.684305	0.329586	-0.0566796	0	0	0	0
2.48333	0.562969	0.684305	0.430887	0.053756	86.4	83.5	89.4	97.2	0	0	0	0	0	0	0	2.48333	0.562969	0.684305	0.430887	0.053756	0	0	0	0
2.5	0.575805	0.732764	0.558675	0.194982	86.1	82.3	86.5	94.4	0	0	0	0	0	0	0	2.5	0.575805	0.732764	0.558675	0.194982	0	0	0	0
2.51667	0.584325	0.728764	0.655571	0.291787	85.9	82.4	84.2	92.4	0	0	0	0	0	0	0	2.51667	0.584325	0.728764	0.655571	0.291787	0	0	0	0
2.53333	0.475677	0.724757	0.720743	0.352948	88.4	82.5	82.6	91.1	0	0	0	0	0	0	0	2.53333	0.475677	0.724757	0.720743	0.352948	0	0	0	0
2.55	0.421836	0.720743	0.764519	0.40364	89.6	82.6	81.5	90	0	0	0	0	0	0	0	2.55	0.421836	0.720743	0.764519	0.40364	0	0	0	0
2.56667	0.435401	0.712694	0.791948	0.426365	89.3	82.8	80.8	89.5	0	0	0	0	0	0	0	2.56667	0.435401	0.712694	0.791948	0.426365	0	0	0	0
2.58333	0.5197	0.70866	0.803603	0.444405	87.4	82.9	80.5	89.1	0	0	0	0	0	0	0	2.58333	0.5197	0.70866	0.803603	0.444405	0	0	0	0
2.6	0.471233	0.704618	0.815198	0.462321	88.5	83	80.2	88.7	0	0	0	0	0	0	0	2.6	0.471233	0.704618	0.815198	0.462321	0	0	0	0
2.61667	0.310752	0.663816	0.815198	0.462321	92	84	80.2	88.7	0	0	0	0	0	0	0	2.61667	0.310752	0.663816	0.815198	0.462321	0	0	0	0
2.63333	0.5197	0.70866	0.815198	0.462321	87.4	82.9	80.2	88.7	0	0	0	0	0	0	0	2.63333	0.5197	0.70866	0.815198	0.462321	0	0	0	0
2.65	0.545751	0.643149	0.815198	0.462321	86.8	84.5	80.2	88.7	0	0	0	0	0	0	0	2.65	0.545751	0.643149	0.815198	0.462321	0	0	0	0
2.66667	0.532759	0.716722	0.815198	0.462321	87.1	82.7	80.2	88.7	0	0	0	0	0	0	0	2.66667	0.532759	0.716722	0.815198	0.462321	0	0	0	0
2.68333	0.5197	0.724757	0.815198	0.466781	87.4	82.5	80.2	88.6	0	0	0	0	0	0	0	2.68333	0.5197	0.724757	0.815198	0.466781	0	0	0	0
2.7	0.5197	0.728764	0.815198	0.466781	87.4	82.4	80.2	88.6	0	0	0	0	0	0	0	2.7	0.5197	0.728764	0.815198	0.466781	0	0	0	0
2.71667	0.448896	0.830565	0.815198	0.466781	89	79.8	80.2	88.6	0	0	0	0	0	0	0	2.71667	0.448896	0.830565	0.815198	0.466781	0	0	0	0
2.73333	0.580068	0.784145	0.81905	0.466781	86	81	80.1	88.6	0	0	0	0	0	0	0	2.73333	0.580068	0.784145	0.81905	0.466781	0	0	0	0
2.75	0.5197	0.720743	0.81905	0.466781	87.4	82.6	80.1	88.6	0	0	0	0	0	0	0	2.75	0.5197	0.720743	0.81905	0.466781	0	0	0	0
2.76667	0.510956	0.672033	0.815198	0.466781	87.6	83.8	80.2	88.6	0	0	0	0	0	0	0	2.76667	0.510956	0.672033	0.815198	0.466781	0	0	0	0
2.78333	0.502182	0.672033	0.811339	0.466781	87.8	83.8	80.3	88.6	0	0	0	0	0	0	0	2.78333	0.502182	0.672033	0.811339	0.466781	0	0	0	0
2.8	0.334275	0.667928	0.811339	0.466781	91.5	83.9	80.3	88.6	0	0	0	0	0	0	0	2.8	0.334275	0.667928	0.811339	0.466781	0	0	0	0
2.81667	0.502182	0.667928	0.807474	0.466781	87.8	83.9	80.4	88.6	0	0	0	0	0	0	0	2.81667	0.502182	0.667928	0.807474	0.466781	0	0	0	0
2.83333	0.52406	0.663816	0.807474	0.466781	87.3	84	80.4	88.6	0	0	0	0	0	0	0	2.83333	0.52406	0.663816	0.807474	0.466781	0	0	0	0
2.85	0.532759	0.663816	0.803603	0.466781	87.1	84	80.5	88.6	0	0	0	0	0	0	0	2.85	0.532759	0.663816	0.803603	0.466781	0	0	0	0
2.86667	0.541428	0.655571	0.803603	0.466781	86.9	84.2	80.5	88.6	0	0	0	0	0	0	0	2.86667	0.541428	0.655571	0.803603	0.466781	0	0	0	0
2.88333	0.528414	0.651437	0.799725	0.466781	87.2	84.3	80.6	88.6	0	0	0	0	0	0	0	2.88333	0.528414	0.651437	0.799725	0.466781	0	0	0	0
2.9	0.502182	0.643149	0.799725	0.466781	87.8	84.5	80.6	88.6	0	0	0	0	0	0	0	2.9	0.502182	0.643149	0.799725	0.466781	0	0	0	0
2.91667	0.430887	0.638995	0.79584	0.466781	89.4	84.6	80.7	88.6	0	0	0	0	0	0	0	2.91667	0.430887	0.638995	0.79584	0.466781	0	0	0	0
2.93333	0.506573	0.630663	0.79584	0.417299	87.7	84.8	80.7	89.7	0	0	0	0	0	0	0	2.93333	0.506573	0.630663	0.79584	0.417299	0	0	0	0
2.95	0.399071	0.672033	0.791948	0.417299	90.1	83.8	80.8	89.7	0	0	0	0	0	0	0	2.95	0.399071	0.672033	0.791948	0.417299	0	0	0	0
2.96667	0.493377	0.667928	0.78805	0.421836	88	83.9	80.9	89.6	0	0	0	0	0	0	0	2.96667	0.493377	0.667928	0.78805	0.421836	0	0	0	0
2.98333	0.462321	0.663816	0.78805	0.426365	88.7	84	80.9	89.5	0	0	0	0	0	0	0	2.98333	0.462321	0.663816	0.78805	0.426365	0	0	0	0
3	0.453379	0.651437	0.784145	0.426365	88.9	84.3	81	89.5	0	0	0	0	0	0	0	3	0.453379	0.651437	0.784145	0.426365	0	0	0	0
3.01667	0.267896	0.562969	0.784145	0.376109	92.9	86.4	81	90.6	0	0	0	0	0	0	0	3.01667	0.267896	0.562969	0.784145	0.376109	0	0	0	0
3.03333	0.471233	0.651437	0.780233	0.385317	88.5	84.3	81.1	90.4	0	0	0	0	0	0	0	3.03333	0.471233	0.651437	0.780233	0.385317	0	0	0	0
3.05	0.475677	0.575805	0.776315	0.394494	88.4	86.1	81.2	90.2	0	0	0	0	0	0	0	3.05	0.475677	0.575805	0.776315	0.394494	0	0	0	0
3.06667	0.506573	0.663816	0.776315	0.4082	87.7	84	81.2	89.9	0	0	0	0	0	0	0	3.06667	0.506573	0.663816	0.776315	0.4082	0	0	0	0
3.08333	0.448896	0.680221	0.772389	0.417299	89	83.6	81.3	89.7	0	0	0	0	0	0	0	3.08333	0.448896	0.680221	0.772389	0.417299	0	0	0	0
3.1	0.466781	0.663816	0.772389	0.417299	88.6	84	81.3	89.7	0	0	0	0	0	0	0	3.1	0.466781	0.663816	0.772389	0.417299	0	0	0	0
3.11667	0.484543	0.605497	0.768457	0.412753	88.2	85.4	81.4	89.8	0	0	0	0	0	0	0	3.11667	0.484543	0.605497	0.768457	0.412753	0	0	0	0
3.13333	0.497783	0.571533	0.768457	0.412753	87.9	86.2	81.4	89.8	0	0	0	0	0	0	0	3.13333	0.497783	0.571533	0.768457	0.412753	0	0	0	0
3.15	0.417299	0.655571	0.764519	0.412753	89.7	84.2	81.5	89.8	0	0	0	0	0	0	0	3.15	0.417299	0.655571	0.764519	0.412753	0	0	0	0
3.16667	0.421836	0.651437	0.764519	0.4082	89.6	84.3	81.5	89.9	0	0	0	0	0	0	0	3.16667	0.421836	0.651437	0.764519	0.4082	0	0	0	0
3.18333	0.448896	0.643149	0.764519	0.4082	89	84.5	81.5	89.9	0	0	0	0	0	0	0	3.18333	0.448896	0.643149	0.764519	0.4082	0	0	0	0
3.2	0.366868	0.638995	0.760573	0.40364	90.8	84.6	81.6	90	0	0	0	0	0	0	0	3.2	0.366868	0.638995	0.760573	0.40364	0	0	0	0
3.21667	0.480113	0.528414	0.760573	0.40364	88.3	87.2	81.6	90	0	0	0	0	0	0	0	3.21667	0.480113	0.528414	0.760573	0.40364	0	0	0	0
3.23333	0.497783	0.663816	0.756621	0.40364	87.9	84	81.7	90	0	0	0	0	0	0	0	3.23333	0.497783	0.663816	0.756621	0.40364	0	0	0	0
3.25	0.457854	0.584325	0.756621	0.399071	88.8	85.9	81.7	90.1	0	0	0	0	0	0	0	3.25	0.457854	0.584325	0.756621	0.399071	0	0	0	0
3.26667	0.457854	0.643149	0.752662	0.399071	88.8	84.5	81.8	90.1	0	0	0	0	0	0	0	3.26667	0.457854	0.643149	0.752662	0.399071	0	0	0	0
3.28333	0.457854	0.638995	0.752662	0.394494	88.8	84.6	81.8	90.2	0	0	0	0	0	0	0	3.28333	0.457854	0.638995	0.752662	0.394494	0	0	0	0
3.3	0.510956	0.588574	0.748696	0.394494	87.6	85.8	81.9	90.2	0	0	0	0	0	0	0	3.3	0.510956	0.588574	0.748696	0.394494	0	0	0	0
3.31667	0.430887	0.655571	0.748696	0.394494	89.4	84.2	81.9	90.2	0	0	0	0	0	0	0	3.31667	0.430887	0.655571	0.748696	0.394494	0	0	0	0
3.33333	0.484543	0.651437	0.744723	0.38991	88.2	84.3	82	90.3	0	0	0	0	0	0	0	3.33333	0.484543	0.651437	0.744723	0.38991	0	0	0	0
3.35	0.444405	0.647297	0.744723	0.385317	89.1	84.4	82	90.4	0	0	0	0	0	0	0	3.35	0.444405	0.647297	0.744723	0.385317	0	0	0	0
3.36667	0.484543	0.643149	0.740744	0.380717	88.2	84.5	82.1	90.5	0	0	0	0	0	0	0	3.36667	0.484543	0.643149	0.740744	0.380717	0	0	0	0
3.38333	0.528414	0.638995	0.736758	0.376109	87.2	84.6	82.2	90.6	0	0	0	0	0	0	0	3.38333	0.528414	0.638995	0.736758	0.376109	0	0	0	0
3.4	0.385317	0.634833	0.736758	0.366868	90.4	84.7	82.2	90.8	0	0	0	0	0	0	0	3.4	0.385317	0.634833	0.736758	0.366868	0	0	0	0
3.41667	0.448896	0.630663	0.732764	0.362236	89	84.8	82.3	90.9	0	0	0	0	0	0	0	3.41667	0.448896	0.630663	0.732764	0.362236	0	0	0	0
3.43333	0.412753	0.622303	0.732764	0.357596	89.8	85	82.3	91	0	0	0	0	0	0	0	3.43333	0.412753	0.622303	0.732764	0.357596	0	0	0	0
3.45	0.4082	0.562969	0.728764	0.357596	89.9	86.4	82.4	91	0	0	0	0	0	0	0	3.45	0.4082	0.562969	0.728764	0.357596	0	0	0	0
3.46667	0.462321	0.588574	0.728764	0.352948	88.7	85.8	82.4	91.1	0	0	0	0	0	0	0	3.46667	0.462321	0.588574	0.728764	0.352948	0	0	0	0
3.48333	0.448896	0.700569	0.724757	0.352948	89	83.1	82.5	91.1	0	0	0	0	0	0	0	3.48333	0.448896	0.700569	0.724757	0.352948	0	0	0	0
3.5	0.435401	0.493377	0.724757	0.348292	89.3	88	82.5	91.2	0	0	0	0	0	0	0	3.5	0.435401	0.493377	0.724757	0.348292	0	0	0	0
3.51667	0.417299	0.643149	0.724757	0.348292	89.7	84.5	82.5	91.2	0	0	0	0	0	0	0	3.51667	0.417299	0.643149	0.724757	0.348292	0	0	0	0
3.53333	0.399071	0.59705	0.720743	0.343627	90.1	85.6	82.6	91.3	0	0	0	0	0	0	0	3.53333	0.399071	0.59705	0.720743	0.343627	0	0	0	0
3.55	0.277477	0.613915	0.720743	0.343627	92.7	85.2	82.6	91.3	0	0	0	0	0	0	0	3.55	0.277477	0.613915	0.720743	0.343627	0	0	0	0
3.56667	0.32489	0.626487	0.720743	0.338955	91.7	84.9	82.6	91.4	0	0	0	0	0	0	0	3.56667	0.32489	0.626487	0.720743	0.338955	0	0	0	0
3.58333	0.439907	0.605497	0.716722	0.338955	89.2	85.4	82.7	91.4	0	0	0	0	0	0	0	3.58333	0.439907	0.605497	0.716722	0.338955	0	0	0	0
3.6	0.399071	0.601277	0.716722	0.334275	90.1	85.5	82.7	91.5	0	0	0	0	0	0	0	3.6	0.399071	0.601277	0.716722	0.334275	0	0	0	0
3.61667	0.444405	0.592816	0.712694	0.334275	89.1	85.7	82.8	91.5	0	0	0	0	0	0	0	3.61667	0.444405	0.592816	0.712694	0.334275	0	0	0	0
3.63333	0.412753	0.655571	0.712694	0.334275	89.8	84.2	82.8	91.5	0	0	0	0	0	0	0	3.63333	0.412753	0.655571	0.712694	0.334275	0	0	0	0
3.65	0.439907	0.618113	0.712694	0.334275	89.2	85.1	82.8	91.5	0	0	0	0	0	0	0	3.65	0.439907	0.618113	0.712694	0.334275	0	0	0	0
3.66667	0.453379	0.584325	0.70866	0.334275	88.9	85.9	82.9	91.5	0	0	0	0	0	0	0	3.66667	0.453379	0.584325	0.70866	0.334275	0	0	0	0
3.68333	0.362236	0.575805	0.70866	0.334275	90.9	86.1	82.9	91.5	0	0	0	0	0	0	0	3.68333	0.362236	0.575805	0.70866	0.334275	0	0	0	0
3.7	0.380717	0.626487	0.70866	0.334275	90.5	84.9	82.9	91.5	0	0	0	0	0	0	0	3.7	0.380717	0.626487	0.70866	0.334275	0	0	0	0
3.71667	0.40364	0.554375	0.704618	0.334275	90	86.6	83	91.5	0	0	0	0	0	0	0	3.71667	0.40364	0.554375	0.704618	0.334275	0	0	0	0
3.73333	0.38991	0.575805	0.704618	0.329586	90.3	86.1	83	91.6	0	0	0	0	0	0	0	3.73333	0.38991	0.575805	0.704618	0.329586	0	0	0	0
3.75	0.412753	0.59705	0.704618	0.329586	89.8	85.6	83	91.6	0	0	0	0	0	0	0	3.75	0.412753	0.59705	0.704618	0.329586	0	0	0	0
3.76667	0.412753	0.502182	0.700569	0.329586	89.8	87.8	83.1	91.6	0	0	0	0	0	0	0	3.76667	0.412753	0.502182	0.700569	0.329586	0	0	0	0
3.78333	0.417299	0.588574	0.700569	0.32489	89.7	85.8	83.1	91.7	0	0	0	0	0	0	0	3.78333	0.417299	0.588574	0.700569	0.32489	0	0	0	0
3.8	0.417299	0.588574	0.700569	0.320185	89.7	85.8	83.1	91.8	0	0	0	0	0	0	0	3.8	0.417299	0.588574	0.700569	0.320185	0	0	0	0
3.81667	0.343627	0.588574	0.696514	0.315472	91.3	85.8	83.2	91.9	0	0	0	0	0	0	0	3.81667	0.343627	0.588574	0.696514	0.315472	0	0	0	0
3.83333	0.38991	0.588574	0.696514	0.310752	90.3	85.8	83.2	92	0	0	0	0	0	0	0	3.83333	0.38991	0.588574	0.696514	0.310752	0	0	0	0
3.85	0.376109	0.588574	0.696514	0.310752	90.6	85.8	83.2	92	0	0	0	0	0	0	0	3.85	0.376109	0.588574	0.696514	0.310752	0	0	0	0
3.86667	0.435401	0.588574	0.692451	0.306023	89.3	85.8	83.3	92.1	0	0	0	0	0	0	0	3.86667	0.435401	0.588574	0.692451	0.306023	0	0	0	0
3.88333	0.435401	0.588574	0.692451	0.301286	89.3	85.8	83.3	92.2	0	0	0	0	0	0	0	3.88333	0.435401	0.588574	0.692451	0.301286	0	0	0	0
3.9	0.484543	0.532759	0.692451	0.301286	88.2	87.1	83.3	92.2	0	0	0	0	0	0	0	3.9	0.484543	0.532759	0.692451	0.301286	0	0	0	0
3.91667	0.537097	0.510956	0.688381	0.29654	87	87.6	83.4	92.3	0	0	0	0	0	0	0	3.91667	0.537097	0.510956	0.688381	0.29654	0	0	0	0
3.93333	0.52406	0.613915	0.688381	0.29654	87.3	85.2	83.4	92.3	0	0	0	0	0	0	0	3.93333	0.52406	0.613915	0.688381	0.29654	0	0	0	0
3.95	0.510956	0.613915	0.688381	0.291787	87.6	85.2	83.4	92.4	0	0	0	0	0	0	0	3.95	0.510956	0.613915	0.688381	0.291787	0	0	0	0
3.96667	0.417299	0.567255	0.684305	0.291787	89.7	86.3	83.5	92.4	0	0	0	0	0	0	0	3.96667	0.417299	0.567255	0.684305	0.291787	0	0	0	0
3.98333	0.462321	0.571533	0.684305	0.291787	88.7	86.2	83.5	92.4	0	0	0	0	0	0	0	3.98333	0.462321	0.571533	0.684305	0.291787	0	0	0	0
4	0.510956	0.575805	0.684305	0.287025	87.6	86.1	83.5	92.5	0	0	0	0	0	0	0	4	0.510956	0.575805	0.684305	0.287025	0	0	0	0
4.01667	0.475677	0.580068	0.680221	0.287025	88.4	86	83.6	92.5	0	0	0	0	0	0	0	4.01667	0.475677	0.580068	0.680221	0.287025	0	0	0	0
4.03333	0.480113	0.584325	0.680221	0.282255	88.3	85.9	83.6	92.6	0	0	0	0	0	0	0	4.03333	0.480113	0.584325	0.680221	0.282255	0	0	0	0
4.05	0.421836	0.571533	0.680221	0.282255	89.6	86.2	83.6	92.6	0	0	0	0	0	0	0	4.05	0.421836	0.571533	0.680221	0.282255	0	0	0	0
4.06667	0.343627	0.558675	0.67613	0.282255	91.3	86.5	83.7	92.6	0	0	0	0	0	0	0	4.06667	0.343627	0.558675	0.67613	0.282255	0	0	0	0
4.08333	0.421836	0.537097	0.67613	0.277477	89.6	87	83.7	92.7	0	0	0	0	0	0	0	4.08333	0.421836	0.537097	0.67613	0.277477	0	0	0	0
4.1	0.394494	0.558675	0.67613	0.277477	90.2	86.5	83.7	92.7	0	0	0	0	0	0	0	4.1	0.394494	0.558675	0.67613	0.277477	0	0	0	0
4.11667	0.287025	0.562969	0.672033	0.272691	92.5	86.4	83.8	92.8	0	0	0	0	0	0	0	4.11667	0.287025	0.562969	0.672033	0.272691	0	0	0	0
4.13333	0.394494	0.510956	0.672033	0.272691	90.2	87.6	83.8	92.8	0	0	0	0	0	0	0	4.13333	0.394494	0.510956	0.672033	0.272691	0	0	0	0
4.15	0.38991	0.532759	0.667928	0.272691	90.3	87.1	83.9	92.8	0	0	0	0	0	0	0	4.15	0.38991	0.532759	0.667928	0.272691	0	0	0	0
4.16667	0.38991	0.541428	0.667928	0.267896	90.3	86.9	83.9	92.9	0	0	0	0	0	0	0	4.16667	0.38991	0.541428	0.667928	0.267896	0	0	0	0
4.18333	0.385317	0.545751	0.667928	0.267896	90.4	86.8	83.9	92.9	0	0	0	0	0	0	0	4.18333	0.385317	0.545751	0.667928	0.267896	0	0	0	0
4.2	0.357596	0.554375	0.663816	0.267896	91	86.6	84	92.9	0	0	0	0	0	0	0	4.2	0.357596	0.554375	0.663816	0.267896	0	0	0	0
4.21667	0.357596	0.562969	0.663816	0.267896	91	86.4	84	92.9	0	0	0	0	0	0	0	4.21667	0.357596	0.562969	0.663816	0.267896	0	0	0	0
4.23333	0.357596	0.493377	0.663816	0.263094	91	88	84	93	0	0	0	0	0	0	0	4.23333	0.357596	0.493377	0.663816	0.263094	0	0	0	0
4.25	0.357596	0.510956	0.659697	0.263094	91	87.6	84.1	93	0	0	0	0	0	0	0	4.25	0.357596	0.510956	0.659697	0.263094	0	0	0	0
4.26667	0.357596	0.52406	0.659697	0.263094	91	87.3	84.1	93	0	0	0	0	0	0	0	4.26667	0.357596	0.52406	0.659697	0.263094	0	0	0	0
4.28333	0.4082	0.571533	0.659697	0.258283	89.9	86.2	84.1	93.1	0	0	0	0	0	0	0	4.28333	0.4082	0.571533	0.659697	0.258283	0	0	0	0
4.3	0.394494	0.545751	0.655571	0.258283	90.2	86.8	84.2	93.1	0	0	0	0	0	0	0	4.3	0.394494	0.545751	0.655571	0.258283	0	0	0	0
4.31667	0.371493	0.506573	0.655571	0.258283	90.7	87.7	84.2	93.1	0	0	0	0	0	0	0	4.31667	0.371493	0.506573	0.655571	0.258283	0	0	0	0
4.33333	0.357596	0.497783	0.655571	0.258283	91	87.9	84.2	93.1	0	0	0	0	0	0	0	4.33333	0.357596	0.497783	0.655571	0.258283	0	0	0	0
4.35	0.40364	0.554375	0.651437	0.253464	90	86.6	84.3	93.2	0	0	0	0	0	0	0	4.35	0.40364	0.554375	0.651437	0.253464	0	0	0	0
4.36667	0.310752	0.537097	0.651437	0.253464	92	87	84.3	93.2	0	0	0	0	0	0	0	4.36667	0.310752	0.537097	0.651437	0.253464	0	0	0	0
4.38333	0.263094	0.5197	0.651437	0.253464	93	87.4	84.3	93.2	0	0	0	0	0	0	0	4.38333	0.263094	0.5197	0.651437	0.253464	0	0	0	0
4.4	0.310752	0.558675	0.647297	0.248636	92	86.5	84.4	93.3	0	0	0	0	0	0	0	4.4	0.310752	0.558675	0.647297	0.248636	0	0	0	0
4.41667	0.310752	0.562969	0.647297	0.248636	92	86.4	84.4	93.3	0	0	0	0	0	0	0	4.41667	0.310752	0.562969	0.647297	0.248636	0	0	0	0
4.43333	0.38991	0.567255	0.647297	0.248636	90.3	86.3	84.4	93.3	0	0	0	0	0	0	0	4.43333	0.38991	0.567255	0.647297	0.248636	0	0	0	0
4.45	0.366868	0.567255	0.647297	0.2438	90.8	86.3	84.4	93.4	0	0	0	0	0	0	0	4.45	0.366868	0.567255	0.647297	0.2438	0	0	0	0
4.46667	0.343627	0.571533	0.643149	0.2438	91.3	86.2	84.5	93.4	0	0	0	0	0	0	0	4.46667	0.343627	0.571533	0.643149	0.2438	0	0	0	0
4.48333	0.40364	0.575805	0.643149	0.2438	90	86.1	84.5	93.4	0	0	0	0	0	0	0	4.48333	0.40364	0.575805	0.643149	0.2438	0	0	0	0
4.5	0.435401	0.584325	0.643149	0.2438	89.3	85.9	84.5	93.4	0	0	0	0	0	0	0	4.5	0.435401	0.584325	0.643149	0.2438	0	0	0	0
4.51667	0.380717	0.584325	0.638995	0.2438	90.5	85.9	84.6	93.4	0	0	0	0	0	0	0	4.51667	0.380717	0.584325	0.638995	0.2438	0	0	0	0
4.53333	0.466781	0.584325	0.638995	0.2438	88.6	85.9	84.6	93.4	0	0	0	0	0	0	0	4.53333	0.466781	0.584325	0.638995	0.2438	0	0	0	0
4.55	0.466781	0.584325	0.638995	0.2438	88.6	85.9	84.6	93.4	0	0	0	0	0	0	0	4.55	0.466781	0.584325	0.638995	0.2438	0	0	0	0
4.56667	0.466781	0.52406	0.638995	0.2438	88.6	87.3	84.6	93.4	0	0	0	0	0	0	0	4.56667	0.466781	0.52406	0.638995	0.2438	0	0	0	0
4.58333	0.466781	0.588574	0.638995	0.2438	88.6	85.8	84.6	93.4	0	0	0	0	0	0	0	4.58333	0.466781	0.588574	0.638995	0.2438	0	0	0	0
4.6	0.417299	0.692451	0.634833	0.2438	89.7	83.3	84.7	93.4	0	0	0	0	0	0	0	4.6	0.417299	0.692451	0.634833	0.2438	0	0	0	0
4.61667	0.2438	0.70866	0.634833	0.2438	93.4	82.9	84.7	93.4	0	0	0	0	0	0	0	4.61667	0.2438	0.70866	0.634833	0.2438	0	0	0	0
4.63333	0.4082	0.622303	0.634833	0.2438	89.9	85	84.7	93.4	0	0	0	0	0	0	0	4.63333	0.4082	0.622303	0.634833	0.2438	0	0	0	0
4.65	0.32489	0.571533	0.634833	0.2438	91.7	86.2	84.7	93.4	0	0	0	0	0	0	0	4.65	0.32489	0.571533	0.634833	0.2438	0	0	0	0
4.66667	0.412753	0.584325	0.634833	0.2438	89.8	85.9	84.7	93.4	0	0	0	0	0	0	0	4.66667	0.412753	0.584325	0.634833	0.2438	0	0	0	0
4.68333	0.417299	0.601277	0.634833	0.2438	89.7	85.5	84.7	93.4	0	0	0	0	0	0	0	4.68333	0.417299	0.601277	0.634833	0.2438	0	0	0	0
4.7	0.421836	0.613915	0.630663	0.2438	89.6	85.2	84.8	93.4	0	0	0	0	0	0	0	4.7	0.421836	0.613915	0.630663	0.2438	0	0	0	0
4.71667	0.352948	0.580068	0.630663	0.2438	91.1	86	84.8	93.4	0	0	0	0	0	0	0	4.71667	0.352948	0.580068	0.630663	0.2438	0	0	0	0
4.73333	0.352948	0.562969	0.630663	0.248636	91.1	86.4	84.8	93.3	0	0	0	0	0	0	0	4.73333	0.352948	0.562969	0.630663	0.248636	0	0	0	0
4.75	0.348292	0.554375	0.630663	0.248636	91.2	86.6	84.8	93.3	0	0	0	0	0	0	0	4.75	0.348292	0.554375	0.630663	0.248636	0	0	0	0
4.76667	0.348292	0.550067	0.630663	0.2438	91.2	86.7	84.8	93.4	0	0	0	0	0	0	0	4.76667	0.348292	0.550067	0.630663	0.2438	0	0	0	0
4.78333	0.224373	0.448896	0.626487	0.238956	93.8	89	84.9	93.5	0	0	0	0	0	0	0	4.78333	0.224373	0.448896	0.626487	0.238956	0	0	0	0
4.8	0.399071	0.52406	0.626487	0.238956	90.1	87.3	84.9	93.5	0	0	0	0	0	0	0	4.8	0.399071	0.52406	0.626487	0.238956	0	0	0	0
4.81667	0.480113	0.550067	0.626487	0.234103	88.3	86.7	84.9	93.6	0	0	0	0	0	0	0	4.81667	0.480113	0.550067	0.626487	0.234103	0	0	0	0
4.83333	0.366868	0.550067	0.622303	0.234103	90.8	86.7	85	93.6	0	0	0	0	0	0	0	4.83333	0.366868	0.550067	0.622303	0.234103	0	0	0	0
4.85	0.475677	0.545751	0.622303	0.229242	88.4	86.8	85	93.7	0	0	0	0	0	0	0	4.85	0.475677	0.545751	0.622303	0.229242	0	0	0	0
4.86667	0.334275	0.545751	0.622303	0.229242	91.5	86.8	85	93.7	0	0	0	0	0	0	0	4.86667	0.334275	0.545751	0.622303	0.229242	0	0	0	0
4.88333	0.320185	0.545751	0.622303	0.224373	91.8	86.8	85	93.8	0	0	0	0	0	0	0	4.88333	0.320185	0.545751	0.622303	0.224373	0	0	0	0
4.9	0.301286	0.541428	0.618113	0.224373	92.2	86.9	85.1	93.8	0	0	0	0	0	0	0	4.9	0.301286	0.541428	0.618113	0.224373	0	0	0	0
4.91667	0.385317	0.541428	0.618113	0.219495	90.4	86.9	85.1	93.9	0	0	0	0	0	0	0	4.91667	0.385317	0.541428	0.618113	0.219495	0	0	0	0
4.93333	0.291787	0.537097	0.618113	0.219495	92.4	87	85.1	93.9	0	0	0	0	0	0	0	4.93333	0.291787	0.537097	0.618113	0.219495	0	0	0	0
4.95	0.310752	0.537097	0.613915	0.21461	92	87	85.2	94	0	0	0	0	0	0	0	4.95	0.310752	0.537097	0.613915	0.21461	0	0	0	0
4.96667	0.357596	0.466781	0.613915	0.21461	91	88.6	85.2	94	0	0	0	0	0	0	0	4.96667	0.357596	0.466781	0.613915	0.21461	0	0	0	0
4.98333	0.352948	0.510956	0.613915	0.209715	91.1	87.6	85.2	94.1	0	0	0	0	0	0	0	4.98333	0.352948	0.510956	0.613915	0.209715	0	0	0	0
5	0.310752	0.502182	0.609709	0.209715	92	87.8	85.3	94.1	0	0	0	0	0	0	0	5	0.310752	0.502182	0.609709	0.209715	0	0	0	0
5.01667	0.376109	0.488964	0.609709	0.204813	90.6	88.1	85.3	94.2	0	0	0	0	0	0	0	5.01667	0.376109	0.488964	0.609709	0.204813	0	0	0	0
5.03333	0.32489	0.480113	0.609709	0.204813	91.7	88.3	85.3	94.2	0	0	0	0	0	0	0	5.03333	0.32489	0.480113	0.609709	0.204813	0	0	0	0
5.05	0.32489	0.497783	0.609709	0.204813	91.7	87.9	85.3	94.2	0	0	0	0	0	0	0	5.05	0.32489	0.497783	0.609709	0.204813	0	0	0	0
5.06667	0.32489	0.506573	0.605497	0.199901	91.7	87.7	85.4	94.3	0	0	0	0	0	0	0	5.06667	0.32489	0.506573	0.605497	0.199901	0	0	0	0
5.08333	0.4082	0.488964	0.605497	0.199901	89.9	88.1	85.4	94.3	0	0	0	0	0	0	0	5.08333	0.4082	0.488964	0.605497	0.199901	0	0	0	0
5.1	0.329586	0.510956	0.605497	0.199901	91.6	87.6	85.4	94.3	0	0	0	0	0	0	0	5.1	0.329586	0.510956	0.605497	0.199901	0	0	0	0
5.11667	0.38991	0.528414	0.601277	0.194982	90.3	87.2	85.5	94.4	0	0	0	0	0	0	0	5.11667	0.38991	0.528414	0.601277	0.194982	0	0	0	0
5.13333	0.32489	0.5197	0.601277	0.194982	91.7	87.4	85.5	94.4	0	0	0	0	0	0	0	5.13333	0.32489	0.5197	0.601277	0.194982	0	0	0	0
5.15	0.362236	0.510956	0.601277	0.194982	90.9	87.6	85.5	94.4	0	0	0	0	0	0	0	5.15	0.362236	0.510956	0.601277	0.194982	0	0	0	0
5.16667	0.229242	0.502182	0.601277	0.190053	93.7	87.8	85.5	94.5	0	0	0	0	0	0	0	5.16667	0.229242	0.502182	0.601277	0.190053	0	0	0	0
5.18333	0.348292	0.488964	0.59705	0.190053	91.2	88.1	85.6	94.5	0	0	0	0	0	0	0	5.18333	0.348292	0.488964	0.59705	0.190053	0	0	0	0
5.2	0.352948	0.471233	0.59705	0.185117	91.1	88.5	85.6	94.6	0	0	0	0	0	0	0	5.2	0.352948	0.471233	0.59705	0.185117	0	0	0	0
5.21667	0.357596	0.502182	0.59705	0.185117	91	87.8	85.6	94.6	0	0	0	0	0	0	0	5.21667	0.357596	0.502182	0.59705	0.185117	0	0	0	0
5.23333	0.306023	0.502182	0.592816	0.185117	92.1	87.8	85.7	94.6	0	0	0	0	0	0	0	5.23333	0.306023	0.502182	0.592816	0.185117	0	0	0	0
5.25	0.38991	0.502182	0.592816	0.180172	90.3	87.8	85.7	94.7	0	0	0	0	0	0	0	5.25	0.38991	0.502182	0.592816	0.180172	0	0	0	0
5.26667	0.412753	0.506573	0.592816	0.180172	89.8	87.7	85.7	94.7	0	0	0	0	0	0	0	5.26667	0.412753	0.506573	0.592816	0.180172	0	0	0	0
5.28333	0.357596	0.430887	0.592816	0.180172	91	89.4	85.7	94.7	0	0	0	0	0	0	0	5.28333	0.357596	0.430887	0.592816	0.180172	0	0	0	0
5.3	0.371493	0.430887	0.588574	0.180172	90.7	89.4	85.8	94.7	0	0	0	0	0	0	0	5.3	0.371493	0.430887	0.588574	0.180172	0	0	0	0
5.31667	0.380717	0.497783	0.588574	0.180172	90.5	87.9	85.8	94.7	0	0	0	0	0	0	0	5.31667	0.380717	0.497783	0.588574	0.180172	0	0	0	0
5.33333	0.430887	0.537097	0.588574	0.180172	89.4	87	85.8	94.7	0	0	0	0	0	0	0	5.33333	0.430887	0.537097	0.588574	0.180172	0	0	0	0
5.35	0.343627	0.541428	0.588574	0.180172	91.3	86.9	85.8	94.7	0	0	0	0	0	0	0	5.35	0.343627	0.541428	0.588574	0.180172	0	0	0	0
5.36667	0.338955	0.545751	0.584325	0.180172	91.4	86.8	85.9	94.7	0	0	0	0	0	0	0	5.36667	0.338955	0.545751	0.584325	0.180172	0	0	0	0
5.38333	0.334275	0.550067	0.584325	0.180172	91.5	86.7	85.9	94.7	0	0	0	0	0	0	0	5.38333	0.334275	0.550067	0.584325	0.180172	0	0	0	0
5.4	0.329586	0.601277	0.584325	0.180172	91.6	85.5	85.9	94.7	0	0	0	0	0	0	0	5.4	0.329586	0.601277	0.584325	0.180172	0	0	0	0
5.41667	0.219495	0.554375	0.584325	0.180172	93.9	86.6	85.9	94.7	0	0	0	0	0	0	0	5.41667	0.219495	0.554375	0.584325	0.180172	0	0	0	0
5.43333	0.338955	0.52406	0.584325	0.180172	91.4	87.3	85.9	94.7	0	0	0	0	0	0	0	5.43333	0.338955	0.52406	0.584325	0.180172	0	0	0	0
5.45	0.338955	0.528414	0.580068	0.180172	91.4	87.2	86	94.7	0	0	0	0	0	0	0	5.45	0.338955	0.528414	0.580068	0.180172	0	0	0	0
5.46667	0.272691	0.528414	0.580068	0.180172	92.8	87.2	86	94.7	0	0	0	0	0	0	0	5.46667	0.272691	0.528414	0.580068	0.180172	0	0	0	0
5.48333	0.357596	0.532759	0.580068	0.180172	91	87.1	86	94.7	0	0	0	0	0	0	0	5.48333	0.357596	0.532759	0.580068	0.180172	0	0	0	0
5.5	0.329586	0.484543	0.580068	0.180172	91.6	88.2	86	94.7	0	0	0	0	0	0	0	5.5	0.329586	0.484543	0.580068	0.180172	0	0	0	0
5.51667	0.338955	0.488964	0.575805	0.130253	91.4	88.1	86.1	95.7	0	0	0	0	0	0	0	5.51667	0.338955	0.488964	0.575805	0.130253	0	0	0	0
5.53333	0.338955	0.52406	0.575805	0.145318	91.4	87.3	86.1	95.4	0	0	0	0	0	0	0	5.53333	0.338955	0.52406	0.575805	0.145318	0	0	0	0
5.55	0.338955	0.52406	0.575805	0.165286	91.4	87.3	86.1	95	0	0	0	0	0	0	0	5.55	0.338955	0.52406	0.575805	0.165286	0	0	0	0
5.56667	0.29654	0.444405	0.575805	0.160307	92.3	89.1	86.1	95.1	0	0	0	0	0	0	0	5.56667	0.29654	0.444405	0.575805	0.160307	0	0	0	0
5.58333	0.29654	0.488964	0.571533	0.155319	92.3	88.1	86.2	95.2	0	0	0	0	0	0	0	5.58333	0.29654	0.488964	0.571533	0.155319	0	0	0	0
5.6	0.366868	0.448896	0.571533	0.150323	90.8	89	86.2	95.3	0	0	0	0	0	0	0	5.6	0.366868	0.448896	0.571533	0.150323	0	0	0	0
5.61667	0.272691	0.430887	0.571533	0.145318	92.8	89.4	86.2	95.4	0	0	0	0	0	0	0	5.61667	0.272691	0.430887	0.571533	0.145318	0	0	0	0
5.63333	0.357596	0.493377	0.571533	0.145318	91	88	86.2	95.4	0	0	0	0	0	0	0	5.63333	0.357596	0.493377	0.571533	0.145318	0	0	0	0
5.65	0.357596	0.475677	0.571533	0.140305	91	88.4	86.2	95.5	0	0	0	0	0	0	0	5.65	0.357596	0.475677	0.571533	0.140305	0	0	0	0
5.66667	0.352948	0.426365	0.567255	0.135284	91.1	89.5	86.3	95.6	0	0	0	0	0	0	0	5.66667	0.352948	0.426365	0.567255	0.135284	0	0	0	0
5.68333	0.320185	0.448896	0.567255	0.130253	91.8	89	86.3	95.7	0	0	0	0	0	0	0	5.68333	0.320185	0.448896	0.567255	0.130253	0	0	0	0
5.7	0.315472	0.515332	0.567255	0.125214	91.9	87.5	86.3	95.8	0	0	0	0	0	0	0	5.7	0.315472	0.515332	0.567255	0.125214	0	0	0	0
5.71667	0.320185	0.510956	0.567255	0.120166	91.8	87.6	86.3	95.9	0	0	0	0	0	0	0	5.71667	0.320185	0.510956	0.567255	0.120166	0	0	0	0
5.73333	0.320185	0.506573	0.567255	0.125214	91.8	87.7	86.3	95.8	0	0	0	0	0	0	0	5.73333	0.320185	0.506573	0.567255	0.125214	0	0	0	0
5.75	0.320185	0.502182	0.567255	0.135284	91.8	87.8	86.3	95.6	0	0	0	0	0	0	0	5.75	0.320185	0.502182	0.567255	0.135284	0	0	0	0
5.76667	0.320185	0.497783	0.562969	0.135284	91.8	87.9	86.4	95.6	0	0	0	0	0	0	0	5.76667	0.320185	0.497783	0.562969	0.135284	0	0	0	0
5.78333	0.320185	0.493377	0.562969	0.130253	91.8	88	86.4	95.7	0	0	0	0	0	0	0	5.78333	0.320185	0.493377	0.562969	0.130253	0	0	0	0
5.8	0.282255	0.493377	0.562969	0.130253	92.6	88	86.4	95.7	0	0	0	0	0	0	0	5.8	0.282255	0.493377	0.562969	0.130253	0	0	0	0
5.81667	0.352948	0.488964	0.562969	0.130253	91.1	88.1	86.4	95.7	0	0	0	0	0	0	0	5.81667	0.352948	0.488964	0.562969	0.130253	0	0	0	0
5.83333	0.417299	0.484543	0.558675	0.130253	89.7	88.2	86.5	95.7	0	0	0	0	0	0	0	5.83333	0.417299	0.484543	0.558675	0.130253	0	0	0	0
5.85	0.38991	0.4082	0.558675	0.125214	90.3	89.9	86.5	95.8	0	0	0	0	0	0	0	5.85	0.38991	0.4082	0.558675	0.125214	0	0	0	0
5.86667	0.32489	0.421836	0.558675	0.125214	91.7	89.6	86.5	95.8	0	0	0	0	0	0	0	5.86667	0.32489	0.421836	0.558675	0.125214	0	0	0	0
5.88333	0.29654	0.444405	0.558675	0.125214	92.3	89.1	86.5	95.8	0	0	0	0	0	0	0	5.88333	0.29654	0.444405	0.558675	0.125214	0	0	0	0
5.9	0.385317	0.466781	0.554375	0.125214	90.4	88.6	86.6	95.8	0	0	0	0	0	0	0	5.9	0.385317	0.466781	0.554375	0.125214	0	0	0	0
5.91667	0.380717	0.484543	0.554375	0.125214	90.5	88.2	86.6	95.8	0	0	0	0	0	0	0	5.91667	0.380717	0.484543	0.554375	0.125214	0	0	0	0
5.93333	0.376109	0.497783	0.554375	0.120166	90.6	87.9	86.6	95.9	0	0	0	0	0	0	0	5.93333	0.376109	0.497783	0.554375	0.120166	0	0	0	0
5.95	0.366868	0.510956	0.554375	0.120166	90.8	87.6	86.6	95.9	0	0	0	0	0	0	0	5.95	0.366868	0.510956	0.554375	0.120166	0	0	0	0
5.96667	0.362236	0.52406	0.554375	0.0947981	90.9	87.3	86.6	96.4	0	0	0	0	0	0	0	5.96667	0.362236	0.52406	0.554375	0.0947981	0	0	0	0
5.98333	0.357596	0.584325	0.550067	0.0947981	91	85.9	86.7	96.4	0	0	0	0	0	0	0	5.98333	0.357596	0.584325	0.550067	0.0947981	0	0	0	0
6	0.352948	0.567255	0.550067	0.0947981	91.1	86.3	86.7	96.4	0	0	0	0	0	0	0	6	0.352948	0.567255	0.550067	0.0947981	0	0	0	0
6.01667	0.229242	0.502182	0.550067	0.0947981	93.7	87.8	86.7	96.4	0	0	0	0	0	0	0	6.01667	0.229242	0.502182	0.550067	0.0947981	0	0	0	0
6.03333	0.277477	0.457854	0.550067	0.0947981	92.7	88.8	86.7	96.4	0	0	0	0	0	0	0	6.03333	0.277477	0.457854	0.550067	0.0947981	0	0	0	0
6.05	0.310752	0.444405	0.545751	0.0947981	92	89.1	86.8	96.4	0	0	0	0	0	0	0	6.05	0.310752	0.444405	0.545751	0.0947981	0	0	0	0
6.06667	0.371493	0.430887	0.545751	0.0947981	90.7	89.4	86.8	96.4	0	0	0	0	0	0	0	6.06667	0.371493	0.430887	0.545751	0.0947981	0	0	0	0
6.08333	0.380717	0.528414	0.545751	0.0947981	90.5	87.2	86.8	96.4	0	0	0	0	0	0	0	6.08333	0.380717	0.528414	0.545751	0.0947981	0	0	0	0
6.1	0.38991	0.567255	0.545751	0.0998891	90.3	86.3	86.8	96.3	0	0	0	0	0	0	0	6.1	0.38991	0.567255	0.545751	0.0998891	0	0	0	0
6.11667	0.385317	0.562969	0.541428	0.0998891	90.4	86.4	86.9	96.3	0	0	0	0	0	0	0	6.11667	0.385317	0.562969	0.541428	0.0998891	0	0	0	0
6.13333	0.380717	0.562969	0.541428	0.0998891	90.5	86.4	86.9	96.3	0	0	0	0	0	0	0	6.13333	0.380717	0.562969	0.541428	0.0998891	0	0	0	0
6.15	0.376109	0.558675	0.541428	0.0998891	90.6	86.5	86.9	96.3	0	0	0	0	0	0	0	6.15	0.376109	0.558675	0.541428	0.0998891	0	0	0	0
6.16667	0.334275	0.5197	0.541428	0.0998891	91.5	87.4	86.9	96.3	0	0	0	0	0	0	0	6.16667	0.334275	0.5197	0.541428	0.0998891	0	0	0	0
6.18333	0.385317	0.541428	0.537097	0.0998891	90.4	86.9	87	96.3	0	0	0	0	0	0	0	6.18333	0.385317	0.541428	0.537097	0.0998891	0	0	0	0
6.2	0.253464	0.528414	0.537097	0.0998891	93.2	87.2	87	96.3	0	0	0	0	0	0	0	6.2	0.253464	0.528414	0.537097	0.0998891	0	0	0	0
6.21667	0.287025	0.510956	0.537097	0.0998891	92.5	87.6	87	96.3	0	0	0	0	0	0	0	6.21667	0.287025	0.510956	0.537097	0.0998891	0	0	0	0
6.23333	0.315472	0.426365	0.537097	0.0998891	91.9	89.5	87	96.3	0	0	0	0	0	0	0	6.23333	0.315472	0.426365	0.537097	0.0998891	0	0	0	0
6.25	0.234103	0.426365	0.532759	0.0998891	93.6	89.5	87.1	96.3	0	0	0	0	0	0	0	6.25	0.234103	0.426365	0.532759	0.0998891	0	0	0	0
6.26667	0.248636	0.426365	0.532759	0.104972	93.3	89.5	87.1	96.2	0	0	0	0	0	0	0	6.26667	0.248636	0.426365	0.532759	0.104972	0	0	0	0
6.28333	0.357596	0.497783	0.532759	0.104972	91	87.9	87.1	96.2	0	0	0	0	0	0	0	6.28333	0.357596	0.497783	0.532759	0.104972	0	0	0	0
6.3	0.301286	0.510956	0.532759	0.0692123	92.2	87.6	87.1	96.9	0	0	0	0	0	0	0	6.3	0.301286	0.510956	0.532759	0.0692123	0	0	0	0
6.31667	0.315472	0.462321	0.532759	0.0947981	91.9	88.7	87.1	96.4	0	0	0	0	0	0	0	6.31667	0.315472	0.462321	0.532759	0.0947981	0	0	0	0
6.33333	0.315472	0.457854	0.528414	0.0896985	91.9	88.8	87.2	96.5	0	0	0	0	0	0	0	6.33333	0.315472	0.457854	0.528414	0.0896985	0	0	0	0
6.35	0.306023	0.506573	0.528414	0.0845902	92.1	87.7	87.2	96.6	0	0	0	0	0	0	0	6.35	0.306023	0.506573	0.528414	0.0845902	0	0	0	0
6.36667	0.29654	0.462321	0.528414	0.0794731	92.3	88.7	87.2	96.7	0	0	0	0	0	0	0	6.36667	0.29654	0.462321	0.528414	0.0794731	0	0	0	0
6.38333	0.291787	0.466781	0.528414	0.0743469	92.4	88.6	87.2	96.8	0	0	0	0	0	0	0	6.38333	0.291787	0.466781	0.528414	0.0743469	0	0	0	0
6.4	0.234103	0.484543	0.52406	0.064069	93.6	88.2	87.3	97	0	0	0	0	0	0	0	6.4	0.234103	0.484543	0.52406	0.064069	0	0	0	0
6.41667	0.277477	0.430887	0.52406	0.0589169	92.7	89.4	87.3	97.1	0	0	0	0	0	0	0	6.41667	0.277477	0.430887	0.52406	0.0589169	0	0	0	0
6.43333	0.334275	0.417299	0.52406	0.053756	91.5	89.7	87.3	97.2	0	0	0	0	0	0	0	6.43333	0.334275	0.417299	0.52406	0.053756	0	0	0	0
6.45	0.38991	0.444405	0.52406	0.0485859	90.3	89.1	87.3	97.3	0	0	0	0	0	0	0	6.45	0.38991	0.444405	0.52406	0.0485859	0	0	0	0
6.46667	0.194982	0.471233	0.52406	0.0743469	94.4	88.5	87.3	96.8	0	0	0	0	0	0	0	6.46667	0.194982	0.471233	0.52406	0.0743469	0	0	0	0
6.48333	0.338955	0.480113	0.52406	0.0692123	91.4	88.3	87.3	96.9	0	0	0	0	0	0	0	6.48333	0.338955	0.480113	0.52406	0.0692123	0	0	0	0
6.5	0.248636	0.493377	0.52406	0.064069	93.3	88	87.3	97	0	0	0	0	0	0	0	6.5	0.248636	0.493377	0.52406	0.064069	0	0	0	0
6.51667	0.258283	0.38991	0.52406	0.064069	93.1	90.3	87.3	97	0	0	0	0	0	0	0	6.51667	0.258283	0.38991	0.52406	0.064069	0	0	0	0
6.53333	0.267896	0.430887	0.52406	0.0589169	92.9	89.4	87.3	97.1	0	0	0	0	0	0	0	6.53333	0.267896	0.430887	0.52406	0.0589169	0	0	0	0
6.55	0.229242	0.480113	0.52406	0.0589169	93.7	88.3	87.3	97.1	0	0	0	0	0	0	0	6.55	0.229242	0.480113	0.52406	0.0589169	0	0	0	0
6.56667	0.194982	0.484543	0.52406	0.053756	94.4	88.2	87.3	97.2	0	0	0	0	0	0	0	6.56667	0.194982	0.484543	0.52406	0.053756	0	0	0	0
6.58333	0.248636	0.493377	0.5197	0.053756	93.3	88	87.4	97.2	0	0	0	0	0	0	0	6.58333	0.248636	0.493377	0.5197	0.053756	0	0	0	0
6.6	0.329586	0.497783	0.5197	0.0485859	91.6	87.9	87.4	97.3	0	0	0	0	0	0	0	6.6	0.329586	0.497783	0.5197	0.0485859	0	0	0	0
6.61667	0.329586	0.466781	0.5197	0.0434073	91.6	88.6	87.4	97.4	0	0	0	0	0	0	0	6.61667	0.329586	0.466781	0.5197	0.0434073	0	0	0	0
6.63333	0.329586	0.444405	0.5197	0.0434073	91.6	89.1	87.4	97.4	0	0	0	0	0	0	0	6.63333	0.329586	0.444405	0.5197	0.0434073	0	0	0	0
6.65	0.329586	0.484543	0.5197	0.0692123	91.6	88.2	87.4	96.9	0	0	0	0	0	0	0	6.65	0.329586	0.484543	0.5197	0.0692123	0	0	0	0
6.66667	0.272691	0.417299	0.5197	0.064069	92.8	89.7	87.4	97	0	0	0	0	0	0	0	6.66667	0.272691	0.417299	0.5197	0.064069	0	0	0	0
6.68333	0.180172	0.412753	0.5197	0.053756	94.7	89.8	87.4	97.2	0	0	0	0	0	0	0	6.68333	0.180172	0.412753	0.5197	0.053756	0	0	0	0
6.7	0.277477	0.4082	0.5197	0.0434073	92.7	89.9	87.4	97.4	0	0	0	0	0	0	0	6.7	0.277477	0.4082	0.5197	0.0434073	0	0	0	0
6.71667	0.282255	0.40364	0.5197	0.03822	92.6	90	87.4	97.5	0	0	0	0	0	0	0	6.71667	0.282255	0.40364	0.5197	0.03822	0	0	0	0
6.73333	0.287025	0.40364	0.5197	0.03822	92.5	90	87.4	97.5	0	0	0	0	0	0	0	6.73333	0.287025	0.40364	0.5197	0.03822	0	0	0	0
6.75	0.2438	0.399071	0.5197	0.0434073	93.4	90.1	87.4	97.4	0	0	0	0	0	0	0	6.75	0.2438	0.399071	0.5197	0.0434073	0	0	0	0
6.76667	0.329586	0.471233	0.5197	0.0434073	91.6	88.5	87.4	97.4	0	0	0	0	0	0	0	6.76667	0.329586	0.471233	0.5197	0.0434073	0	0	0	0
6.78333	0.343627	0.453379	0.515332	0.0434073	91.3	88.9	87.5	97.4	0	0	0	0	0	0	0	6.78333	0.343627	0.453379	0.515332	0.0434073	0	0	0	0
6.8	0.357596	0.484543	0.515332	0.03822	91	88.2	87.5	97.5	0	0	0	0	0	0	0	6.8	0.357596	0.484543	0.515332	0.03822	0	0	0	0
6.81667	0.334275	0.475677	0.510956	0.03822	91.5	88.4	87.6	97.5	0	0	0	0	0	0	0	6.81667	0.334275	0.475677	0.510956	0.03822	0	0	0	0
6.83333	0.315472	0.471233	0.510956	0.03822	91.9	88.5	87.6	97.5	0	0	0	0	0	0	0	6.83333	0.315472	0.471233	0.510956	0.03822	0	0	0	0
6.85	0.301286	0.462321	0.510956	0.03822	92.2	88.7	87.6	97.5	0	0	0	0	0	0	0	6.85	0.301286	0.462321	0.510956	0.03822	0	0	0	0
6.86667	0.287025	0.453379	0.506573	0.03822	92.5	88.9	87.7	97.5	0	0	0	0	0	0	0	6.86667	0.287025	0.453379	0.506573	0.03822	0	0	0	0
6.88333	0.343627	0.426365	0.506573	0.03822	91.3	89.5	87.7	97.5	0	0	0	0	0	0	0	6.88333	0.343627	0.426365	0.506573	0.03822	0	0	0	0
6.9	0.343627	0.417299	0.502182	0.03822	91.3	89.7	87.8	97.5	0	0	0	0	0	0	0	6.9	0.343627	0.417299	0.502182	0.03822	0	0	0	0
6.91667	0.282255	0.417299	0.502182	0.03822	92.6	89.7	87.8	97.5	0	0	0	0	0	0	0	6.91667	0.282255	0.417299	0.502182	0.03822	0	0	0	0
6.93333	0.277477	0.421836	0.502182	0.03822	92.7	89.6	87.8	97.5	0	0	0	0	0	0	0	6.93333	0.277477	0.421836	0.502182	0.03822	0	0	0	0
6.95	0.277477	0.471233	0.497783	0.03822	92.7	88.5	87.9	97.5	0	0	0	0	0	0	0	6.95	0.277477	0.471233	0.497783	0.03822	0	0	0	0
6.96667	0.301286	0.471233	0.497783	0.03822	92.2	88.5	87.9	97.5	0	0	0	0	0	0	0	6.96667	0.301286	0.471233	0.497783	0.03822	0	0	0	0
6.98333	0.301286	0.471233	0.497783	0.03822	92.2	88.5	87.9	97.5	0	0	0	0	0	0	0	6.98333	0.301286	0.471233	0.497783	0.03822	0	0	0	0
7	0.301286	0.5197	0.497783	0.03822	92.2	87.4	87.9	97.5	0	0	0	0	0	0	0	7	0.301286	0.5197	0.497783	0.03822	0	0	0	0
7.01667	0.301286	0.444405	0.493377	0.03822	92.2	89.1	88	97.5	0	0	0	0	0	0	0	7.01667	0.301286	0.444405	0.493377	0.03822	0	0	0	0
7.03333	0.234103	0.40364	0.493377	0.03822	93.6	90	88	97.5	0	0	0	0	0	0	0	7.03333	0.234103	0.40364	0.493377	0.03822	0	0	0	0
7.05	0.348292	0.457854	0.493377	0.03822	91.2	88.8	88	97.5	0	0	0	0	0	0	0	7.05	0.348292	0.457854	0.493377	0.03822	0	0	0	0
7.06667	0.343627	0.475677	0.488964	0.03822	91.3	88.4	88.1	97.5	0	0	0	0	0	0	0	7.06667	0.343627	0.475677	0.488964	0.03822	0	0	0	0
7.08333	0.291787	0.430887	0.488964	0.00690909	92.4	89.4	88.1	98.1	0	0	0	0	0	0	0	7.08333	0.291787	0.430887	0.488964	0.00690909	0	0	0	0
7.1	0.209715	0.4082	0.488964	0.00690909	94.1	89.9	88.1	98.1	0	0	0	0	0	0	0	7.1	0.209715	0.4082	0.488964	0.00690909	0	0	0	0
7.11667	0.29654	0.457854	0.484543	0.00690909	92.3	88.8	88.2	98.1	0	0	0	0	0	0	0	7.11667	0.29654	0.457854	0.484543	0.00690909	0	0	0	0
7.13333	0.2438	0.453379	0.484543	0.00690909	93.4	88.9	88.2	98.1	0	0	0	0	0	0	0	7.13333	0.2438	0.453379	0.484543	0.00690909	0	0	0	0
7.15	0.194982	0.453379	0.484543	0.00690909	94.4	88.9	88.2	98.1	0	0	0	0	0	0	0	7.15	0.194982	0.453379	0.484543	0.00690909	0	0	0	0
7.16667	0.248636	0.448896	0.484543	0.00690909	93.3	89	88.2	98.1	0	0	0	0	0	0	0	7.16667	0.248636	0.448896	0.484543	0.00690909	0	0	0	0
7.18333	0.371493	0.444405	0.480113	0.00690909	90.7	89.1	88.3	98.1	0	0	0	0	0	0	0	7.18333	0.371493	0.444405	0.480113	0.00690909	0	0	0	0
7.2	0.310752	0.444405	0.480113	0.00690909	92	89.1	88.3	98.1	0	0	0	0	0	0	0	7.2	0.310752	0.444405	0.480113	0.00690909	0	0	0	0
7.21667	0.362236	0.439907	0.480113	0.00690909	90.9	89.2	88.3	98.1	0	0	0	0	0	0	0	7.21667	0.362236	0.439907	0.480113	0.00690909	0	0	0	0
7.23333	0.362236	0.426365	0.475677	0.00690909	90.9	89.5	88.4	98.1	0	0	0	0	0	0	0	7.23333	0.362236	0.426365	0.475677	0.00690909	0	0	0	0
7.25	0.362236	0.412753	0.475677	0.00690909	90.9	89.8	88.4	98.1	0	0	0	0	0	0	0	7.25	0.362236	0.412753	0.475677	0.00690909	0	0	0	0
7.26667	0.362236	0.462321	0.475677	0.00690909	90.9	88.7	88.4	98.1	0	0	0	0	0	0	0	7.26667	0.362236	0.462321	0.475677	0.00690909	0	0	0	0
7.28333	0.32489	0.462321	0.475677	0.00690909	91.7	88.7	88.4	98.1	0	0	0	0	0	0	0	7.28333	0.32489	0.462321	0.475677	0.00690909	0	0	0	0
7.3	0.199901	0.399071	0.471233	0.0121497	94.3	90.1	88.5	98	0	0	0	0	0	0	0	7.3	0.199901	0.399071	0.471233	0.0121497	0	0	0	0
7.31667	0.343627	0.4082	0.471233	0.0121497	91.3	89.9	88.5	98	0	0	0	0	0	0	0	7.31667	0.343627	0.4082	0.471233	0.0121497	0	0	0	0
7.33333	0.329586	0.421836	0.471233	0.0121497	91.6	89.6	88.5	98	0	0	0	0	0	0	0	7.33333	0.329586	0.421836	0.471233	0.0121497	0	0	0	0
7.35	0.320185	0.430887	0.471233	0.0121497	91.8	89.4	88.5	98	0	0	0	0	0	0	0	7.35	0.320185	0.430887	0.471233	0.0121497	0	0	0	0
7.36667	0.306023	0.439907	0.471233	0.0121497	92.1	89.2	88.5	98	0	0	0	0	0	0	0	7.36667	0.306023	0.439907	0.471233	0.0121497	0	0	0	0
7.38333	0.29654	0.510956	0.466781	0.0121497	92.3	87.6	88.6	98	0	0	0	0	0	0	0	7.38333	0.29654	0.510956	0.466781	0.0121497	0	0	0	0
7.4	0.29654	0.5197	0.466781	0.0121497	92.3	87.4	88.6	98	0	0	0	0	0	0	0	7.4	0.29654	0.5197	0.466781	0.0121497	0	0	0	0
7.41667	0.301286	0.475677	0.466781	0.0121497	92.2	88.4	88.6	98	0	0	0	0	0	0	0	7.41667	0.301286	0.475677	0.466781	0.0121497	0	0	0	0
7.43333	0.29654	0.475677	0.466781	-0.0141433	92.3	88.4	88.6	98.5	0	0	0	0	0	0	0	7.43333	0.29654	0.475677	0.466781	-0.0141433	0	0	0	0
7.45	0.29654	0.417299	0.466781	-0.00886684	92.3	89.7	88.6	98.4	0	0	0	0	0	0	0	7.45	0.29654	0.417299	0.466781	-0.00886684	0	0	0	0
7.46667	0.29654	0.426365	0.462321	-0.00359939	92.3	89.5	88.7	98.3	0	0	0	0	0	0	0	7.46667	0.29654	0.426365	0.462321	-0.00359939	0	0	0	0
7.48333	0.291787	0.471233	0.462321	0.00165952	92.4	88.5	88.7	98.2	0	0	0	0	0	0	0	7.48333	0.291787	0.471233	0.462321	0.00165952	0	0	0	0
7.5	0.253464	0.417299	0.462321	0.00690909	93.2	89.7	88.7	98.1	0	0	0	0	0	0	0	7.5	0.253464	0.417299	0.462321	0.00690909	0	0	0	0
7.51667	0.282255	0.421836	0.462321	0.00690909	92.6	89.6	88.7	98.1	0	0	0	0	0	0	0	7.51667	0.282255	0.421836	0.462321	0.00690909	0	0	0	0
7.53333	0.287025	0.430887	0.462321	0.00690909	92.5	89.4	88.7	98.1	0	0	0	0	0	0	0	7.53333	0.287025	0.430887	0.462321	0.00690909	0	0	0	0
7.55	0.291787	0.435401	0.457854	0.00690909	92.4	89.3	88.8	98.1	0	0	0	0	0	0	0	7.55	0.291787	0.435401	0.457854	0.00690909	0	0	0	0
7.56667	0.282255	0.439907	0.457854	0.00690909	92.6	89.2	88.8	98.1	0	0	0	0	0	0	0	7.56667	0.282255	0.439907	0.457854	0.00690909	0	0	0	0
7.58333	0.277477	0.444405	0.457854	0.00690909	92.7	89.1	88.8	98.1	0	0	0	0	0	0	0	7.58333	0.277477	0.444405	0.457854	0.00690909	0	0	0	0
7.6	0.343627	0.448896	0.457854	0.00690909	91.3	89	88.8	98.1	0	0	0	0	0	0	0	7.6	0.343627	0.448896	0.457854	0.00690909	0	0	0	0
7.61667	0.348292	0.466781	0.457854	0.00690909	91.2	88.6	88.8	98.1	0	0	0	0	0	0	0	7.61667	0.348292	0.466781	0.457854	0.00690909	0	0	0	0
7.63333	0.348292	0.471233	0.453379	0.00690909	91.2	88.5	88.9	98.1	0	0	0	0	0	0	0	7.63333	0.348292	0.471233	0.453379	0.00690909	0	0	0	0
7.65	0.348292	0.475677	0.453379	0.00690909	91.2	88.4	88.9	98.1	0	0	0	0	0	0	0	7.65	0.348292	0.475677	0.453379	0.00690909	0	0	0	0
7.66667	0.348292	0.412753	0.453379	0.00165952	91.2	89.8	88.9	98.2	0	0	0	0	0	0	0	7.66667	0.348292	0.412753	0.453379	0.00165952	0	0	0	0
7.68333	0.253464	0.448896	0.453379	0.00165952	93.2	89	88.9	98.2	0	0	0	0	0	0	0	7.68333	0.253464	0.448896	0.453379	0.00165952	0	0	0	0
7.7	0.315472	0.493377	0.453379	0.00165952	91.9	88	88.9	98.2	0	0	0	0	0	0	0	7.7	0.315472	0.493377	0.453379	0.00165952	0	0	0	0
7.71667	0.315472	0.484543	0.457854	0.00165952	91.9	88.2	88.8	98.2	0	0	0	0	0	0	0	7.71667	0.315472	0.484543	0.457854	0.00165952	0	0	0	0
7.73333	0.258283	0.439907	0.462321	0.00165952	93.1	89.2	88.7	98.2	0	0	0	0	0	0	0	7.73333	0.258283	0.439907	0.462321	0.00165952	0	0	0	0
7.75	0.291787	0.444405	0.462321	0.00165952	92.4	89.1	88.7	98.2	0	0	0	0	0	0	0	7.75	0.291787	0.444405	0.462321	0.00165952	0	0	0	0
7.76667	0.291787	0.385317	0.462321	-0.00359939	92.4	90.4	88.7	98.3	0	0	0	0	0	0	0	7.76667	0.291787	0.385317	0.462321	-0.00359939	0	0	0	0
7.78333	0.291787	0.417299	0.462321	-0.00359939	92.4	89.7	88.7	98.3	0	0	0	0	0	0	0	7.78333	0.291787	0.417299	0.462321	-0.00359939	0	0	0	0
7.8	0.277477	0.453379	0.462321	-0.00886684	92.7	88.9	88.7	98.4	0	0	0	0	0	0	0	7.8	0.277477	0.453379	0.462321	-0.00886684	0	0	0	0
7.81667	0.282255	0.352948	0.462321	-0.0141433	92.6	91.1	88.7	98.5	0	0	0	0	0	0	0	7.81667	0.282255	0.352948	0.462321	-0.0141433	0	0	0	0
7.83333	0.306023	0.376109	0.462321	-0.0141433	92.1	90.6	88.7	98.5	0	0	0	0	0	0	0	7.83333	0.306023	0.376109	0.462321	-0.0141433	0	0	0	0
7.85	0.301286	0.399071	0.462321	-0.0194287	92.2	90.1	88.7	98.6	0	0	0	0	0	0	0	7.85	0.301286	0.399071	0.462321	-0.0194287	0	0	0	0
7.86667	0.291787	0.40364	0.457854	-0.024723	92.4	90	88.8	98.7	0	0	0	0	0	0	0	7.86667	0.291787	0.40364	0.457854	-0.024723	0	0	0	0
7.88333	0.287025	0.4082	0.457854	-0.024723	92.5	89.9	88.8	98.7	0	0	0	0	0	0	0	7.88333	0.287025	0.4082	0.457854	-0.024723	0	0	0	0
7.9	0.282255	0.412753	0.457854	-0.0300268	92.6	89.8	88.8	98.8	0	0	0	0	0	0	0	7.9	0.282255	0.412753	0.457854	-0.0300268	0	0	0	0
7.91667	0.272691	0.417299	0.457854	-0.0300268	92.8	89.7	88.8	98.8	0	0	0	0	0	0	0	7.91667	0.272691	0.417299	0.457854	-0.0300268	0	0	0	0
7.93333	0.229242	0.421836	0.457854	-0.0300268	93.7	89.6	88.8	98.8	0	0	0	0	0	0	0	7.93333	0.229242	0.421836	0.457854	-0.0300268	0	0	0	0
7.95	0.258283	0.426365	0.457854	-0.0300268	93.1	89.5	88.8	98.8	0	0	0	0	0	0	0	7.95	0.258283	0.426365	0.457854	-0.0300268	0	0	0	0
7.96667	0.282255	0.40364	0.453379	-0.0300268	92.6	90	88.9	98.8	0	0	0	0	0	0	0	7.96667	0.282255	0.40364	0.453379	-0.0300268	0	0	0	0
7.98333	0.310752	0.394494	0.453379	-0.0300268	92	90.2	88.9	98.8	0	0	0	0	0	0	0	7.98333	0.310752	0.394494	0.453379	-0.0300268	0	0	0	0
8	0.320185	0.38991	0.453379	-0.0300268	91.8	90.3	88.9	98.8	0	0	0	0	0	0	0	8	0.320185	0.38991	0.453379	-0.0300268	0	0	0	0
8.01667	0.329586	0.380717	0.453379	-0.0300268	91.6	90.5	88.9	98.8	0	0	0	0	0	0	0	8.01667	0.329586	0.380717	0.453379	-0.0300268	0	0	0	0
8.03333	0.287025	0.457854	0.453379	-0.0300268	92.5	88.8	88.9	98.8	0	0	0	0	0	0	0	8.03333	0.287025	0.457854	0.453379	-0.0300268	0	0	0	0
8.05	0.301286	0.457854	0.453379	-0.0300268	92.2	88.8	88.9	98.8	0	0	0	0	0	0	0	8.05	0.301286	0.457854	0.453379	-0.0300268	0	0	0	0
8.06667	0.267896	0.453379	0.453379	-0.0300268	92.9	88.9	88.9	98.8	0	0	0	0	0	0	0	8.06667	0.267896	0.453379	0.453379	-0.0300268	0	0	0	0
8.08333	0.32489	0.453379	0.448896	-0.0300268	91.7	88.9	89	98.8	0	0	0	0	0	0	0	8.08333	0.32489	0.453379	0.448896	-0.0300268	0	0	0	0
8.1	0.267896	0.430887	0.448896	-0.0300268	92.9	89.4	89	98.8	0	0	0	0	0	0	0	8.1	0.267896	0.430887	0.448896	-0.0300268	0	0	0	0
8.11667	0.277477	0.439907	0.448896	-0.0300268	92.7	89.2	89	98.8	0	0	0	0	0	0	0	8.11667	0.277477	0.439907	0.448896	-0.0300268	0	0	0	0
8.13333	0.291787	0.435401	0.448896	-0.0300268	92.4	89.3	89	98.8	0	0	0	0	0	0	0	8.13333	0.291787	0.435401	0.448896	-0.0300268	0	0	0	0
8.15	0.306023	0.426365	0.448896	-0.0300268	92.1	89.5	89	98.8	0	0	0	0	0	0	0	8.15	0.306023	0.426365	0.448896	-0.0300268	0	0	0	0
8.16667	0.315472	0.421836	0.448896	-0.0889627	91.9	89.6	89	99.9	0	0	0	0	0	0	0	8.16667	0.315472	0.421836	0.448896	-0.0889627	0	0	0	0
8.18333	0.334275	0.417299	0.448896	-0.0300268	91.5	89.7	89	98.8	0	0	0	0	0	0	0	8.18333	0.334275	0.417299	0.448896	-0.0300268	0	0	0	0
8.2	0.224373	0.412753	0.421836	-0.0300268	93.8	89.8	89.6	98.8	0	0	0	0	0	0	0	8.2	0.224373	0.412753	0.421836	-0.0300268	0	0	0	0
8.21667	0.306023	0.412753	0.421836	-0.0353392	92.1	89.8	89.6	98.9	0	0	0	0	0	0	0	8.21667	0.306023	0.412753	0.421836	-0.0353392	0	0	0	0
8.23333	0.306023	0.417299	0.421836	-0.0353392	92.1	89.7	89.6	98.9	0	0	0	0	0	0	0	8.23333	0.306023	0.417299	0.421836	-0.0353392	0	0	0	0
8.25	0.306023	0.493377	0.426365	-0.0353392	92.1	88	89.5	98.9	0	0	0	0	0	0	0	8.25	0.306023	0.493377	0.426365	-0.0353392	0	0	0	0
8.26667	0.32489	0.493377	0.426365	-0.0353392	91.7	88	89.5	98.9	0	0	0	0	0	0	0	8.26667	0.32489	0.493377	0.426365	-0.0353392	0	0	0	0
8.28333	0.272691	0.439907	0.394494	-0.0353392	92.8	89.2	90.2	98.9	0	0	0	0	0	0	0	8.28333	0.272691	0.439907	0.394494	-0.0353392	0	0	0	0
8.3	0.2438	0.430887	0.444405	-0.0353392	93.4	89.4	89.1	98.9	0	0	0	0	0	0	0	8.3	0.2438	0.430887	0.444405	-0.0353392	0	0	0	0
8.31667	0.258283	0.421836	0.444405	-0.0353392	93.1	89.6	89.1	98.9	0	0	0	0	0	0	0	8.31667	0.258283	0.421836	0.444405	-0.0353392	0	0	0	0
8.33333	0.180172	0.412753	0.439907	-0.0406607	94.7	89.8	89.2	99	0	0	0	0	0	0	0	8.33333	0.180172	0.412753	0.439907	-0.0406607	0	0	0	0
8.35	0.224373	0.40364	0.439907	-0.0406607	93.8	90	89.2	99	0	0	0	0	0	0	0	8.35	0.224373	0.40364	0.439907	-0.0406607	0	0	0	0
8.36667	0.229242	0.448896	0.439907	-0.0406607	93.7	89	89.2	99	0	0	0	0	0	0	0	8.36667	0.229242	0.448896	0.439907	-0.0406607	0	0	0	0
8.38333	0.238956	0.394494	0.435401	-0.0406607	93.5	90.2	89.3	99	0	0	0	0	0	0	0	8.38333	0.238956	0.394494	0.435401	-0.0406607	0	0	0	0
8.4	0.2438	0.38991	0.394494	-0.0406607	93.4	90.3	90.2	99	0	0	0	0	0	0	0	8.4	0.2438	0.38991	0.394494	-0.0406607	0	0	0	0
8.41667	0.267896	0.38991	0.417299	-0.0406607	92.9	90.3	89.7	99	0	0	0	0	0	0	0	8.41667	0.267896	0.38991	0.417299	-0.0406607	0	0	0	0
8.43333	0.277477	0.38991	0.439907	-0.0406607	92.7	90.3	89.2	99	0	0	0	0	0	0	0	8.43333	0.277477	0.38991	0.439907	-0.0406607	0	0	0	0
8.45	0.238956	0.38991	0.435401	-0.0406607	93.5	90.3	89.3	99	0	0	0	0	0	0	0	8.45	0.238956	0.38991	0.435401	-0.0406607	0	0	0	0
8.46667	0.2438	0.385317	0.435401	-0.0459911	93.4	90.4	89.3	99.1	0	0	0	0	0	0	0	8.46667	0.2438	0.385317	0.435401	-0.0459911	0	0	0	0
8.48333	0.334275	0.385317	0.430887	-0.0459911	91.5	90.4	89.4	99.1	0	0	0	0	0	0	0	8.48333	0.334275	0.385317	0.430887	-0.0459911	0	0	0	0
8.5	0.310752	0.453379	0.426365	-0.0459911	92	88.9	89.5	99.1	0	0	0	0	0	0	0	8.5	0.310752	0.453379	0.426365	-0.0459911	0	0	0	0
8.51667	0.2438	0.444405	0.426365	-0.0459911	93.4	89.1	89.5	99.1	0	0	0	0	0	0	0	8.51667	0.2438	0.444405	0.426365	-0.0459911	0	0	0	0
8.53333	0.357596	0.435401	0.421836	-0.0459911	91	89.3	89.6	99.1	0	0	0	0	0	0	0	8.53333	0.357596	0.435401	0.421836	-0.0459911	0	0	0	0
8.55	0.29654	0.426365	0.421836	-0.0459911	92.3	89.5	89.6	99.1	0	0	0	0	0	0	0	8.55	0.29654	0.426365	0.421836	-0.0459911	0	0	0	0
8.56667	0.301286	0.412753	0.417299	-0.0459911	92.2	89.8	89.7	99.1	0	0	0	0	0	0	0	8.56667	0.301286	0.412753	0.417299	-0.0459911	0	0	0	0
8.58333	0.248636	0.320185	0.417299	-0.0513306	93.3	91.8	89.7	99.2	0	0	0	0	0	0	0	8.58333	0.248636	0.320185	0.417299	-0.0513306	0	0	0	0
8.6	0.248636	0.348292	0.412753	-0.0513306	93.3	91.2	89.8	99.2	0	0	0	0	0	0	0	8.6	0.248636	0.348292	0.412753	-0.0513306	0	0	0	0
8.61667	0.310752	0.430887	0.412753	-0.0513306	92	89.4	89.8	99.2	0	0	0	0	0	0	0	8.61667	0.310752	0.430887	0.412753	-0.0513306	0	0	0	0
8.63333	0.29654	0.435401	0.4082	-0.0513306	92.3	89.3	89.9	99.2	0	0	0	0	0	0	0	8.63333	0.29654	0.435401	0.4082	-0.0513306	0	0	0	0
8.65	0.287025	0.435401	0.4082	-0.0459911	92.5	89.3	89.9	99.1	0	0	0	0	0	0	0	8.65	0.287025	0.435401	0.4082	-0.0459911	0	0	0	0
8.66667	0.194982	0.435401	0.40364	-0.0406607	94.4	89.3	90	99	0	0	0	0	0	0	0	8.66667	0.194982	0.435401	0.40364	-0.0406607	0	0	0	0
8.68333	0.352948	0.439907	0.412753	-0.0353392	91.1	89.2	89.8	98.9	0	0	0	0	0	0	0	8.68333	0.352948	0.439907	0.412753	-0.0353392	0	0	0	0
8.7	0.301286	0.385317	0.421836	-0.0513306	92.2	90.4	89.6	99.2	0	0	0	0	0	0	0	8.7	0.301286	0.385317	0.421836	-0.0513306	0	0	0	0
8.71667	0.263094	0.399071	0.366868	-0.0620373	93	90.1	90.8	99.4	0	0	0	0	0	0	0	8.71667	0.263094	0.399071	0.366868	-0.0620373	0	0	0	0
8.73333	0.263094	0.412753	0.366868	-0.0566796	93	89.8	90.8	99.3	0	0	0	0	0	0	0	8.73333	0.263094	0.412753	0.366868	-0.0566796	0	0	0	0
8.75	0.334275	0.380717	0.412753	-0.0513306	91.5	90.5	89.8	99.2	0	0	0	0	0	0	0	8.75	0.334275	0.380717	0.412753	-0.0513306	0	0	0	0
8.76667	0.267896	0.380717	0.412753	-0.0406607	92.9	90.5	89.8	99	0	0	0	0	0	0	0	8.76667	0.267896	0.380717	0.412753	-0.0406607	0	0	0	0
8.78333	0.267896	0.376109	0.412753	-0.0459911	92.9	90.6	89.8	99.1	0	0	0	0	0	0	0	8.78333	0.267896	0.376109	0.412753	-0.0459911	0	0	0	0
8.8	0.310752	0.376109	0.412753	-0.0459911	92	90.6	89.8	99.1	0	0	0	0	0	0	0	8.8	0.310752	0.376109	0.412753	-0.0459911	0	0	0	0
8.81667	0.32489	0.475677	0.412753	-0.0459911	91.7	88.4	89.8	99.1	0	0	0	0	0	0	0	8.81667	0.32489	0.475677	0.412753	-0.0459911	0	0	0	0
8.83333	0.248636	0.417299	0.412753	-0.0459911	93.3	89.7	89.8	99.1	0	0	0	0	0	0	0	8.83333	0.248636	0.417299	0.412753	-0.0459911	0	0	0	0
8.85	0.253464	0.417299	0.412753	-0.0513306	93.2	89.7	89.8	99.2	0	0	0	0	0	0	0	8.85	0.253464	0.417299	0.412753	-0.0513306	0	0	0	0
8.86667	0.258283	0.466781	0.412753	-0.0513306	93.1	88.6	89.8	99.2	0	0	0	0	0	0	0	8.86667	0.258283	0.466781	0.412753	-0.0513306	0	0	0	0
8.88333	0.301286	0.466781	0.412753	-0.0620373	92.2	88.6	89.8	99.4	0	0	0	0	0	0	0	8.88333	0.301286	0.466781	0.412753	-0.0620373	0	0	0	0
8.9	0.238956	0.394494	0.412753	-0.0674041	93.5	90.2	89.8	99.5	0	0	0	0	0	0	0	8.9	0.238956	0.394494	0.412753	-0.0674041	0	0	0	0
8.91667	0.253464	0.399071	0.412753	-0.0781649	93.2	90.1	89.8	99.7	0	0	0	0	0	0	0	8.91667	0.253464	0.399071	0.412753	-0.0781649	0	0	0	0
8.93333	0.267896	0.40364	0.366868	-0.110668	92.9	90	90.8	100.3	0	0	0	0	0	0	0	8.93333	0.267896	0.40364	0.366868	-0.110668	0	0	0	0
8.95	0.282255	0.40364	0.380717	-0.0835594	92.6	90	90.5	99.8	0	0	0	0	0	0	0	8.95	0.282255	0.40364	0.380717	-0.0835594	0	0	0	0
8.96667	0.209715	0.4082	0.394494	-0.0620373	94.1	89.9	90.2	99.4	0	0	0	0	0	0	0	8.96667	0.209715	0.4082	0.394494	-0.0620373	0	0	0	0
8.98333	0.258283	0.412753	0.4082	-0.0620373	93.1	89.8	89.9	99.4	0	0	0	0	0	0	0	8.98333	0.258283	0.412753	0.4082	-0.0620373	0	0	0	0
9	0.248636	0.412753	0.40364	-0.0620373	93.3	89.8	90	99.4	0	0	0	0	0	0	0	9	0.248636	0.412753	0.40364	-0.0620373	0	0	0	0
9.01667	0.2438	0.430887	0.40364	-0.0620373	93.4	89.4	90	99.4	0	0	0	0	0	0	0	9.01667	0.2438	0.430887	0.40364	-0.0620373	0	0	0	0
9.03333	0.238956	0.430887	0.371493	-0.0620373	93.5	89.4	90.7	99.4	0	0	0	0	0	0	0	9.03333	0.238956	0.430887	0.371493	-0.0620373	0	0	0	0
9.05	0.2438	0.439907	0.4082	-0.0620373	93.4	89.2	89.9	99.4	0	0	0	0	0	0	0	9.05	0.2438	0.439907	0.4082	-0.0620373	0	0	0	0
9.06667	0.120166	0.444405	0.40364	-0.0620373	95.9	89.1	90	99.4	0	0	0	0	0	0	0	9.06667	0.120166	0.444405	0.40364	-0.0620373	0	0	0	0
9.08333	0.234103	0.40364	0.399071	-0.0674041	93.6	90	90.1	99.5	0	0	0	0	0	0	0	9.08333	0.234103	0.40364	0.399071	-0.0674041	0	0	0	0
9.1	0.238956	0.484543	0.399071	-0.0674041	93.5	88.2	90.1	99.5	0	0	0	0	0	0	0	9.1	0.238956	0.484543	0.399071	-0.0674041	0	0	0	0
9.11667	0.180172	0.444405	0.394494	-0.0674041	94.7	89.1	90.2	99.5	0	0	0	0	0	0	0	9.11667	0.180172	0.444405	0.394494	-0.0674041	0	0	0	0
9.13333	0.253464	0.417299	0.357596	-0.0674041	93.2	89.7	91	99.5	0	0	0	0	0	0	0	9.13333	0.253464	0.417299	0.357596	-0.0674041	0	0	0	0
9.15	0.306023	0.417299	0.40364	-0.0674041	92.1	89.7	90	99.5	0	0	0	0	0	0	0	9.15	0.306023	0.417299	0.40364	-0.0674041	0	0	0	0
9.16667	0.282255	0.417299	0.394494	-0.0674041	92.6	89.7	90.2	99.5	0	0	0	0	0	0	0	9.16667	0.282255	0.417299	0.394494	-0.0674041	0	0	0	0
9.18333	0.263094	0.417299	0.38991	-0.0674041	93	89.7	90.3	99.5	0	0	0	0	0	0	0	9.18333	0.263094	0.417299	0.38991	-0.0674041	0	0	0	0
9.2	0.145318	0.417299	0.380717	-0.0674041	95.4	89.7	90.5	99.5	0	0	0	0	0	0	0	9.2	0.145318	0.417299	0.380717	-0.0674041	0	0	0	0
9.21667	0.291787	0.357596	0.385317	-0.0620373	92.4	91	90.4	99.4	0	0	0	0	0	0	0	9.21667	0.291787	0.357596	0.385317	-0.0620373	0	0	0	0
9.23333	0.306023	0.357596	0.38991	-0.0620373	92.1	91	90.3	99.4	0	0	0	0	0	0	0	9.23333	0.306023	0.357596	0.38991	-0.0620373	0	0	0	0
9.25	0.315472	0.430887	0.301286	-0.0620373	91.9	89.4	92.2	99.4	0	0	0	0	0	0	0	9.25	0.315472	0.430887	0.301286	-0.0620373	0	0	0	0
9.26667	0.199901	0.430887	0.394494	-0.0620373	94.3	89.4	90.2	99.4	0	0	0	0	0	0	0	9.26667	0.199901	0.430887	0.394494	-0.0620373	0	0	0	0
9.28333	0.199901	0.435401	0.394494	-0.0620373	94.3	89.3	90.2	99.4	0	0	0	0	0	0	0	9.28333	0.199901	0.435401	0.394494	-0.0620373	0	0	0	0
9.3	0.199901	0.435401	0.38991	-0.0620373	94.3	89.3	90.3	99.4	0	0	0	0	0	0	0	9.3	0.199901	0.435401	0.38991	-0.0620373	0	0	0	0
9.31667	0.282255	0.439907	0.38991	-0.0835594	92.6	89.2	90.3	99.8	0	0	0	0	0	0	0	9.31667	0.282255	0.439907	0.38991	-0.0835594	0	0	0	0
9.33333	0.277477	0.426365	0.38991	-0.110668	92.7	89.5	90.3	100.3	0	0	0	0	0	0	0	9.33333	0.277477	0.426365	0.38991	-0.110668	0	0	0	0
9.35	0.234103	0.412753	0.38991	-0.116117	93.6	89.8	90.3	100.4	0	0	0	0	0	0	0	9.35	0.234103	0.412753	0.38991	-0.116117	0	0	0	0
9.36667	0.310752	0.399071	0.385317	-0.121575	92	90.1	90.4	100.5	0	0	0	0	0	0	0	9.36667	0.310752	0.399071	0.385317	-0.121575	0	0	0	0
9.38333	0.310752	0.417299	0.385317	-0.121575	92	89.7	90.4	100.5	0	0	0	0	0	0	0	9.38333	0.310752	0.417299	0.385317	-0.121575	0	0	0	0
9.4	0.310752	0.435401	0.385317	-0.0781649	92	89.3	90.4	99.7	0	0	0	0	0	0	0	9.4	0.310752	0.435401	0.385317	-0.0781649	0	0	0	0
9.41667	0.253464	0.417299	0.380717	-0.0727799	93.2	89.7	90.5	99.6	0	0	0	0	0	0	0	9.41667	0.253464	0.417299	0.380717	-0.0727799	0	0	0	0
9.43333	0.263094	0.385317	0.380717	-0.121575	93	90.4	90.5	100.5	0	0	0	0	0	0	0	9.43333	0.263094	0.385317	0.380717	-0.121575	0	0	0	0
9.45	0.272691	0.376109	0.380717	-0.0997967	92.8	90.6	90.5	100.1	0	0	0	0	0	0	0	9.45	0.272691	0.376109	0.380717	-0.0997967	0	0	0	0
9.46667	0.277477	0.448896	0.380717	-0.0781649	92.7	89	90.5	99.7	0	0	0	0	0	0	0	9.46667	0.277477	0.448896	0.380717	-0.0781649	0	0	0	0
9.48333	0.185117	0.435401	0.334275	-0.0781649	94.6	89.3	91.5	99.7	0	0	0	0	0	0	0	9.48333	0.185117	0.435401	0.334275	-0.0781649	0	0	0	0
9.5	0.180172	0.426365	0.385317	-0.0781649	94.7	89.5	90.4	99.7	0	0	0	0	0	0	0	9.5	0.180172	0.426365	0.385317	-0.0781649	0	0	0	0
9.51667	0.135284	0.301286	0.385317	-0.0835594	95.6	92.2	90.4	99.8	0	0	0	0	0	0	0	9.51667	0.135284	0.301286	0.385317	-0.0835594	0	0	0	0
9.53333	0.21461	0.291787	0.385317	-0.0835594	94	92.4	90.4	99.8	0	0	0	0	0	0	0	9.53333	0.21461	0.291787	0.385317	-0.0835594	0	0	0	0
9.55	0.234103	0.40364	0.380717	-0.0889627	93.6	90	90.5	99.9	0	0	0	0	0	0	0	9.55	0.234103	0.40364	0.380717	-0.0889627	0	0	0	0
9.56667	0.248636	0.448896	0.380717	-0.0889627	93.3	89	90.5	99.9	0	0	0	0	0	0	0	9.56667	0.248636	0.448896	0.380717	-0.0889627	0	0	0	0
9.58333	0.224373	0.315472	0.380717	-0.0889627	93.8	91.9	90.5	99.9	0	0	0	0	0	0	0	9.58333	0.224373	0.315472	0.380717	-0.0889627	0	0	0	0
9.6	0.282255	0.258283	0.380717	-0.0943751	92.6	93.1	90.5	100	0	0	0	0	0	0	0	9.6	0.282255	0.258283	0.380717	-0.0943751	0	0	0	0
9.61667	0.170256	0.238956	0.376109	-0.0943751	94.9	93.5	90.6	100	0	0	0	0	0	0	0	9.61667	0.170256	0.238956	0.376109	-0.0943751	0	0	0	0
9.63333	0.120166	0.2438	0.376109	-0.0943751	95.9	93.4	90.6	100	0	0	0	0	0	0	0	9.63333	0.120166	0.2438	0.376109	-0.0943751	0	0	0	0
9.65	0.110045	0.2438	0.376109	-0.0997967	96.1	93.4	90.6	100.1	0	0	0	0	0	0	0	9.65	0.110045	0.2438	0.376109	-0.0997967	0	0	0	0
9.66667	0.0998891	0.2438	0.371493	-0.0997967	96.3	93.4	90.7	100.1	0	0	0	0	0	0	0	9.66667	0.0998891	0.2438	0.371493	-0.0997967	0	0	0	0
9.68333	0.0947981	0.2438	0.371493	-0.0997967	96.4	93.4	90.7	100.1	0	0	0	0	0	0	0	9.68333	0.0947981	0.2438	0.371493	-0.0997967	0	0	0	0
9.7	0.0896985	0.2438	0.371493	-0.105228	96.5	93.4	90.7	100.2	0	0	0	0	0	0	0	9.7	0.0896985	0.2438	0.371493	-0.105228	0	0	0	0
9.71667	0.0896985	0.2438	0.366868	-0.105228	96.5	93.4	90.8	100.2	0	0	0	0	0	0	0	9.71667	0.0896985	0.2438	0.366868	-0.105228	0	0	0	0
9.73333	0.0896985	0.2438	0.366868	-0.110668	96.5	93.4	90.8	100.3	0	0	0	0	0	0	0	9.73333	0.0896985	0.2438	0.366868	-0.110668	0	0	0	0
9.75	0.0845902	0.2438	0.357596	-0.110668	96.6	93.4	91	100.3	0	0	0	0	0	0	0	9.75	0.0845902	0.2438	0.357596	-0.110668	0	0	0	0
9.76667	0.0845902	0.2438	0.362236	-0.110668	96.6	93.4	90.9	100.3	0	0	0	0	0	0	0	9.76667	0.0845902	0.2438	0.362236	-0.110668	0	0	0	0
9.78333	0.0794731	0.248636	0.362236	-0.110668	96.7	93.3	90.9	100.3	0	0	0	0	0	0	0	9.78333	0.0794731	0.248636	0.362236	-0.110668	0	0	0	0
9.8	0.0794731	0.248636	0.366868	-0.116117	96.7	93.3	90.8	100.4	0	0	0	0	0	0	0	9.8	0.0794731	0.248636	0.366868	-0.116117	0	0	0	0
9.81667	0.0743469	0.248636	0.366868	-0.116117	96.8	93.3	90.8	100.4	0	0	0	0	0	0	0	9.81667	0.0743469	0.248636	0.366868	-0.116117	0	0	0	0
9.83333	0.0743469	0.248636	0.371493	-0.116117	96.8	93.3	90.7	100.4	0	0	0	0	0	0	0	9.83333	0.0743469	0.248636	0.371493	-0.116117	0	0	0	0
9.85	0.0743469	0.248636	0.371493	-0.121575	96.8	93.3	90.7	100.5	0	0	0	0	0	0	0	9.85	0.0743469	0.248636	0.371493	-0.121575	0	0	0	0
9.86667	0.0692123	0.248636	0.376109	-0.121575	96.9	93.3	90.6	100.5	0	0	0	0	0	0	0	9.86667	0.0692123	0.248636	0.376109	-0.121575	0	0	0	0
9.88333	0.0743469	0.248636	0.376109	-0.121575	96.8	93.3	90.6	100.5	0	0	0	0	0	0	0	9.88333	0.0743469	0.248636	0.376109	-0.121575	0	0	0	0
9.9	0.0743469	0.248636	0.380717	-0.127043	96.8	93.3	90.5	100.6	0	0	0	0	0	0	0	9.9	0.0743469	0.248636	0.380717	-0.127043	0	0	0	0
9.91667	0.0794731	0.248636	0.385317	-0.127043	96.7	93.3	90.4	100.6	0	0	0	0	0	0	0	9.91667	0.0794731	0.248636	0.385317	-0.127043	0	0	0	0
9.93333	0.0845902	0.253464	0.338955	-0.127043	96.6	93.2	91.4	100.6	0	0	0	0	0	0	0	9.93333	0.0845902	0.253464	0.338955	-0.127043	0	0	0	0
9.95	0.0845902	0.253464	0.376109	-0.127043	96.6	93.2	90.6	100.6	0	0	0	0	0	0	0	9.95	0.0845902	0.253464	0.376109	-0.127043	0	0	0	0
9.96667	0.0896985	0.253464	0.385317	-0.13252	96.5	93.2	90.4	100.7	0	0	0	0	0	0	0	9.96667	0.0896985	0.253464	0.385317	-0.13252	0	0	0	0
9.98333	0.0947981	0.253464	0.394494	-0.13252	96.4	93.2	90.2	100.7	0	0	0	0	0	0	0	9.98333	0.0947981	0.253464	0.394494	-0.13252	0	0	0	0
10	0.0947981	0.253464	0.385317	-0.13252	96.4	93.2	90.4	100.7	0	0	0	0	0	0	0	10	0.0947981	0.253464	0.385317	-0.13252	0	0	0	0
10.0167	0.0998891	0.253464	0.380717	-0.138006	96.3	93.2	90.5	100.8	0	0	0	0	0	0	0	10.0167	0.0998891	0.253464	0.380717	-0.138006	0	0	0	0
10.0333	0.104972	0.253464	0.371493	-0.138006	96.2	93.2	90.7	100.8	0	0	0	0	0	0	0	10.0333	0.104972	0.253464	0.371493	-0.138006	0	0	0	0
10.05	0.277477	0.435401	0.366868	-0.138006	92.7	89.3	90.8	100.8	0	0	0	0	0	0	0	10.05	0.277477	0.435401	0.366868	-0.138006	0	0	0	0
10.0667	0.348292	0.497783	0.380717	-0.138006	91.2	87.9	90.5	100.8	0	0	0	0	0	0	0	10.0667	0.348292	0.497783	0.380717	-0.138006	0	0	0	0
10.0833	0.462321	0.609709	0.394494	-0.143502	88.7	85.3	90.2	100.9	0	0	0	0	0	0	0	10.0833	0.462321	0.609709	0.394494	-0.143502	0	0	0	0
10.1	0.626487	0.772389	0.394494	-0.143502	84.9	81.3	90.2	100.9	0	0.0370367	0	0	0	0.1	0	10.1	0.626487	0.772389	0.394494	-0.143502	0	0.0370367	0	0
10.1167	0.898433	1.0246	0.394494	-0.143502	78	74.5	90.2	100.9	0	0.0769223	0	0	0	0.207692	0	10.1167	0.898433	1.0246	0.394494	-0.143502	0	0.0769223	0	0
10.1333	1.29607	1.406	0.38991	-0.149007	66.2	62.5	90.3	101	0.0427346	0.125355	0	0	0.115385	0.338462	0	10.1333	1.29607	1.406	0.38991	-0.149007	0.0427346	0.125355	0	0
10.15	1.6602	1.75459	0.38991	-0.149007	53.1	49.3	90.3	101	0.0854692	0.185183	0	0	0.230769	0.5	0	10.15	1.6602	1.75459	0.38991	-0.149007	0.0854692	0.185183	0	0
10.1667	1.92366	2.01796	0.38991	-0.149007	42.1	37.9	90.3	101	0.1396	0.259257	0	0	0.376923	0.7	0	10.1667	1.92366	2.01796	0.38991	-0.149007	0.1396	0.259257	0	0
10.1833	2.11463	2.21236	0.385317	-0.149007	33.5	29	90.4	101	0.207975	0.336179	0	0	0.561539	0.907692	0	10.1833	2.11463	2.21236	0.385317	-0.149007	0.207975	0.336179	0	0
10.2	2.24706	2.35171	0.385317	-0.154521	27.4	22.6	90.4	101.1	0.282048	0.421648	0	0	0.761538	1.13846	0	10.2	2.24706	2.35171	0.385317	-0.154521	0.282048	0.421648	0	0
10.2167	2.34732	2.46507	0.385317	-0.154521	22.8	17.5	90.4	101.1	0.367518	0.512815	0	0	0.992308	1.38461	0	10.2167	2.34732	2.46507	0.385317	-0.154521	0.367518	0.512815	0	0
10.2333	2.4247	2.55431	0.385317	-0.154521	19.3	13.6	90.4	101.1	0.461534	0.612529	0	0	1.24615	1.65385	0	10.2333	2.4247	2.55431	0.385317	-0.154521	0.461534	0.612529	0	0
10.25	2.46733	2.6107	0.348292	-0.160044	17.4	11.2	91.2	101.2	0.561248	0.712244	0	0	1.51538	1.92308	0	10.25	2.46733	2.6107	0.348292	-0.160044	0.561248	0.712244	0	0
10.2667	2.49225	2.6442	0.310752	-0.160044	16.3	9.8	92	101.2	0.663811	0.817656	0	0	1.79231	2.20769	0	10.2667	2.49225	2.6442	0.310752	-0.160044	0.663811	0.817656	0	0
10.2833	2.52426	2.67818	0.385317	-0.160044	14.9	8.4	90.4	101.2	0.772072	0.923068	0	0	2.08461	2.49231	0	10.2833	2.52426	2.67818	0.385317	-0.160044	0.772072	0.923068	0	0
10.3	2.54735	2.69537	0.306023	-0.289682	13.9	7.7	92.1	103.5	0.88888	1.03418	0	0	2.4	2.79231	0	10.3	2.54735	2.69537	0.306023	-0.289682	0.88888	1.03418	0	0
10.3167	2.57531	2.72766	0.248636	-0.341787	12.7	6.4	93.3	104.4	1.00569	1.10825	0	0	2.71538	2.99231	0	10.3167	2.57531	2.72766	0.248636	-0.341787	1.00569	1.10825	0	0
10.3333	2.6107	2.74777	0.229242	-0.353472	11.2	5.6	93.7	104.6	1.13389	1.17948	0	0	3.06154	3.18461	0	10.3333	2.6107	2.74777	0.229242	-0.353472	1.13389	1.17948	0	0
10.35	2.65144	2.75537	0.229242	-0.365197	9.5	5.3	93.7	104.8	1.21366	1.24215	0	0	3.27692	3.35385	0	10.35	2.65144	2.75537	0.229242	-0.365197	1.21366	1.24215	0	0
10.3667	2.6733	2.76044	0.229242	-0.365197	8.6	5.1	93.7	104.8	1.29913	1.29343	0	0	3.50769	3.49231	0	10.3667	2.6733	2.76044	0.229242	-0.365197	1.29913	1.29343	0	0
10.3833	2.68553	2.77319	0.229242	-0.365197	8.1	4.6	93.7	104.8	1.37321	1.33047	0	0	3.70769	3.59231	0	10.3833	2.68553	2.77319	0.229242	-0.365197	1.37321	1.33047	0	0
10.4	2.70526	2.78345	0.229242	-0.365197	7.3	4.2	93.7	104.8	1.43588	1.36466	0	0	3.87692	3.68461	0	10.4	2.70526	2.78345	0.229242	-0.365197	1.43588	1.36466	0	0
10.4167	2.71518	2.77831	0.224373	-0.371074	6.9	4.4	93.8	104.9	1.49286	1.3846	0	0	4.03077	3.73846	0	10.4167	2.71518	2.77831	0.224373	-0.371074	1.49286	1.3846	0	0
10.4333	2.72516	2.77319	0.224373	-0.371074	6.5	4.6	93.8	104.9	1.53845	1.39885	0	0	4.15385	3.77692	0	10.4333	2.72516	2.77319	0.224373	-0.371074	1.53845	1.39885	0	0
10.45	2.73769	2.76808	0.224373	-0.371074	6	4.8	93.8	104.9	1.57263	1.40454	0	0	4.24615	3.79231	0	10.45	2.73769	2.76808	0.224373	-0.371074	1.57263	1.40454	0	0
10.4667	2.74777	2.76299	0.224373	-0.371074	5.6	5	93.8	104.9	1.59827	1.40739	0	0	4.31538	3.8	0	10.4667	2.74777	2.76299	0.224373	-0.371074	1.59827	1.40739	0	0
10.4833	2.74777	2.7503	0.219495	-0.371074	5.6	5.5	93.9	104.9	1.62107	1.40454	0	0	4.37692	3.79231	0	10.4833	2.74777	2.7503	0.219495	-0.371074	1.62107	1.40454	0	0
10.5	2.74777	2.72266	0.219495	-0.371074	5.6	6.6	93.9	104.9	1.62961	1.4017	0	0	4.4	3.78462	0	10.5	2.74777	2.72266	0.219495	-0.371074	1.62961	1.4017	0	0
10.5167	2.71767	2.58705	0.219495	-0.371074	6.8	12.2	93.9	104.9	1.62676	1.39315	0	0	4.39231	3.76154	0	10.5167	2.71767	2.58705	0.219495	-0.371074	1.62676	1.39315	0	0
10.5333	2.67574	2.32105	0.219495	-0.371074	8.5	24	93.9	104.9	1.62107	1.38175	0	0	4.37692	3.73077	0	10.5333	2.67574	2.32105	0.219495	-0.371074	1.62107	1.38175	0	0
10.55	2.63458	2.17333	0.219495	-0.371074	10.2	30.8	93.9	104.9	1.60682	1.37036	0	0	4.33846	3.7	0	10.55	2.63458	2.17333	0.219495	-0.371074	1.60682	1.37036	0	0
10.5667	2.60358	2.11026	0.21461	-0.371074	11.5	33.7	94	104.9	1.59543	1.35896	0	0	4.30769	3.66923	0	10.5667	2.60358	2.11026	0.21461	-0.371074	1.59543	1.35896	0	0
10.5833	2.56829	2.08842	0.21461	-0.371074	13	34.7	94	104.9	1.57833	1.34757	0	0	4.26154	3.63846	0	10.5833	2.56829	2.08842	0.21461	-0.371074	1.57833	1.34757	0	0
10.6	2.5105	2.07747	0.21461	-0.371074	15.5	35.2	94	104.9	1.55839	1.33617	0	0	4.20769	3.60769	0	10.6	2.5105	2.07747	0.21461	-0.371074	1.55839	1.33617	0	0
10.6167	2.27747	2.06869	0.21461	-0.376961	26	35.6	94	105	1.53275	1.32192	0	0	4.13846	3.56923	0	10.6167	2.27747	2.06869	0.21461	-0.376961	1.53275	1.32192	0	0
10.6333	2.09498	2.04008	0.209715	-0.376961	34.4	36.9	94.1	105	1.50711	1.31338	0	0	4.06923	3.54615	0	10.6333	2.09498	2.04008	0.209715	-0.376961	1.50711	1.31338	0	0
10.65	1.98233	1.98903	0.209715	-0.376961	39.5	39.2	94.1	105	1.48147	1.30198	0	0	4	3.51539	0	10.65	1.98233	1.98903	0.209715	-0.376961	1.48147	1.30198	0	0
10.6667	1.92594	1.94861	0.209715	-0.376961	42	41	94.1	105	1.45298	1.29059	0	0	3.92308	3.48461	0	10.6667	1.92594	1.94861	0.209715	-0.376961	1.45298	1.29059	0	0
10.6833	1.8824	1.90768	0.209715	-0.376961	43.9	42.8	94.1	105	1.42449	1.27919	0	0	3.84615	3.45385	0	10.6833	1.8824	1.90768	0.209715	-0.376961	1.42449	1.27919	0	0
10.7	1.84988	1.86851	0.219495	-0.376961	45.3	44.5	93.9	105	1.39885	1.26779	0	0	3.77692	3.42308	0	10.7	1.84988	1.86851	0.219495	-0.376961	1.39885	1.26779	0	0
10.7167	1.82404	1.83817	0.229242	-0.376961	46.4	45.8	93.7	105	1.38175	1.25355	0	0	3.73077	3.38462	0	10.7167	1.82404	1.83817	0.229242	-0.376961	1.38175	1.25355	0	0
10.7333	1.79076	1.81695	0.234103	-0.376961	47.8	46.7	93.6	105	1.35896	1.2393	0	0	3.66923	3.34615	0	10.7333	1.79076	1.81695	0.234103	-0.376961	1.35896	1.2393	0	0
10.75	1.75944	1.80032	0.2438	-0.255379	49.1	47.4	93.4	102.9	1.34187	1.22506	0	0	3.62308	3.30769	0	10.75	1.75944	1.80032	0.2438	-0.255379	1.34187	1.22506	0	0
10.7667	1.7375	1.78597	0.417299	-0.0141433	50	48	89.7	98.5	1.31623	1.20797	0	0	3.55385	3.26154	0	10.7667	1.7375	1.78597	0.417299	-0.0141433	1.31623	1.20797	0	0
10.7833	1.71287	1.76671	0.497783	0.11511	51	48.8	87.9	96	1.29343	1.19087	0	0.0398856	3.49231	3.21538	0	10.7833	1.71287	1.76671	0.497783	0.11511	1.29343	1.19087	0	0.0398856
10.8	1.68796	1.75215	0.638995	0.315472	52	49.4	84.6	91.9	1.27064	1.17378	0	0.0769223	3.43077	3.16923	0	10.8	1.68796	1.75215	0.638995	0.315472	1.27064	1.17378	0	0.0769223
10.8167	1.67034	1.74728	0.849627	0.605497	52.7	49.6	79.3	85.4	1.2507	1.15668	0	0.113959	3.37692	3.12308	0	10.8167	1.67034	1.74728	0.849627	0.605497	1.2507	1.15668	0	0.113959
10.8333	1.65512	1.73995	1.19573	0.992868	53.3	49.9	69.4	75.4	1.23361	1.13674	0	0.16524	3.33077	3.06923	0	10.8333	1.65512	1.73995	1.19573	0.992868	1.23361	1.13674	0	0.16524
10.85	1.64491	1.73014	1.60356	1.42039	53.7	50.3	55.3	62	1.20797	1.11965	0	0.227918	3.26154	3.02308	0	10.85	1.64491	1.73014	1.60356	1.42039	1.20797	1.11965	0	0.227918
10.8667	1.63208	1.72276	1.93729	1.77877	54.2	50.6	41.5	48.3	1.18517	1.10255	0.0370367	0.299142	3.2	2.97692	0.1	10.8667	1.63208	1.72276	1.93729	1.77877	1.18517	1.10255	0.0370367	0.299142
10.8833	1.62176	1.71535	2.15814	2.01796	54.6	50.9	31.5	37.9	1.16808	1.08261	0.0769223	0.373216	3.15385	2.92308	0.207692	10.8833	1.62176	1.71535	2.15814	2.01796	1.16808	1.08261	0.0769223	0.373216
10.9	1.61138	1.70791	2.30795	2.18851	55	51.2	24.6	30.1	1.15383	1.06552	0.125355	0.458685	3.11538	2.87692	0.338462	10.9	1.61138	1.70791	2.30795	2.18851	1.15383	1.06552	0.125355	0.458685
10.9167	1.59833	1.70543	2.41357	2.33417	55.5	51.3	19.8	23.4	1.13674	1.04842	0.185183	0.549852	3.06923	2.83077	0.5	10.9167	1.59833	1.70543	2.41357	2.33417	1.13674	1.04842	0.185183	0.549852
10.9333	1.59571	1.70045	2.49908	2.43811	55.6	51.5	16	18.7	1.1111	1.03133	0.253559	0.646717	3	2.78462	0.684615	10.9333	1.59571	1.70045	2.49908	2.43811	1.1111	1.03133	0.253559	0.646717
10.95	1.59047	1.69796	2.54967	2.5105	55.8	51.6	13.8	15.5	1.09401	1.01423	0.327632	0.74928	2.95385	2.73846	0.884615	10.95	1.59047	1.69796	2.54967	2.5105	1.09401	1.01423	0.327632	0.74928
10.9667	1.58784	1.69546	2.58235	2.55664	55.9	51.7	12.4	13.5	1.07121	0.99999	0.410252	0.857541	2.89231	2.7	1.10769	10.9667	1.58784	1.69546	2.58235	2.55664	1.07121	0.99999	0.410252	0.857541
10.9833	1.5852	1.69046	2.61784	2.59176	56	51.9	10.9	12	1.05412	0.985745	0.498571	0.962953	2.84615	2.66154	1.34615	10.9833	1.5852	1.69046	2.61784	2.59176	1.05412	0.985745	0.498571	0.962953
11	1.57993	1.68796	2.64661	2.61784	56.2	52	9.7	10.9	1.03703	0.9715	0.592587	1.02848	2.8	2.62308	1.6	11	1.57993	1.68796	2.64661	2.61784	1.03703	0.9715	0.592587	1.02848
11.0167	1.57728	1.68545	2.67818	2.62978	56.3	52.1	8.4	10.4	0.948708	0.957255	0.689452	1.1111	2.56154	2.58461	1.86154	11.0167	1.57728	1.68545	2.67818	2.62978	0.948708	0.957255	0.689452	1.1111
11.0333	1.57463	1.68545	2.71021	2.66599	56.4	52.1	7.1	8.9	0.86039	0.943011	0.789166	1.19372	2.32308	2.54615	2.13077	11.0333	1.57463	1.68545	2.71021	2.66599	0.86039	0.943011	0.789166	1.19372
11.05	1.56667	1.68294	2.73016	2.69537	56.7	52.2	6.3	7.7	0.772072	0.923068	0.891729	1.2621	2.08461	2.49231	2.40769	11.05	1.56667	1.68294	2.73016	2.69537	0.772072	0.923068	0.891729	1.2621
11.0667	1.56401	1.68042	2.74777	2.71767	56.8	52.3	5.6	6.8	0.692301	0.843296	0.994292	1.31907	1.86923	2.27692	2.68461	11.0667	1.56401	1.68042	2.74777	2.71767	0.692301	0.843296	0.994292	1.31907
11.0833	1.56135	1.68042	2.75537	2.73267	56.9	52.3	5.3	6.2	0.609681	0.766374	1.06552	1.36751	1.64615	2.06923	2.87692	11.0833	1.56135	1.68042	2.75537	2.73267	0.609681	0.766374	1.06552	1.36751
11.1	1.55601	1.67791	2.76299	2.75283	57.1	52.4	5	5.4	0.52706	0.692301	1.13674	1.41309	1.42308	1.86923	3.06923	11.1	1.55601	1.67791	2.76299	2.75283	0.52706	0.692301	1.13674	1.41309
11.1167	1.55333	1.67539	2.77319	2.7503	57.2	52.5	4.6	5.5	0.484326	0.618228	1.19942	1.44728	1.30769	1.66923	3.23846	11.1167	1.55333	1.67539	2.77319	2.7503	0.484326	0.618228	1.19942	1.44728
11.1333	1.55065	1.67539	2.78088	2.74777	57.3	52.5	4.3	5.6	0.44444	0.544154	1.2507	1.47007	1.2	1.46923	3.37692	11.1333	1.55065	1.67539	2.78088	2.74777	0.44444	0.544154	1.2507	1.47007
11.15	1.54797	1.67286	2.79117	2.74525	57.4	52.6	3.9	5.7	0.370367	0.512815	1.29343	1.48716	1	1.38461	3.49231	11.15	1.54797	1.67286	2.79117	2.74525	0.370367	0.512815	1.29343	1.48716
11.1667	1.54528	1.67034	2.79893	2.74273	57.5	52.7	3.6	5.8	0.296293	0.481477	1.33047	1.49856	0.8	1.3	3.59231	11.1667	1.54528	1.67034	2.79893	2.74273	0.296293	0.481477	1.33047	1.49856
11.1833	1.54259	1.67034	2.79375	2.72017	57.6	52.7	3.8	6.7	0.267804	0.410252	1.35896	1.50141	0.723077	1.10769	3.66923	11.1833	1.54259	1.67034	2.79375	2.72017	0.267804	0.410252	1.35896	1.50141
11.2	1.54259	1.66781	2.78859	2.69291	57.6	52.8	4	7.8	0.239314	0.341877	1.3789	1.50711	0.646154	0.923077	3.72308	11.2	1.54259	1.66781	2.78859	2.69291	0.239314	0.341877	1.3789	1.50711
11.2167	1.5399	1.66528	2.78345	2.65386	57.7	52.9	4.2	9.4	0.16809	0.316236	1.39315	1.51281	0.453846	0.853846	3.76154	11.2167	1.5399	1.66528	2.78345	2.65386	0.16809	0.316236	1.39315	1.51281
11.2333	1.5399	1.66528	2.76553	2.57297	57.7	52.9	4.9	12.8	0.210824	0.287746	1.40454	1.50426	0.569231	0.776923	3.79231	11.2333	1.5399	1.66528	2.76553	2.57297	0.210824	0.287746	1.40454	1.50426
11.25	1.5399	1.66274	2.74525	2.26008	57.7	53	5.7	26.8	0.247861	0.262106	1.41024	1.49571	0.669231	0.707692	3.80769	11.25	1.5399	1.66274	2.74525	2.26008	0.247861	0.262106	1.41024	1.49571
11.2667	1.5399	1.66274	2.72266	2.06211	57.7	53	6.6	35.9	0.247861	0.22222	1.41309	1.48716	0.669231	0.6	3.81539	11.2667	1.5399	1.66274	2.72266	2.06211	0.247861	0.22222	1.41309	1.48716
11.2833	1.5399	1.6602	2.68799	1.94182	57.7	53.1	8	41.3	0.287746	0.262106	1.41594	1.47862	0.776923	0.707692	3.82308	11.2833	1.5399	1.6602	2.68799	1.94182	0.287746	0.262106	1.41594	1.47862
11.3	1.5399	1.65766	2.61307	1.88701	57.7	53.2	11.1	43.7	0.327632	0.301991	1.41309	1.47007	0.884615	0.815385	3.81539	11.3	1.5399	1.65766	2.61307	1.88701	0.327632	0.301991	1.41309	1.47007
11.3167	1.54259	1.65766	2.3605	1.84988	57.6	53.2	22.2	45.3	0.367518	0.341877	1.40739	1.46152	0.992308	0.923077	3.8	11.3167	1.54259	1.65766	2.3605	1.84988	0.367518	0.341877	1.40739	1.46152
11.3333	1.54259	1.65512	2.19502	1.80984	57.6	53.3	29.8	47	0.370367	0.381762	1.4017	1.45298	1	1.03077	3.78462	11.3333	1.54259	1.65512	2.19502	1.80984	0.370367	0.381762	1.4017	1.45298
11.35	1.54259	1.65512	2.10153	1.77395	57.6	53.3	34.1	48.5	0.370367	0.421648	1.396	1.44158	1	1.13846	3.76923	11.35	1.54259	1.65512	2.10153	1.77395	0.370367	0.421648	1.396	1.44158
11.3667	1.54259	1.65257	2.05551	1.7326	57.6	53.4	36.2	50.2	0.413101	0.421648	1.3903	1.43018	1.11539	1.13846	3.75385	11.3667	1.54259	1.65257	2.05551	1.7326	0.413101	0.421648	1.3903	1.43018
11.3833	1.54259	1.65002	2.02904	1.69546	57.6	53.5	37.4	51.7	0.458685	0.421648	1.3846	1.41879	1.23846	1.13846	3.73846	11.3833	1.54259	1.65002	2.02904	1.69546	0.458685	0.421648	1.3846	1.41879
11.4	1.54259	1.65002	2.01353	1.66274	57.6	53.5	38.1	53	0.461534	0.47293	1.37605	1.41024	1.24615	1.27692	3.71538	11.4	1.54259	1.65002	2.01353	1.66274	0.461534	0.47293	1.37605	1.41024
11.4167	1.54259	1.64747	1.99127	1.6295	57.6	53.6	39.1	54.3	0.464383	0.521362	1.37036	1.4017	1.25385	1.40769	3.7	11.4167	1.54259	1.64747	1.99127	1.6295	0.464383	0.521362	1.37036	1.4017
11.4333	1.54528	1.64747	1.96663	1.60095	57.5	53.6	40.2	55.4	0.509966	0.52706	1.36466	1.39315	1.37692	1.42308	3.68461	11.4333	1.54528	1.64747	1.96663	1.60095	0.509966	0.52706	1.36466	1.39315
11.45	1.54528	1.64491	1.93276	1.57728	57.5	53.7	41.7	56.3	0.512815	0.535607	1.35896	1.38175	1.38461	1.44615	3.66923	11.45	1.54528	1.64491	1.93276	1.57728	0.512815	0.535607	1.35896	1.38175
11.4667	1.54528	1.64235	1.90539	1.55601	57.5	53.8	42.9	57.1	0.518513	0.541305	1.35611	1.37036	1.4	1.46154	3.66154	11.4667	1.54528	1.64235	1.90539	1.55601	0.518513	0.541305	1.35611	1.37036
11.4833	1.54528	1.64235	1.88471	1.5372	57.5	53.8	43.8	57.8	0.566946	0.569795	1.35326	1.35611	1.53077	1.53846	3.65385	11.4833	1.54528	1.64235	1.88471	1.5372	0.566946	0.569795	1.35326	1.35611
11.5	1.54528	1.63979	1.85921	1.52908	57.5	53.9	44.9	58.1	0.575493	0.575493	1.34757	1.33902	1.55385	1.55385	3.63846	11.5	1.54528	1.63979	1.85921	1.52908	0.575493	0.575493	1.34757	1.33902
11.5167	1.54528	1.63722	1.83582	1.51821	57.5	54	45.9	58.5	0.58404	0.581191	1.34187	1.32192	1.57692	1.56923	3.62308	11.5167	1.54528	1.63722	1.83582	1.51821	0.58404	0.581191	1.34187	1.32192
11.5333	1.54528	1.63722	1.81932	1.51275	57.5	54	46.6	58.7	0.595436	0.586889	1.33617	1.30483	1.60769	1.58462	3.60769	11.5333	1.54528	1.63722	1.81932	1.51275	0.595436	0.586889	1.33617	1.30483
11.55	1.54797	1.63465	1.80746	1.51002	57.4	54.1	47.1	58.8	0.603982	0.592587	1.33047	1.28774	1.63077	1.6	3.59231	11.55	1.54797	1.63465	1.80746	1.51002	0.603982	0.592587	1.33047	1.28774
11.5667	1.54797	1.63208	1.79793	1.50453	57.4	54.2	47.5	59	0.612529	0.598285	1.32477	1.27634	1.65385	1.61539	3.57692	11.5667	1.54797	1.63208	1.79793	1.50453	0.612529	0.598285	1.32477	1.27634
11.5833	1.54797	1.63208	1.77877	1.50179	57.4	54.2	48.3	59.1	0.623925	0.609681	1.31053	1.2621	1.68461	1.64615	3.53846	11.5833	1.54797	1.63208	1.77877	1.50179	0.623925	0.609681	1.31053	1.2621
11.6	1.54797	1.6295	1.76671	1.49903	57.4	54.3	48.8	59.2	0.632472	0.621076	1.29628	1.245	1.70769	1.67692	3.5	11.6	1.54797	1.6295	1.76671	1.49903	0.632472	0.621076	1.29628	1.245
11.6167	1.54797	1.6295	1.75702	1.49628	57.4	54.3	49.2	59.3	0.643868	0.621076	1.28489	1.22791	1.73846	1.67692	3.46923	11.6167	1.54797	1.6295	1.75702	1.49628	0.643868	0.621076	1.28489	1.22791
11.6333	1.54797	1.6295	1.74972	1.49628	57.4	54.3	49.5	59.3	0.655264	0.623925	1.27349	1.20797	1.76923	1.68461	3.43846	11.6333	1.54797	1.6295	1.74972	1.49628	0.655264	0.623925	1.27349	1.20797
11.65	1.54797	1.6295	1.7424	1.49352	57.4	54.3	49.8	59.4	0.663811	0.629623	1.2621	1.18517	1.79231	1.7	3.40769	11.65	1.54797	1.6295	1.7424	1.49352	0.663811	0.629623	1.2621	1.18517
11.6667	1.55065	1.6295	1.7375	1.49076	57.3	54.3	50	59.5	0.672358	0.635321	1.2507	1.16808	1.81539	1.71538	3.37692	11.6667	1.55065	1.6295	1.7375	1.49076	0.672358	0.635321	1.2507	1.16808
11.6833	1.55065	1.6295	1.73014	1.48799	57.3	54.3	50.3	59.6	0.683754	0.641019	1.23646	1.15099	1.84615	1.73077	3.33846	11.6833	1.55065	1.6295	1.73014	1.48799	0.683754	0.641019	1.23646	1.15099
11.7	1.55065	1.6295	1.73014	1.48522	57.3	54.3	50.3	59.7	0.689452	0.649566	1.22221	1.13674	1.86154	1.75385	3.3	11.7	1.55065	1.6295	1.73014	1.48522	0.689452	0.649566	1.22221	1.13674
11.7167	1.55065	1.6295	1.72768	1.48245	57.3	54.3	50.4	59.8	0.69515	0.658113	1.21081	1.12534	1.87692	1.77692	3.26923	11.7167	1.55065	1.6295	1.72768	1.48245	0.69515	0.658113	1.21081	1.12534
11.7333	1.55065	1.6295	1.72522	1.48245	57.3	54.3	50.5	59.8	0.700848	0.66666	1.19942	1.1054	1.89231	1.8	3.23846	11.7333	1.55065	1.6295	1.72522	1.48245	0.700848	0.66666	1.19942	1.1054
11.75	1.55065	1.6295	1.72276	1.47967	57.3	54.3	50.6	59.9	0.703697	0.675207	1.18517	1.08546	1.9	1.82308	3.2	11.75	1.55065	1.6295	1.72276	1.47967	0.703697	0.675207	1.18517	1.08546
11.7667	1.55065	1.6295	1.71782	1.47131	57.3	54.3	50.8	60.2	0.706546	0.683754	1.17093	1.06837	1.90769	1.84615	3.16154	11.7667	1.55065	1.6295	1.71782	1.47131	0.706546	0.683754	1.17093	1.06837
11.7833	1.55333	1.6295	1.71535	1.47131	57.2	54.3	50.9	60.2	0.709395	0.692301	1.15668	1.05412	1.91538	1.86923	3.12308	11.7833	1.55333	1.6295	1.71535	1.47131	0.709395	0.692301	1.15668	1.05412
11.8	1.55333	1.63208	1.71535	1.46852	57.2	54.2	50.9	60.3	0.709395	0.69515	1.15099	0.965802	1.91538	1.87692	3.10769	11.8	1.55333	1.63208	1.71535	1.46852	0.709395	0.69515	1.15099	0.965802
11.8167	1.55333	1.63208	1.71287	1.46572	57.2	54.2	51	60.4	0.706546	0.697999	1.14244	0.880333	1.90769	1.88461	3.08461	11.8167	1.55333	1.63208	1.71287	1.46572	0.706546	0.697999	1.14244	0.880333
11.8333	1.55333	1.63208	1.71039	1.46291	57.2	54.2	51.1	60.5	0.700848	0.700848	1.13389	0.794864	1.89231	1.89231	3.06154	11.8333	1.55333	1.63208	1.71039	1.46291	0.700848	0.700848	1.13389	0.794864
11.85	1.55333	1.63208	1.71039	1.46291	57.2	54.2	51.1	60.5	0.69515	0.703697	1.12534	0.712244	1.87692	1.9	3.03846	11.85	1.55333	1.63208	1.71039	1.46291	0.69515	0.703697	1.12534	0.712244
11.8667	1.55333	1.63208	1.70791	1.46011	57.2	54.2	51.2	60.6	0.692301	0.703697	1.1111	0.632472	1.86923	1.9	3	11.8667	1.55333	1.63208	1.70791	1.46011	0.692301	0.703697	1.1111	0.632472
11.8833	1.55333	1.63208	1.70543	1.4573	57.2	54.2	51.3	60.7	0.689452	0.703697	1.09686	0.549852	1.86154	1.9	2.96154	11.8833	1.55333	1.63208	1.70543	1.4573	0.689452	0.703697	1.09686	0.549852
11.9	1.55601	1.63208	1.70543	1.4573	57.1	54.2	51.3	60.7	0.686603	0.703697	1.08546	0.467232	1.85385	1.9	2.93077	11.9	1.55601	1.63208	1.70543	1.4573	0.686603	0.703697	1.08546	0.467232
11.9167	1.55601	1.63208	1.70543	1.45448	57.1	54.2	51.3	60.8	0.683754	0.703697	1.07406	0.424497	1.84615	1.9	2.9	11.9167	1.55601	1.63208	1.70543	1.45448	0.683754	0.703697	1.07406	0.424497
11.9333	1.55601	1.63208	1.70294	1.45448	57.1	54.2	51.4	60.8	0.678056	0.703697	1.05982	0.384612	1.83077	1.9	2.86154	11.9333	1.55601	1.63208	1.70294	1.45448	0.678056	0.703697	1.05982	0.384612
11.95	1.55601	1.63208	1.70294	1.45448	57.1	54.2	51.4	60.8	0.672358	0.703697	1.04842	0.350424	1.81539	1.9	2.83077	11.95	1.55601	1.63208	1.70294	1.45448	0.672358	0.703697	1.04842	0.350424
11.9667	1.55601	1.63208	1.70294	1.4573	57.1	54.2	51.4	60.7	0.66666	0.703697	1.03988	0.319085	1.8	1.9	2.80769	11.9667	1.55601	1.63208	1.70294	1.4573	0.66666	0.703697	1.03988	0.319085
11.9833	1.55868	1.63208	1.70294	1.4573	57	54.2	51.4	60.7	0.660962	0.703697	0.954406	0.290595	1.78462	1.9	2.57692	11.9833	1.55868	1.63208	1.70294	1.4573	0.660962	0.703697	0.954406	0.290595
12	1.56135	1.63208	1.70294	1.4573	56.9	54.2	51.4	60.7	0.655264	0.703697	0.868937	0.25071	1.76923	1.9	2.34615	12	1.56135	1.63208	1.70294	1.4573	0.655264	0.703697	0.868937	0.25071
12.0167	1.56135	1.63208	1.70045	1.4573	56.9	54.2	51.5	60.7	0.646717	0.703697	0.783468	0.287746	1.74615	1.9	2.11538	12.0167	1.56135	1.63208	1.70045	1.4573	0.646717	0.703697	0.783468	0.287746
12.0333	1.56401	1.63208	1.70045	1.4573	56.8	54.2	51.5	60.7	0.641019	0.703697	0.700848	0.324783	1.73077	1.9	1.89231	12.0333	1.56401	1.63208	1.70045	1.4573	0.641019	0.703697	0.700848	0.324783
12.05	1.56667	1.63208	1.70045	1.4573	56.7	54.2	51.5	60.7	0.635321	0.703697	0.658113	0.36182	1.71538	1.9	1.77692	12.05	1.56667	1.63208	1.70045	1.4573	0.635321	0.703697	0.658113	0.36182
12.0667	1.57198	1.63465	1.70045	1.4573	56.5	54.1	51.5	60.7	0.629623	0.697999	0.615378	0.398856	1.7	1.88461	1.66154	12.0667	1.57198	1.63465	1.70045	1.4573	0.629623	0.697999	0.615378	0.398856
12.0833	1.57463	1.63465	1.70045	1.46011	56.4	54.1	51.5	60.6	0.623925	0.692301	0.538456	0.435893	1.68461	1.86923	1.45385	12.0833	1.57463	1.63465	1.70045	1.46011	0.623925	0.692301	0.538456	0.435893
12.1	1.57463	1.63465	1.70045	1.46011	56.4	54.1	51.5	60.6	0.618228	0.686603	0.461534	0.481477	1.66923	1.85385	1.24615	12.1	1.57463	1.63465	1.70045	1.46011	0.618228	0.686603	0.461534	0.481477
12.1167	1.57728	1.63465	1.69796	1.46011	56.3	54.1	51.6	60.6	0.609681	0.680905	0.427346	0.52706	1.64615	1.83846	1.15385	12.1167	1.57728	1.63465	1.69796	1.46011	0.609681	0.680905	0.427346	0.52706
12.1333	1.57993	1.63465	1.69796	1.46011	56.2	54.1	51.6	60.6	0.601134	0.675207	0.390309	0.532758	1.62308	1.82308	1.05385	12.1333	1.57993	1.63465	1.69796	1.46011	0.601134	0.675207	0.390309	0.532758
12.15	1.58256	1.63465	1.69796	1.46011	56.1	54.1	51.6	60.6	0.595436	0.669509	0.358971	0.538456	1.60769	1.80769	0.969231	12.15	1.58256	1.63465	1.69796	1.46011	0.595436	0.669509	0.358971	0.538456
12.1667	1.5852	1.63722	1.69796	1.46011	56	54	51.6	60.6	0.589738	0.663811	0.321934	0.549852	1.59231	1.79231	0.869231	12.1667	1.5852	1.63722	1.69796	1.46011	0.589738	0.663811	0.321934	0.549852
12.1833	1.58784	1.63722	1.69796	1.46011	55.9	54	51.6	60.6	0.58404	0.658113	0.287746	0.558399	1.57692	1.77692	0.776923	12.1833	1.58784	1.63722	1.69796	1.46011	0.58404	0.658113	0.287746	0.558399
12.2	1.59047	1.63722	1.69546	1.46291	55.8	54	51.7	60.5	0.578342	0.652415	0.327632	0.561248	1.56154	1.76154	0.884615	12.2	1.59047	1.63722	1.69546	1.46291	0.578342	0.652415	0.327632	0.561248
12.2167	1.59309	1.63722	1.69546	1.46291	55.7	54	51.7	60.5	0.572644	0.646717	0.373216	0.578342	1.54615	1.74615	1.00769	12.2167	1.59309	1.63722	1.69546	1.46291	0.572644	0.646717	0.373216	0.578342
12.2333	1.59309	1.63722	1.69546	1.46291	55.7	54	51.7	60.5	0.569795	0.641019	0.413101	0.595436	1.53846	1.73077	1.11539	12.2333	1.59309	1.63722	1.69546	1.46291	0.569795	0.641019	0.413101	0.595436
12.25	1.59571	1.63722	1.69546	1.46291	55.6	54	51.7	60.5	0.566946	0.635321	0.455836	0.612529	1.53077	1.71538	1.23077	12.25	1.59571	1.63722	1.69546	1.46291	0.566946	0.635321	0.455836	0.612529
12.2667	1.59833	1.63979	1.69546	1.46291	55.5	53.9	51.7	60.5	0.564097	0.626774	0.458685	0.629623	1.52308	1.69231	1.23846	12.2667	1.59833	1.63979	1.69546	1.46291	0.564097	0.626774	0.458685	0.629623
12.2833	1.60095	1.63979	1.69546	1.46291	55.4	53.9	51.7	60.5	0.561248	0.623925	0.461534	0.652415	1.51538	1.68461	1.24615	12.2833	1.60095	1.63979	1.69546	1.46291	0.561248	0.623925	0.461534	0.652415
12.3	1.60356	1.63979	1.69296	1.46291	55.3	53.9	51.8	60.5	0.558399	0.621076	0.504268	0.675207	1.50769	1.67692	1.36154	12.3	1.60356	1.63979	1.69296	1.46291	0.558399	0.621076	0.504268	0.675207
12.3167	1.60617	1.63979	1.69296	1.46572	55.2	53.9	51.8	60.4	0.55555	0.618228	0.549852	0.689452	1.5	1.66923	1.48462	12.3167	1.60617	1.63979	1.69296	1.46572	0.55555	0.618228	0.549852	0.689452
12.3333	1.60878	1.63979	1.69296	1.46572	55.1	53.9	51.8	60.4	0.55555	0.612529	0.55555	0.703697	1.5	1.65385	1.5	12.3333	1.60878	1.63979	1.69296	1.46572	0.55555	0.612529	0.55555	0.703697
12.35	1.61138	1.63979	1.69296	1.46572	55	53.9	51.8	60.4	0.55555	0.606832	0.564097	0.717942	1.5	1.63846	1.52308	12.35	1.61138	1.63979	1.69296	1.46572	0.55555	0.606832	0.564097	0.717942
12.3667	1.61398	1.63979	1.69296	1.46572	54.9	53.9	51.8	60.4	0.55555	0.601134	0.569795	0.732186	1.5	1.62308	1.53846	12.3667	1.61398	1.63979	1.69296	1.46572	0.55555	0.601134	0.569795	0.732186
12.3833	1.61398	1.64235	1.69046	1.46572	54.9	53.8	51.9	60.4	0.55555	0.595436	0.578342	0.743582	1.5	1.60769	1.56154	12.3833	1.61398	1.64235	1.69046	1.46572	0.55555	0.595436	0.578342	0.743582
12.4	1.61657	1.64235	1.69046	1.46572	54.8	53.8	51.9	60.4	0.55555	0.589738	0.58404	0.754978	1.5	1.59231	1.57692	12.4	1.61657	1.64235	1.69046	1.46572	0.55555	0.589738	0.58404	0.754978
12.4167	1.61917	1.64235	1.69046	1.46852	54.7	53.8	51.9	60.3	0.55555	0.58404	0.592587	0.766374	1.5	1.57692	1.6	12.4167	1.61917	1.64235	1.69046	1.46852	0.55555	0.58404	0.592587	0.766374
12.4333	1.62176	1.64235	1.69046	1.46852	54.6	53.8	51.9	60.3	0.55555	0.578342	0.601134	0.774921	1.5	1.56154	1.62308	12.4333	1.62176	1.64235	1.69046	1.46852	0.55555	0.578342	0.601134	0.774921
12.45	1.62434	1.64235	1.69296	1.46852	54.5	53.8	51.8	60.3	0.55555	0.572644	0.618228	0.783468	1.5	1.54615	1.66923	12.45	1.62434	1.64235	1.69296	1.46852	0.55555	0.572644	0.618228	0.783468
12.4667	1.62692	1.64235	1.69296	1.46852	54.4	53.8	51.8	60.3	0.55555	0.524211	0.632472	0.792015	1.5	1.41538	1.70769	12.4667	1.62692	1.64235	1.69296	1.46852	0.55555	0.524211	0.632472	0.792015
12.4833	1.6295	1.64491	1.69296	1.46852	54.3	53.7	51.8	60.3	0.558399	0.478628	0.649566	0.800562	1.50769	1.29231	1.75385	12.4833	1.6295	1.64491	1.69296	1.46852	0.558399	0.478628	0.649566	0.800562
12.5	1.63465	1.64491	1.69296	1.46852	54.1	53.7	51.8	60.3	0.561248	0.475779	0.66666	0.803411	1.51538	1.28462	1.8	12.5	1.63465	1.64491	1.69296	1.46852	0.561248	0.475779	0.66666	0.803411
12.5167	1.63979	1.64491	1.69296	1.46852	53.9	53.7	51.8	60.3	0.564097	0.470081	0.683754	0.80626	1.52308	1.26923	1.84615	12.5167	1.63979	1.64491	1.69296	1.46852	0.564097	0.470081	0.683754	0.80626
12.5333	1.64235	1.64491	1.69296	1.47131	53.8	53.7	51.8	60.2	0.566946	0.464383	0.697999	0.809109	1.53077	1.25385	1.88461	12.5333	1.64235	1.64491	1.69296	1.47131	0.566946	0.464383	0.697999	0.809109
12.55	1.64747	1.64491	1.69296	1.47131	53.6	53.7	51.8	60.2	0.569795	0.461534	0.709395	0.811958	1.53846	1.24615	1.91538	12.55	1.64747	1.64491	1.69296	1.47131	0.569795	0.461534	0.709395	0.811958
12.5667	1.65002	1.64491	1.69296	1.47131	53.5	53.7	51.8	60.2	0.572644	0.461534	0.720791	0.814807	1.54615	1.24615	1.94615	12.5667	1.65002	1.64491	1.69296	1.47131	0.572644	0.461534	0.720791	0.814807
12.5833	1.65766	1.64747	1.69296	1.4741	53.2	53.6	51.8	60.1	0.575493	0.418799	0.732186	0.814807	1.55385	1.13077	1.97692	12.5833	1.65766	1.64747	1.69296	1.4741	0.575493	0.418799	0.732186	0.814807
12.6	1.66274	1.64747	1.69296	1.47689	53	53.6	51.8	60	0.578342	0.376065	0.743582	0.817656	1.56154	1.01538	2.00769	12.6	1.66274	1.64747	1.69296	1.47689	0.578342	0.376065	0.743582	0.817656
12.6167	1.66781	1.64747	1.69296	1.47967	52.8	53.6	51.8	59.9	0.581191	0.373216	0.752129	0.817656	1.56923	1.00769	2.03077	12.6167	1.66781	1.64747	1.69296	1.47967	0.581191	0.373216	0.752129	0.817656
12.6333	1.67286	1.64747	1.69296	1.48245	52.6	53.6	51.8	59.8	0.58404	0.370367	0.760676	0.817656	1.57692	1	2.05385	12.6333	1.67286	1.64747	1.69296	1.48245	0.58404	0.370367	0.760676	0.817656
12.65	1.67791	1.64747	1.69296	1.48522	52.4	53.6	51.8	59.7	0.586889	0.367518	0.763525	0.814807	1.58462	0.992308	2.06154	12.65	1.67791	1.64747	1.69296	1.48522	0.586889	0.367518	0.763525	0.814807
12.6667	1.68294	1.65002	1.69546	1.49076	52.2	53.5	51.7	59.5	0.589738	0.364669	0.763525	0.811958	1.59231	0.984615	2.06154	12.6667	1.68294	1.65002	1.69546	1.49076	0.589738	0.364669	0.763525	0.811958
12.6833	1.68796	1.65257	1.69546	1.49076	52	53.4	51.7	59.5	0.592587	0.404554	0.763525	0.809109	1.6	1.09231	2.06154	12.6833	1.68796	1.65257	1.69546	1.49076	0.592587	0.404554	0.763525	0.809109
12.7	1.69796	1.65257	1.69546	1.49076	51.6	53.4	51.7	59.5	0.592587	0.44444	0.760676	0.80626	1.6	1.2	2.05385	12.7	1.69796	1.65257	1.69546	1.49076	0.592587	0.44444	0.760676	0.80626
12.7167	1.70543	1.65512	1.69546	1.49076	51.3	53.3	51.7	59.5	0.592587	0.441591	0.757827	0.803411	1.6	1.19231	2.04615	12.7167	1.70543	1.65512	1.69546	1.49076	0.592587	0.441591	0.757827	0.803411
12.7333	1.71287	1.65512	1.69546	1.49076	51	53.3	51.7	59.5	0.592587	0.441591	0.754978	0.800562	1.6	1.19231	2.03846	12.7333	1.71287	1.65512	1.69546	1.49076	0.592587	0.441591	0.754978	0.800562
12.75	1.72029	1.65766	1.69546	1.49076	50.7	53.2	51.7	59.5	0.592587	0.441591	0.752129	0.797713	1.6	1.19231	2.03077	12.75	1.72029	1.65766	1.69546	1.49076	0.592587	0.441591	0.752129	0.797713
12.7667	1.73014	1.6602	1.69546	1.49352	50.3	53.1	51.7	59.4	0.592587	0.401705	0.74928	0.794864	1.6	1.08462	2.02308	12.7667	1.73014	1.6602	1.69546	1.49352	0.592587	0.401705	0.74928	0.794864
12.7833	1.7375	1.6602	1.69796	1.49628	50	53.1	51.6	59.3	0.592587	0.398856	0.746431	0.792015	1.6	1.07692	2.01539	12.7833	1.7375	1.6602	1.69796	1.49628	0.592587	0.398856	0.746431	0.792015
12.8	1.74972	1.66274	1.69796	1.49903	49.5	53	51.6	59.2	0.592587	0.438742	0.743582	0.789166	1.6	1.18461	2.00769	12.8	1.74972	1.66274	1.69796	1.49903	0.592587	0.438742	0.743582	0.789166
12.8167	1.76187	1.66528	1.69796	1.50179	49	52.9	51.6	59.1	0.592587	0.478628	0.740733	0.783468	1.6	1.29231	2	12.8167	1.76187	1.66528	1.69796	1.50179	0.592587	0.478628	0.740733	0.783468
12.8333	1.77395	1.66781	1.70045	1.50728	48.5	52.8	51.5	58.9	0.592587	0.481477	0.740733	0.780619	1.6	1.3	2	12.8333	1.77395	1.66781	1.70045	1.50728	0.592587	0.481477	0.740733	0.780619
12.85	1.78597	1.66781	1.70045	1.51002	48	52.8	51.5	58.8	0.592587	0.481477	0.740733	0.77777	1.6	1.3	2	12.85	1.78597	1.66781	1.70045	1.51002	0.592587	0.481477	0.740733	0.77777
12.8667	1.80032	1.67034	1.70045	1.51002	47.4	52.7	51.5	58.8	0.592587	0.481477	0.740733	0.77777	1.6	1.3	2	12.8667	1.80032	1.67034	1.70045	1.51002	0.592587	0.481477	0.740733	0.77777
12.8833	1.81221	1.67286	1.70294	1.51275	46.9	52.6	51.4	58.7	0.592587	0.481477	0.740733	0.77777	1.6	1.3	2	12.8833	1.81221	1.67286	1.70294	1.51275	0.592587	0.481477	0.740733	0.77777
12.9	1.83111	1.67539	1.70294	1.51548	46.1	52.5	51.4	58.6	0.595436	0.481477	0.740733	0.772072	1.60769	1.3	2	12.9	1.83111	1.67539	1.70294	1.51548	0.595436	0.481477	0.740733	0.772072
12.9167	1.84754	1.67539	1.70294	1.51821	45.4	52.5	51.4	58.5	0.598285	0.478628	0.740733	0.766374	1.61539	1.29231	2	12.9167	1.84754	1.67539	1.70294	1.51821	0.598285	0.478628	0.740733	0.766374
12.9333	1.86851	1.67791	1.70543	1.52093	44.5	52.4	51.3	58.4	0.603982	0.475779	0.740733	0.760676	1.63077	1.28462	2	12.9333	1.86851	1.67791	1.70543	1.52093	0.603982	0.475779	0.740733	0.760676
12.95	1.88701	1.68042	1.70543	1.52365	43.7	52.3	51.3	58.3	0.609681	0.47293	0.740733	0.754978	1.64615	1.27692	2	12.95	1.88701	1.68042	1.70543	1.52365	0.609681	0.47293	0.740733	0.754978
12.9667	1.91454	1.68294	1.70543	1.52637	42.5	52.2	51.3	58.2	0.618228	0.470081	0.740733	0.74928	1.66923	1.26923	2	12.9667	1.91454	1.68294	1.70543	1.52637	0.618228	0.470081	0.740733	0.74928
12.9833	1.94182	1.68545	1.70791	1.52637	41.3	52.1	51.2	58.2	0.626774	0.507118	0.740733	0.743582	1.69231	1.36923	2	12.9833	1.94182	1.68545	1.70791	1.52637	0.626774	0.507118	0.740733	0.743582
13	1.97112	1.68796	1.70791	1.52908	40	52	51.2	58.1	0.641019	0.504268	0.737884	0.737884	1.73077	1.36154	1.99231	13	1.97112	1.68796	1.70791	1.52908	0.641019	0.504268	0.737884	0.737884
13.0167	2.00686	1.68796	1.71039	1.53179	38.4	52	51.1	58	0.660962	0.501419	0.735035	0.732186	1.78462	1.35385	1.98462	13.0167	2.00686	1.68796	1.71039	1.53179	0.660962	0.501419	0.735035	0.732186
13.0333	2.0467	1.69046	1.71039	1.53179	36.6	51.9	51.1	58	0.683754	0.507118	0.732186	0.726488	1.84615	1.36923	1.97692	13.0333	2.0467	1.69046	1.71039	1.53179	0.683754	0.507118	0.732186	0.726488
13.05	2.09716	1.69546	1.71039	1.5345	34.3	51.7	51.1	57.9	0.715092	0.509966	0.729338	0.720791	1.93077	1.37692	1.96923	13.05	2.09716	1.69546	1.71039	1.5345	0.715092	0.509966	0.729338	0.720791
13.0667	2.15162	1.69796	1.71287	1.5372	31.8	51.6	51	57.8	0.752129	0.515664	0.726488	0.715092	2.03077	1.39231	1.96154	13.0667	2.15162	1.69796	1.71287	1.5372	0.752129	0.515664	0.726488	0.715092
13.0833	2.22971	1.70294	1.71287	1.5399	28.2	51.4	51	57.7	0.797713	0.521362	0.723639	0.712244	2.15385	1.40769	1.95385	13.0833	2.22971	1.70294	1.71287	1.5399	0.797713	0.521362	0.723639	0.712244
13.1	2.32105	1.70791	1.71287	1.5399	24	51.2	51	57.7	0.846145	0.52706	0.720791	0.709395	2.28462	1.42308	1.94615	13.1	2.32105	1.70791	1.71287	1.5399	0.846145	0.52706	0.720791	0.709395
13.1167	2.38033	1.71039	1.71535	1.54528	21.3	51.1	50.9	57.5	0.903125	0.532758	0.717942	0.712244	2.43846	1.43846	1.93846	13.1167	2.38033	1.71039	1.71535	1.54528	0.903125	0.532758	0.717942	0.712244
13.1333	2.39803	1.71535	1.71535	1.54797	20.5	50.9	50.9	57.4	0.962953	0.541305	0.715092	0.715092	2.6	1.46154	1.93077	13.1333	2.39803	1.71535	1.71535	1.54797	0.962953	0.541305	0.715092	0.715092
13.15	2.40024	1.72029	1.71535	1.55065	20.4	50.7	50.9	57.3	1.02278	0.549852	0.712244	0.717942	2.76154	1.48462	1.92308	13.15	2.40024	1.72029	1.71535	1.55065	1.02278	0.549852	0.712244	0.717942
13.1667	2.40246	1.72522	1.71782	1.55601	20.3	50.5	50.8	57.1	1.08261	0.558399	0.709395	0.720791	2.92308	1.50769	1.91538	13.1667	2.40246	1.72522	1.71782	1.55601	1.08261	0.558399	0.709395	0.720791
13.1833	2.40468	1.73014	1.71782	1.55868	20.2	50.3	50.8	57	1.13959	0.566946	0.706546	0.723639	3.07692	1.53077	1.90769	13.1833	2.40468	1.73014	1.71782	1.55868	1.13959	0.566946	0.706546	0.723639
13.2	2.4069	1.7375	1.71782	1.56401	20.1	50	50.8	56.8	1.19657	0.578342	0.703697	0.726488	3.23077	1.56154	1.9	13.2	2.4069	1.7375	1.71782	1.56401	1.19657	0.578342	0.703697	0.726488
13.2167	2.42693	1.7424	1.72029	1.56667	19.2	49.8	50.7	56.7	1.24785	0.589738	0.703697	0.723639	3.36923	1.59231	1.9	13.2167	2.42693	1.7424	1.72029	1.56667	1.24785	0.589738	0.703697	0.723639
13.2333	2.43811	1.74728	1.72029	1.57198	18.7	49.6	50.7	56.5	1.29343	0.601134	0.703697	0.720791	3.49231	1.62308	1.9	13.2333	2.43811	1.74728	1.72029	1.57198	1.29343	0.601134	0.703697	0.720791
13.25	2.45606	1.75459	1.72276	1.57463	17.9	49.3	50.6	56.4	1.33617	0.603982	0.703697	0.717942	3.60769	1.63077	1.9	13.25	2.45606	1.75459	1.72276	1.57463	1.33617	0.603982	0.703697	0.717942
13.2667	2.47863	1.75944	1.72276	1.57728	16.9	49.1	50.6	56.3	1.37036	0.606832	0.703697	0.715092	3.7	1.63846	1.9	13.2667	2.47863	1.75944	1.72276	1.57728	1.37036	0.606832	0.703697	0.715092
13.2833	2.50364	1.76429	1.72522	1.57993	15.8	48.9	50.5	56.2	1.39885	0.609681	0.697999	0.712244	3.77692	1.64615	1.88461	13.2833	2.50364	1.76429	1.72522	1.57993	1.39885	0.609681	0.697999	0.712244
13.3	2.53117	1.77395	1.72522	1.5852	14.6	48.5	50.5	56	1.41879	0.612529	0.692301	0.706546	3.83077	1.65385	1.86923	13.3	2.53117	1.77395	1.72522	1.5852	1.41879	0.612529	0.692301	0.706546
13.3167	2.56129	1.78117	1.72768	1.59047	13.3	48.2	50.4	55.8	1.43588	0.615378	0.686603	0.700848	3.87692	1.66154	1.85385	13.3167	2.56129	1.78117	1.72768	1.59047	1.43588	0.615378	0.686603	0.700848
13.3333	2.59176	1.78837	1.72768	1.59571	12	47.9	50.4	55.6	1.44158	0.618228	0.683754	0.69515	3.89231	1.66923	1.84615	13.3333	2.59176	1.78837	1.72768	1.59571	1.44158	0.618228	0.683754	0.69515
13.35	2.59885	1.80032	1.73014	1.60095	11.7	47.4	50.3	55.4	1.44443	0.621076	0.680905	0.689452	3.9	1.67692	1.83846	13.35	2.59885	1.80032	1.73014	1.60095	1.44443	0.621076	0.680905	0.689452
13.3667	2.62739	1.80984	1.73014	1.60356	10.5	47	50.3	55.3	1.44443	0.623925	0.678056	0.683754	3.9	1.68461	1.83077	13.3667	2.62739	1.80984	1.73014	1.60356	1.44443	0.623925	0.678056	0.683754
13.3833	2.63698	1.81695	1.7326	1.61138	10.1	46.7	50.2	55	1.44443	0.626774	0.675207	0.678056	3.9	1.69231	1.82308	13.3833	2.63698	1.81695	1.7326	1.61138	1.44443	0.626774	0.675207	0.678056
13.4	2.65386	1.8264	1.73505	1.61657	9.4	46.3	50.1	54.8	1.44443	0.629623	0.672358	0.672358	3.9	1.7	1.81539	13.4	2.65386	1.8264	1.73505	1.61657	1.44443	0.629623	0.672358	0.672358
13.4167	2.6733	1.83582	1.7375	1.62176	8.6	45.9	50	54.6	1.44728	0.629623	0.669509	0.66666	3.90769	1.7	1.80769	13.4167	2.6733	1.83582	1.7375	1.62176	1.44728	0.629623	0.669509	0.66666
13.4333	2.68553	1.84754	1.73995	1.62692	8.1	45.4	49.9	54.4	1.45013	0.629623	0.66666	0.66666	3.91539	1.7	1.8	13.4333	2.68553	1.84754	1.73995	1.62692	1.45013	0.629623	0.66666	0.66666
13.45	2.69784	1.85688	1.7424	1.63208	7.6	45	49.8	54.2	1.45298	0.629623	0.663811	0.66666	3.92308	1.7	1.79231	13.45	2.69784	1.85688	1.7424	1.63208	1.45298	0.629623	0.663811	0.66666
13.4667	2.70774	1.87315	1.74484	1.63722	7.2	44.3	49.7	54	1.45583	0.629623	0.660962	0.66666	3.93077	1.7	1.78462	13.4667	2.70774	1.87315	1.74484	1.63722	1.45583	0.629623	0.660962	0.66666
13.4833	2.71518	1.88009	1.74728	1.64235	6.9	44	49.6	53.8	1.45868	0.629623	0.658113	0.66666	3.93846	1.7	1.77692	13.4833	2.71518	1.88009	1.74728	1.64235	1.45868	0.629623	0.658113	0.66666
13.5	2.72266	1.89392	1.74972	1.65257	6.6	43.4	49.5	53.4	1.46152	0.635321	0.660962	0.66666	3.94615	1.71538	1.78462	13.5	2.72266	1.89392	1.74972	1.65257	1.46152	0.635321	0.660962	0.66666
13.5167	2.72766	1.91454	1.75459	1.66274	6.4	42.5	49.3	53	1.46437	0.643868	0.663811	0.66666	3.95385	1.73846	1.79231	13.5167	2.72766	1.91454	1.75459	1.66274	1.46437	0.643868	0.663811	0.66666
13.5333	2.73518	1.93276	1.75702	1.67286	6.1	41.7	49.2	52.6	1.46722	0.652415	0.66666	0.66666	3.96154	1.76154	1.8	13.5333	2.73518	1.93276	1.75702	1.67286	1.46722	0.652415	0.66666	0.66666
13.55	2.74021	1.95087	1.75944	1.68545	5.9	40.9	49.1	52.1	1.47007	0.663811	0.66666	0.66666	3.96923	1.79231	1.8	13.55	2.74021	1.95087	1.75944	1.68545	1.47007	0.663811	0.66666	0.66666
13.5667	2.74525	1.97785	1.76429	1.69046	5.7	39.7	48.9	51.9	1.47292	0.675207	0.66666	0.675207	3.97692	1.82308	1.8	13.5667	2.74525	1.97785	1.76429	1.69046	1.47292	0.675207	0.66666	0.675207
13.5833	2.7503	2.00241	1.76913	1.70791	5.5	38.6	48.7	51.2	1.47577	0.689452	0.66666	0.683754	3.98461	1.86154	1.8	13.5833	2.7503	2.00241	1.76913	1.70791	1.47577	0.689452	0.66666	0.683754
13.6	2.75537	2.02904	1.77395	1.72029	5.3	37.4	48.5	50.7	1.47862	0.703697	0.66666	0.692301	3.99231	1.9	1.8	13.6	2.75537	2.02904	1.77395	1.72029	1.47862	0.703697	0.66666	0.692301
13.6167	2.76044	2.06211	1.77877	1.7326	5.1	35.9	48.3	50.2	1.48147	0.723639	0.66666	0.703697	4	1.95385	1.8	13.6167	2.76044	2.06211	1.77877	1.7326	1.48147	0.723639	0.66666	0.703697
13.6333	2.76553	2.09935	1.78357	1.75215	4.9	34.2	48.1	49.4	1.48147	0.752129	0.66666	0.715092	4	2.03077	1.8	13.6333	2.76553	2.09935	1.78357	1.75215	1.48147	0.752129	0.66666	0.715092
13.65	2.76808	2.14945	1.79076	1.76429	4.8	31.9	47.8	48.9	1.48147	0.786317	0.66666	0.726488	4	2.12308	1.8	13.65	2.76808	2.14945	1.79076	1.76429	1.48147	0.786317	0.66666	0.726488
13.6667	2.77319	2.21019	1.79555	1.78597	4.6	29.1	47.6	48	1.48147	0.826202	0.669509	0.737884	4	2.23077	1.80769	13.6667	2.77319	2.21019	1.79555	1.78597	1.48147	0.826202	0.669509	0.737884
13.6833	2.77575	2.28834	1.8027	1.80984	4.5	25.5	47.3	47	1.48147	0.874635	0.672358	0.74928	4	2.36154	1.81539	13.6833	2.77575	2.28834	1.8027	1.80984	1.48147	0.874635	0.672358	0.74928
13.7	2.77831	2.3649	1.80746	1.83582	4.4	22	47.1	45.9	1.48147	0.925917	0.675207	0.760676	4	2.5	1.82308	13.7	2.77831	2.3649	1.80746	1.83582	1.48147	0.925917	0.675207	0.760676
13.7167	2.78345	2.39581	1.81458	1.85455	4.2	20.6	46.8	45.1	1.48147	0.977198	0.678056	0.774921	4	2.63846	1.83077	13.7167	2.78345	2.39581	1.81458	1.85455	1.48147	0.977198	0.678056	0.774921
13.7333	2.78602	2.40468	1.82168	1.88932	4.1	20.2	46.5	43.6	1.48147	1.02278	0.680905	0.792015	4	2.76154	1.83846	13.7333	2.78602	2.40468	1.82168	1.88932	1.48147	1.02278	0.680905	0.792015
13.75	2.79117	2.40912	1.82876	1.92594	3.9	20	46.2	42	1.48147	1.06837	0.683754	0.811958	4	2.88462	1.84615	13.75	2.79117	2.40912	1.82876	1.92594	1.48147	1.06837	0.683754	0.811958
13.7667	2.79375	2.41357	1.83582	1.95988	3.8	19.8	45.9	40.5	1.48147	1.11965	0.686603	0.837599	4	3.02308	1.85385	13.7667	2.79375	2.41357	1.83582	1.95988	1.48147	1.11965	0.686603	0.837599
13.7833	2.79634	2.41802	1.8452	2.0113	3.7	19.6	45.5	38.2	1.48147	1.17378	0.689452	0.86039	4	3.16923	1.86154	13.7833	2.79634	2.41802	1.8452	2.0113	1.48147	1.17378	0.689452	0.86039
13.8	2.79893	2.42024	1.85455	2.07308	3.6	19.5	45.1	35.4	1.48147	1.22506	0.692301	0.891729	4	3.30769	1.86923	13.8	2.79893	2.42024	1.85455	2.07308	1.48147	1.22506	0.692301	0.891729
13.8167	2.79893	2.44483	1.86619	2.14945	3.6	18.4	44.6	31.9	1.48147	1.27634	0.69515	0.934464	4	3.44615	1.87692	13.8167	2.79893	2.44483	1.86619	2.14945	1.48147	1.27634	0.69515	0.934464
13.8333	2.80152	2.46282	1.87777	2.24923	3.5	17.6	44.1	27.3	1.48147	1.32192	0.697999	0.977198	4	3.56923	1.88461	13.8333	2.80152	2.46282	1.87777	2.24923	1.48147	1.32192	0.697999	0.977198
13.85	2.80411	2.48543	1.89162	2.3583	3.4	16.6	43.5	22.3	1.48147	1.35896	0.700848	1.03133	4	3.66923	1.89231	13.85	2.80411	2.48543	1.89162	2.3583	1.48147	1.35896	0.700848	1.03133
13.8667	2.80671	2.4968	1.9031	2.44035	3.3	16.1	43	18.6	1.47862	1.3903	0.703697	1.08831	3.99231	3.75385	1.9	13.8667	2.80671	2.4968	1.9031	2.44035	1.47862	1.3903	0.703697	1.08831
13.8833	2.80671	2.52426	1.91226	2.44932	3.3	14.9	42.6	18.2	1.47577	1.41879	0.703697	1.14814	3.98461	3.83077	1.9	13.8833	2.80671	2.52426	1.91226	2.44932	1.47577	1.41879	0.703697	1.14814
13.9	2.80931	2.54967	1.93048	2.44483	3.2	13.8	41.8	18.4	1.47292	1.43873	0.700848	1.20797	3.97692	3.88462	1.89231	13.9	2.80931	2.54967	1.93048	2.44483	1.47292	1.43873	0.700848	1.20797
13.9167	2.80931	2.57765	1.94635	2.43811	3.2	12.6	41.1	18.7	1.46722	1.45583	0.697999	1.27634	3.96154	3.93077	1.88461	13.9167	2.80931	2.57765	1.94635	2.43811	1.46722	1.45583	0.697999	1.27634
13.9333	2.80931	2.6107	1.96213	2.4314	3.2	11.2	40.4	19	1.46152	1.46722	0.69515	1.34472	3.94615	3.96154	1.87692	13.9333	2.80931	2.6107	1.96213	2.4314	1.46152	1.46722	0.69515	1.34472
13.95	2.80931	2.62978	1.98233	2.4314	3.2	10.4	39.5	19	1.45583	1.48147	0.700848	1.41024	3.93077	4	1.89231	13.95	2.80931	2.62978	1.98233	2.4314	1.45583	1.48147	0.700848	1.41024
13.9667	2.81192	2.64661	1.99796	2.46056	3.1	9.7	38.8	17.7	1.45013	1.49571	0.706546	1.47862	3.91539	4.03846	1.90769	13.9667	2.81192	2.64661	1.99796	2.46056	1.45013	1.49571	0.706546	1.47862
13.9833	2.81192	2.66842	2.02461	2.48543	3.1	8.8	37.6	16.6	1.43873	1.50141	0.712244	1.5413	3.88462	4.05385	1.92308	13.9833	2.81192	2.66842	2.02461	2.48543	1.43873	1.50141	0.712244	1.5413
14	2.81192	2.68308	2.0445	2.50593	3.1	8.2	36.7	15.7	1.42449	1.50426	0.723639	1.59827	3.84615	4.06154	1.95385	14	2.81192	2.68308	2.0445	2.50593	1.42449	1.50426	0.723639	1.59827
14.0167	2.81192	2.69537	2.07089	2.52196	3.1	7.7	35.5	15	1.41024	1.50711	0.735035	1.64671	3.80769	4.06923	1.98462	14.0167	2.81192	2.69537	2.07089	2.52196	1.41024	1.50711	0.735035	1.64671
14.0333	2.81453	2.70031	2.10153	2.54967	3	7.5	34.1	13.8	1.39315	1.50996	0.752129	1.68374	3.76154	4.07692	2.03077	14.0333	2.81453	2.70031	2.10153	2.54967	1.39315	1.50996	0.752129	1.68374
14.05	2.81192	2.71518	2.1451	2.58235	3.1	6.9	32.1	12.4	1.37605	1.51281	0.780619	1.71793	3.71538	4.08462	2.10769	14.05	2.81192	2.71518	2.1451	2.58235	1.37605	1.51281	0.780619	1.71793
14.0667	2.80931	2.72266	2.19502	2.62022	3.2	6.6	29.8	10.8	1.2621	1.51565	0.811958	1.74072	3.40769	4.09231	2.19231	14.0667	2.80931	2.72266	2.19502	2.62022	1.2621	1.51565	0.811958	1.74072
14.0833	2.80671	2.73267	2.2514	2.66113	3.3	6.2	27.2	9.1	1.15099	1.5185	0.851843	1.76067	3.10769	4.1	2.3	14.0833	2.80671	2.73267	2.2514	2.66113	1.15099	1.5185	0.851843	1.76067
14.1	2.80411	2.73769	2.32761	2.68553	3.4	6	23.7	8.1	1.03988	1.5185	0.900276	1.77776	2.80769	4.1	2.43077	14.1	2.80411	2.73769	2.32761	2.68553	1.03988	1.5185	0.900276	1.77776
14.1167	2.78602	2.74273	2.39803	2.71767	4.1	5.8	20.5	6.8	0.928766	1.5185	0.951558	1.79485	2.50769	4.1	2.56923	14.1167	2.78602	2.74273	2.39803	2.71767	0.928766	1.5185	0.951558	1.79485
14.1333	2.76808	2.7503	2.42024	2.74525	4.8	5.5	19.5	5.7	0.820505	1.5185	1.00854	1.80625	2.21538	4.1	2.72308	14.1333	2.76808	2.7503	2.42024	2.74525	0.820505	1.5185	1.00854	1.80625
14.15	2.74021	2.75283	2.42024	2.75791	5.9	5.4	19.5	5.2	0.712244	1.5185	1.07406	1.8148	1.92308	4.1	2.9	14.15	2.74021	2.75283	2.42024	2.75791	0.712244	1.5185	1.07406	1.8148
14.1667	2.69537	2.75791	2.42024	2.76808	7.7	5.2	19.5	4.8	0.646717	1.5185	1.13104	1.82334	1.74615	4.1	3.05385	14.1667	2.69537	2.75791	2.42024	2.76808	0.646717	1.5185	1.13104	1.82334
14.1833	2.63218	2.76299	2.41802	2.77831	10.3	5	19.6	4.4	0.581191	1.5185	1.18802	1.82619	1.56923	4.1	3.20769	14.1833	2.63218	2.76299	2.41802	2.77831	0.581191	1.5185	1.18802	1.82619
14.2	2.55664	2.76553	2.41802	2.78602	13.5	4.9	19.6	4.1	0.504268	1.5185	1.245	1.82904	1.36154	4.1	3.36154	14.2	2.55664	2.76553	2.41802	2.78602	0.504268	1.5185	1.245	1.82904
14.2167	2.32542	2.77064	2.43811	2.79375	23.8	4.7	18.7	3.8	0.44444	1.5185	1.29628	1.83189	1.2	4.1	3.5	14.2167	2.32542	2.77064	2.43811	2.79375	0.44444	1.5185	1.29628	1.83189
14.2333	2.14945	2.77575	2.45606	2.79893	31.9	4.5	17.9	3.6	0.384612	1.5185	1.35041	1.83474	1.03846	4.1	3.64615	14.2333	2.14945	2.77575	2.45606	2.79893	0.384612	1.5185	1.35041	1.83474
14.25	2.08185	2.78088	2.47185	2.80411	35	4.3	17.2	3.4	0.336179	1.5185	1.39885	1.83759	0.907692	4.1	3.77692	14.25	2.08185	2.78088	2.47185	2.80411	0.336179	1.5185	1.39885	1.83759
14.2667	2.0665	2.78345	2.49225	2.80931	35.7	4.2	16.3	3.2	0.290595	1.5185	1.43588	1.84044	0.784615	4.1	3.87692	14.2667	2.0665	2.78345	2.49225	2.80931	0.290595	1.5185	1.43588	1.84044
14.2833	2.07089	2.78859	2.50593	2.81192	35.5	4	15.7	3.1	0.341877	1.5185	1.47007	1.84329	0.923077	4.1	3.96923	14.2833	2.07089	2.78859	2.50593	2.81192	0.341877	1.5185	1.47007	1.84329
14.3	2.07308	2.79375	2.53117	2.81453	35.4	3.8	14.6	3	0.396008	1.5185	1.49571	1.84614	1.06923	4.1	4.03846	14.3	2.07308	2.79375	2.53117	2.81453	0.396008	1.5185	1.49571	1.84614
14.3167	2.0489	2.79893	2.55431	2.81714	36.5	3.6	13.6	2.9	0.450138	1.5185	1.51281	1.84898	1.21538	4.1	4.08462	14.3167	2.0489	2.79893	2.55431	2.81714	0.450138	1.5185	1.51281	1.84898
14.3333	2.00908	2.80152	2.58	2.82237	38.3	3.5	12.5	2.7	0.507118	1.5185	1.5299	1.85183	1.36923	4.1	4.13077	14.3333	2.00908	2.80152	2.58	2.82237	0.507118	1.5185	1.5299	1.85183
14.35	1.96663	2.80671	2.60358	2.82499	40.2	3.3	11.5	2.6	0.564097	1.5185	1.54699	1.85183	1.52308	4.1	4.17692	14.35	1.96663	2.80671	2.60358	2.82499	0.564097	1.5185	1.54699	1.85183
14.3667	1.93048	2.81192	2.62261	2.82762	41.8	3.1	10.7	2.5	0.623925	1.5185	1.55554	1.85183	1.68461	4.1	4.2	14.3667	1.93048	2.81192	2.62261	2.82762	0.623925	1.5185	1.55554	1.85183
14.3833	1.9031	2.81453	2.64661	2.82762	43	3	9.7	2.5	0.641019	1.50996	1.56694	1.85183	1.73077	4.07692	4.23077	14.3833	1.9031	2.81453	2.64661	2.82762	0.641019	1.50996	1.56694	1.85183
14.4	1.87777	2.81714	2.66113	2.83025	44.1	2.9	9.1	2.4	0.658113	1.50141	1.57833	1.85183	1.77692	4.05385	4.26154	14.4	1.87777	2.81714	2.66113	2.83025	0.658113	1.50141	1.57833	1.85183
14.4167	1.86851	2.81975	2.6733	2.83025	44.5	2.8	8.6	2.4	0.69515	1.49286	1.58973	1.85183	1.87692	4.03077	4.29231	14.4167	1.86851	2.81975	2.6733	2.83025	0.69515	1.49286	1.58973	1.85183
14.4333	1.8452	2.81975	2.68308	2.83288	45.5	2.8	8.2	2.3	0.717942	1.48432	1.60112	1.84898	1.93846	4.00769	4.32308	14.4333	1.8452	2.81975	2.68308	2.83288	0.717942	1.48432	1.60112	1.84898
14.45	1.84051	2.82237	2.69537	2.83552	45.7	2.7	7.7	2.2	0.740733	1.47577	1.60967	1.84614	2	3.98461	4.34615	14.45	1.84051	2.82237	2.69537	2.83552	0.740733	1.47577	1.60967	1.84614
14.4667	1.83582	2.82499	2.70526	2.83552	45.9	2.6	7.3	2.2	0.754978	1.46722	1.61822	1.84329	2.03846	3.96154	4.36923	14.4667	1.83582	2.82499	2.70526	2.83552	0.754978	1.46722	1.61822	1.84329
14.4833	1.81932	2.82499	2.7127	2.83815	46.6	2.6	7	2.1	0.766374	1.45868	1.62676	1.84044	2.06923	3.93846	4.39231	14.4833	1.81932	2.82499	2.7127	2.83815	0.766374	1.45868	1.62676	1.84044
14.5	1.81221	2.82762	2.73016	2.83815	46.9	2.5	6.3	2.1	0.77777	1.45013	1.63531	1.83759	2.1	3.91539	4.41538	14.5	1.81221	2.82762	2.73016	2.83815	0.77777	1.45013	1.63531	1.83759
14.5167	1.80508	2.83025	2.73267	2.8408	47.2	2.4	6.2	2	0.786317	1.44158	1.64386	1.83189	2.12308	3.89231	4.43846	14.5167	1.80508	2.83025	2.73267	2.8408	0.786317	1.44158	1.64386	1.83189
14.5333	1.8027	2.83025	2.73518	2.8408	47.3	2.4	6.1	2	0.797713	1.43018	1.6524	1.82619	2.15385	3.86154	4.46154	14.5333	1.8027	2.83025	2.73518	2.8408	0.797713	1.43018	1.6524	1.82619
14.55	1.79793	2.83025	2.74021	2.8408	47.5	2.4	5.9	2	0.80626	1.41879	1.66095	1.82049	2.17692	3.83077	4.48461	14.55	1.79793	2.83025	2.74021	2.8408	0.80626	1.41879	1.66095	1.82049
14.5667	1.79316	2.83025	2.74525	2.84344	47.7	2.4	5.7	1.9	0.814807	1.40739	1.6638	1.8148	2.2	3.8	4.49231	14.5667	1.79316	2.83025	2.74525	2.84344	0.814807	1.40739	1.6638	1.8148
14.5833	1.78837	2.83025	2.74777	2.84344	47.9	2.4	5.6	1.9	0.817656	1.39315	1.66665	1.8091	2.20769	3.76154	4.5	14.5833	1.78837	2.83025	2.74777	2.84344	0.817656	1.39315	1.66665	1.8091
14.6	1.78117	2.83025	2.75283	2.84344	48.2	2.4	5.4	1.9	0.820505	1.38745	1.66665	1.8034	2.21538	3.74615	4.5	14.6	1.78117	2.83025	2.75283	2.84344	0.820505	1.38745	1.66665	1.8034
14.6167	1.77636	2.83025	2.75791	2.84609	48.4	2.4	5.2	1.8	0.823354	1.3789	1.66665	1.7977	2.22308	3.72308	4.5	14.6167	1.77636	2.83025	2.75791	2.84609	0.823354	1.3789	1.66665	1.7977
14.6333	1.77636	2.83025	2.76299	2.84609	48.4	2.4	5	1.8	0.823354	1.37036	1.6638	1.78631	2.22308	3.7	4.49231	14.6333	1.77636	2.83025	2.76299	2.84609	0.823354	1.37036	1.6638	1.78631
14.65	1.77395	2.83025	2.76553	2.84609	48.5	2.4	4.9	1.8	0.823354	1.35611	1.66095	1.78061	2.22308	3.66154	4.48461	14.65	1.77395	2.83025	2.76553	2.84609	0.823354	1.35611	1.66095	1.78061
14.6667	1.77395	2.83025	2.77064	2.84875	48.5	2.4	4.7	1.7	0.823354	1.33902	1.6581	1.77206	2.22308	3.61538	4.47692	14.6667	1.77395	2.83025	2.77064	2.84875	0.823354	1.33902	1.6581	1.77206
14.6833	1.77395	2.83025	2.77575	2.84875	48.5	2.4	4.5	1.7	0.823354	1.27349	1.65525	1.76352	2.22308	3.43846	4.46923	14.6833	1.77395	2.83025	2.77575	2.84875	0.823354	1.27349	1.65525	1.76352
14.7	1.77395	2.83025	2.78088	2.84875	48.5	2.4	4.3	1.7	0.820505	1.16523	1.6524	1.75212	2.21538	3.14615	4.46154	14.7	1.77395	2.83025	2.78088	2.84875	0.820505	1.16523	1.6524	1.75212
14.7167	1.77154	2.83025	2.78602	2.84875	48.6	2.4	4.1	1.7	0.817656	1.05697	1.64956	1.74072	2.20769	2.85385	4.45385	14.7167	1.77154	2.83025	2.78602	2.84875	0.817656	1.05697	1.64956	1.74072
14.7333	1.77154	2.83025	2.78859	2.8514	48.6	2.4	4	1.6	0.814807	0.948708	1.64671	1.73218	2.2	2.56154	4.44615	14.7333	1.77154	2.83025	2.78859	2.8514	0.814807	0.948708	1.64671	1.73218
14.75	1.77154	2.83025	2.78859	2.8514	48.6	2.4	4	1.6	0.809109	0.843296	1.64386	1.72078	2.18461	2.27692	4.43846	14.75	1.77154	2.83025	2.78859	2.8514	0.809109	0.843296	1.64386	1.72078
14.7667	1.77154	2.79893	2.79375	2.8514	48.6	3.6	3.8	1.6	0.803411	0.737884	1.63816	1.70938	2.16923	1.99231	4.42308	14.7667	1.77154	2.79893	2.79375	2.8514	0.803411	0.737884	1.63816	1.70938
14.7833	1.76913	2.78859	2.79634	2.8514	48.7	4	3.7	1.6	0.797713	0.632472	1.63246	1.69799	2.15385	1.70769	4.40769	14.7833	1.76913	2.78859	2.79634	2.8514	0.797713	0.632472	1.63246	1.69799
14.8	1.76913	2.75283	2.80152	2.8514	48.7	5.4	3.5	1.6	0.794864	0.569795	1.62676	1.68374	2.14615	1.53846	4.39231	14.8	1.76913	2.75283	2.80152	2.8514	0.794864	0.569795	1.62676	1.68374
14.8167	1.76913	2.70278	2.80411	2.8514	48.7	7.4	3.4	1.6	0.792015	0.507118	1.62107	1.6695	2.13846	1.36923	4.37692	14.8167	1.76913	2.70278	2.80411	2.8514	0.792015	0.507118	1.62107	1.6695
14.8333	1.76671	2.62261	2.80671	2.8514	48.8	10.7	3.3	1.6	0.789166	0.450138	1.61537	1.6524	2.13077	1.21538	4.36154	14.8333	1.76671	2.62261	2.80671	2.8514	0.789166	0.450138	1.61537	1.6524
14.85	1.76671	2.39803	2.80931	2.8514	48.8	20.5	3.2	1.6	0.786317	0.390309	1.61252	1.64101	2.12308	1.05385	4.35385	14.85	1.76671	2.39803	2.80931	2.8514	0.786317	0.390309	1.61252	1.64101
14.8667	1.76671	2.21887	2.80931	2.84875	48.8	28.7	3.2	1.7	0.783468	0.336179	1.60967	1.62107	2.11538	0.907692	4.34615	14.8667	1.76671	2.21887	2.80931	2.84875	0.783468	0.336179	1.60967	1.62107
14.8833	1.76671	2.14727	2.81192	2.84875	48.8	32	3.1	1.7	0.774921	0.284897	1.60682	1.60682	2.09231	0.769231	4.33846	14.8833	1.76671	2.14727	2.81192	2.84875	0.774921	0.284897	1.60682	1.60682
14.9	1.76429	2.13423	2.81453	2.84609	48.9	32.6	3	1.8	0.766374	0.282048	1.60112	1.47577	2.06923	0.761538	4.32308	14.9	1.76429	2.13423	2.81453	2.84609	0.766374	0.282048	1.60112	1.47577
14.9167	1.76429	2.1364	2.81453	2.84609	48.9	32.5	3	1.8	0.763525	0.330481	1.59543	1.34757	2.06154	0.892308	4.30769	14.9167	1.76429	2.1364	2.81453	2.84609	0.763525	0.330481	1.59543	1.34757
14.9333	1.76429	2.13858	2.81714	2.84344	48.9	32.4	2.9	1.9	0.763525	0.378914	1.58973	1.21936	2.06154	1.02308	4.29231	14.9333	1.76429	2.13858	2.81714	2.84344	0.763525	0.378914	1.58973	1.21936
14.95	1.76187	2.11244	2.81714	2.84344	49	33.6	2.9	1.9	0.760676	0.424497	1.58403	1.09116	2.05385	1.14615	4.27692	14.95	1.76187	2.11244	2.81714	2.84344	0.760676	0.424497	1.58403	1.09116
14.9667	1.75944	2.07528	2.81975	2.8408	49.1	35.3	2.8	2	0.757827	0.475779	1.57833	1.01139	2.04615	1.28462	4.26154	14.9667	1.75944	2.07528	2.81975	2.8408	0.757827	0.475779	1.57833	1.01139
14.9833	1.75944	2.03125	2.81975	2.8408	49.1	37.3	2.8	2	0.754978	0.535607	1.57548	0.925917	2.03846	1.44615	4.25385	14.9833	1.75944	2.03125	2.81975	2.8408	0.754978	0.535607	1.57548	0.925917
15	1.75702	1.99127	2.82237	2.83815	49.2	39.1	2.7	2.1	0.752129	0.592587	1.57263	0.837599	2.03077	1.6	4.24615	15	1.75702	1.99127	2.82237	2.83815	0.752129	0.592587	1.57263	0.837599
15.0167	1.75702	1.95988	2.82237	2.83025	49.2	40.5	2.7	2.4	0.74928	0.606832	1.56978	0.754978	2.02308	1.63846	4.23846	15.0167	1.75702	1.95988	2.82237	2.83025	0.74928	0.606832	1.56978	0.754978
15.0333	1.75459	1.93048	2.82499	2.80931	49.3	41.8	2.6	3.2	0.746431	0.621076	1.56694	0.672358	2.01539	1.67692	4.23077	15.0333	1.75459	1.93048	2.82499	2.80931	0.746431	0.621076	1.56694	0.672358
15.05	1.75215	1.91454	2.82499	2.76299	49.4	42.5	2.6	5	0.743582	0.63817	1.56124	0.592587	2.00769	1.72308	4.21538	15.05	1.75215	1.91454	2.82499	2.76299	0.743582	0.63817	1.56124	0.592587
15.0667	1.74972	1.89392	2.82762	2.68553	49.5	43.4	2.5	8.1	0.737884	0.658113	1.55554	0.521362	1.99231	1.77692	4.2	15.0667	1.74972	1.89392	2.82762	2.68553	0.737884	0.658113	1.55554	0.521362
15.0833	1.74728	1.88471	2.82762	2.5105	49.6	43.8	2.5	15.5	0.732186	0.678056	1.54984	0.458685	1.97692	1.83077	4.18462	15.0833	1.74728	1.88471	2.82762	2.5105	0.732186	0.678056	1.54984	0.458685
15.1	1.74484	1.87777	2.83025	2.2514	49.7	44.1	2.4	27.2	0.732186	0.697999	1.54414	0.393158	1.97692	1.88461	4.16923	15.1	1.74484	1.87777	2.83025	2.2514	0.732186	0.697999	1.54414	0.393158
15.1167	1.7424	1.86619	2.83025	2.13205	49.8	44.6	2.4	32.7	0.732186	0.717942	1.5413	0.450138	1.97692	1.93846	4.16154	15.1167	1.7424	1.86619	2.83025	2.13205	0.732186	0.717942	1.5413	0.450138
15.1333	1.73995	1.85455	2.82762	2.09716	49.9	45.1	2.5	34.3	0.729338	0.729338	1.53845	0.512815	1.96923	1.96923	4.15385	15.1333	1.73995	1.85455	2.82762	2.09716	0.729338	0.729338	1.53845	0.512815
15.15	1.7375	1.84051	2.82762	2.10372	50	45.7	2.5	34	0.723639	0.740733	1.5356	0.575493	1.95385	2	4.14615	15.15	1.7375	1.84051	2.82762	2.10372	0.723639	0.740733	1.5356	0.575493
15.1667	1.7326	1.83582	2.82762	2.12116	50.2	45.9	2.5	33.2	0.717942	0.754978	1.5299	0.63817	1.93846	2.03846	4.13077	15.1667	1.7326	1.83582	2.82762	2.12116	0.717942	0.754978	1.5299	0.63817
15.1833	1.73014	1.83111	2.82499	2.11026	50.3	46.1	2.6	33.7	0.712244	0.763525	1.5185	0.658113	1.92308	2.06154	4.1	15.1833	1.73014	1.83111	2.82499	2.11026	0.712244	0.763525	1.5185	0.658113
15.2	1.72522	1.8264	2.82499	2.0665	50.5	46.3	2.6	35.7	0.706546	0.763525	1.39885	0.683754	1.90769	2.06154	3.77692	15.2	1.72522	1.8264	2.82499	2.0665	0.706546	0.763525	1.39885	0.683754
15.2167	1.72522	1.82404	2.82499	2.01796	50.5	46.4	2.6	37.9	0.700848	0.766374	1.27919	0.712244	1.89231	2.06923	3.45385	15.2167	1.72522	1.82404	2.82499	2.01796	0.700848	0.766374	1.27919	0.712244
15.2333	1.72276	1.82168	2.82237	1.96438	50.6	46.5	2.7	40.3	0.692301	0.772072	1.15953	0.737884	1.86923	2.08461	3.13077	15.2333	1.72276	1.82168	2.82237	1.96438	0.692301	0.772072	1.15953	0.737884
15.25	1.72029	1.81932	2.82237	1.92594	50.7	46.6	2.7	42	0.683754	0.77777	1.03988	0.769223	1.84615	2.1	2.80769	15.25	1.72029	1.81932	2.82237	1.92594	0.683754	0.77777	1.03988	0.769223
15.2667	1.71782	1.81458	2.82237	1.89622	50.8	46.8	2.7	43.3	0.675207	0.774921	0.923068	0.803411	1.82308	2.09231	2.49231	15.2667	1.71782	1.81458	2.82237	1.89622	0.675207	0.774921	0.923068	0.803411
15.2833	1.71535	1.81458	2.80411	1.87083	50.9	46.8	3.4	44.4	0.669509	0.772072	0.848994	0.829051	1.80769	2.08461	2.29231	15.2833	1.71535	1.81458	2.80411	1.87083	0.669509	0.772072	0.848994	0.829051
15.3	1.71535	1.81221	2.77831	1.84286	50.9	46.9	4.4	45.6	0.663811	0.769223	0.772072	0.851843	1.79231	2.07692	2.08461	15.3	1.71535	1.81221	2.77831	1.84286	0.663811	0.769223	0.772072	0.851843
15.3167	1.71287	1.81221	2.73267	1.8264	51	46.9	6.2	46.3	0.658113	0.766374	0.697999	0.874635	1.77692	2.06923	1.88461	15.3167	1.71287	1.81221	2.73267	1.8264	0.658113	0.766374	0.697999	0.874635
15.3333	1.71039	1.80984	2.64661	1.81695	51.1	47	9.7	46.7	0.652415	0.763525	0.623925	0.891729	1.76154	2.06154	1.68461	15.3333	1.71039	1.80984	2.64661	1.81695	0.652415	0.763525	0.623925	0.891729
15.35	1.70791	1.80984	2.39359	1.80746	51.2	47	20.7	47.1	0.646717	0.760676	0.547003	0.903125	1.74615	2.05385	1.47692	15.35	1.70791	1.80984	2.39359	1.80746	0.646717	0.760676	0.547003	0.903125
15.3667	1.70543	1.80746	2.24706	1.79555	51.3	47.1	27.4	47.6	0.641019	0.757827	0.47293	0.914521	1.73077	2.04615	1.27692	15.3667	1.70543	1.80746	2.24706	1.79555	0.641019	0.757827	0.47293	0.914521
15.3833	1.70294	1.80746	2.18634	1.78597	51.4	47.1	30.2	48	0.63817	0.754978	0.404554	0.925917	1.72308	2.03846	1.09231	15.3833	1.70294	1.80746	2.18634	1.78597	0.63817	0.754978	0.404554	0.925917
15.4	1.70045	1.80508	2.17984	1.77636	51.5	47.2	30.5	48.4	0.586889	0.752129	0.347575	0.934464	1.58462	2.03077	0.938461	15.4	1.70045	1.80508	2.17984	1.77636	0.586889	0.752129	0.347575	0.934464
15.4167	1.69796	1.80508	2.18201	1.76913	51.6	47.2	30.4	48.7	0.535607	0.74928	0.398856	0.943011	1.44615	2.02308	1.07692	15.4167	1.69796	1.80508	2.18201	1.76913	0.535607	0.74928	0.398856	0.943011
15.4333	1.69546	1.8027	2.18418	1.76187	51.7	47.3	30.3	49	0.484326	0.743582	0.450138	0.951558	1.30769	2.00769	1.21538	15.4333	1.69546	1.8027	2.18418	1.76187	0.484326	0.743582	0.450138	0.951558
15.45	1.69046	1.8027	2.16031	1.75459	51.9	47.3	31.4	49.3	0.435893	0.737884	0.507118	0.960104	1.17692	1.99231	1.36923	15.45	1.69046	1.8027	2.16031	1.75459	0.435893	0.737884	0.507118	0.960104
15.4667	1.68796	1.80032	2.11463	1.75215	52	47.4	33.5	49.4	0.387461	0.732186	0.564097	0.962953	1.04615	1.97692	1.52308	15.4667	1.68796	1.80032	2.11463	1.75215	0.387461	0.732186	0.564097	0.962953
15.4833	1.68545	1.80032	2.07528	1.74972	52.1	47.4	35.3	49.5	0.339028	0.729338	0.623925	0.960104	0.915385	1.96923	1.68461	15.4833	1.68545	1.80032	2.07528	1.74972	0.339028	0.729338	0.623925	0.960104
15.5	1.68294	1.79793	2.03788	1.74972	52.2	47.5	37	49.5	0.327632	0.726488	0.643868	0.957255	0.884615	1.96154	1.73846	15.5	1.68294	1.79793	2.03788	1.74972	0.327632	0.726488	0.643868	0.957255
15.5167	1.67791	1.79555	2.00464	1.74728	52.4	47.6	38.5	49.6	0.321934	0.723639	0.66666	0.954406	0.869231	1.95385	1.8	15.5167	1.67791	1.79555	2.00464	1.74728	0.321934	0.723639	0.66666	0.954406
15.5333	1.67539	1.79316	1.97561	1.74484	52.5	47.7	39.8	49.7	0.273502	0.720791	0.686603	0.951558	0.738462	1.94615	1.85385	15.5333	1.67539	1.79316	1.97561	1.74484	0.273502	0.720791	0.686603	0.951558
15.55	1.67286	1.79316	1.95988	1.7424	52.6	47.7	40.5	49.8	0.225069	0.717942	0.709395	0.948708	0.607692	1.93846	1.91538	15.55	1.67286	1.79316	1.95988	1.7424	0.225069	0.717942	0.709395	0.948708
15.5667	1.67286	1.79076	1.94635	1.7424	52.6	47.8	41.1	49.8	0.210824	0.715092	0.735035	0.945859	0.569231	1.93077	1.98462	15.5667	1.67286	1.79076	1.94635	1.7424	0.210824	0.715092	0.735035	0.945859
15.5833	1.67034	1.78837	1.93502	1.73995	52.7	47.9	41.6	49.9	0.205126	0.712244	0.760676	0.943011	0.553846	1.92308	2.05385	15.5833	1.67034	1.78837	1.93502	1.73995	0.205126	0.712244	0.760676	0.943011
15.6	1.66781	1.78837	1.91682	1.73995	52.8	47.9	42.4	49.9	0.196579	0.706546	0.783468	0.940161	0.530769	1.90769	2.11538	15.6	1.66781	1.78837	1.91682	1.73995	0.196579	0.706546	0.783468	0.940161
15.6167	1.66528	1.78597	1.90768	1.7375	52.9	48	42.8	50	0.236465	0.700848	0.800562	0.937312	0.638462	1.89231	2.16154	15.6167	1.66528	1.78597	1.90768	1.7375	0.236465	0.700848	0.800562	0.937312
15.6333	1.66528	1.78357	1.90081	1.7375	52.9	48.1	43.1	50	0.2792	0.69515	0.817656	0.934464	0.753846	1.87692	2.20769	15.6333	1.66528	1.78357	1.90081	1.7375	0.2792	0.69515	0.817656	0.934464
15.65	1.6602	1.78357	1.89162	1.7375	53.1	48.1	43.5	50	0.321934	0.692301	0.837599	0.931615	0.869231	1.86923	2.26154	15.65	1.6602	1.78357	1.89162	1.7375	0.321934	0.692301	0.837599	0.931615
15.6667	1.65766	1.78117	1.88471	1.73505	53.2	48.2	43.8	50.1	0.364669	0.689452	0.851843	0.928766	0.984615	1.86154	2.3	15.6667	1.65766	1.78117	1.88471	1.73505	0.364669	0.689452	0.851843	0.928766
15.6833	1.65257	1.77877	1.87546	1.73505	53.4	48.3	44.2	50.1	0.404554	0.686603	0.866088	0.925917	1.09231	1.85385	2.33846	15.6833	1.65257	1.77877	1.87546	1.73505	0.404554	0.686603	0.866088	0.925917
15.7	1.65002	1.77877	1.87546	1.73505	53.5	48.3	44.2	50.1	0.44444	0.680905	0.877484	0.928766	1.2	1.83846	2.36923	15.7	1.65002	1.77877	1.87546	1.73505	0.44444	0.680905	0.877484	0.928766
15.7167	1.64747	1.77636	1.87315	1.7326	53.6	48.4	44.3	50.2	0.450138	0.675207	0.886031	0.931615	1.21538	1.82308	2.39231	15.7167	1.64747	1.77636	1.87315	1.7326	0.450138	0.675207	0.886031	0.931615
15.7333	1.64491	1.77395	1.87315	1.7326	53.7	48.5	44.3	50.2	0.450138	0.669509	0.894578	0.934464	1.21538	1.80769	2.41539	15.7333	1.64491	1.77395	1.87315	1.7326	0.450138	0.669509	0.894578	0.934464
15.75	1.64235	1.77395	1.87083	1.7326	53.8	48.5	44.4	50.2	0.492872	0.663811	0.903125	0.937312	1.33077	1.79231	2.43846	15.75	1.64235	1.77395	1.87083	1.7326	0.492872	0.663811	0.903125	0.937312
15.7667	1.63979	1.77154	1.86851	1.73014	53.9	48.6	44.5	50.3	0.535607	0.658113	0.908823	0.940161	1.44615	1.77692	2.45385	15.7667	1.63979	1.77154	1.86851	1.73014	0.535607	0.658113	0.908823	0.940161
15.7833	1.63722	1.76913	1.86619	1.72768	54	48.7	44.6	50.4	0.544154	0.652415	0.914521	0.943011	1.46923	1.76154	2.46923	15.7833	1.63722	1.76913	1.86619	1.72768	0.544154	0.652415	0.914521	0.943011
15.8	1.63465	1.76671	1.86386	1.72522	54.1	48.8	44.7	50.5	0.544154	0.646717	0.914521	0.945859	1.46923	1.74615	2.46923	15.8	1.63465	1.76671	1.86386	1.72522	0.544154	0.646717	0.914521	0.945859
15.8167	1.63465	1.76429	1.86386	1.72276	54.1	48.9	44.7	50.6	0.547003	0.646717	0.914521	0.948708	1.47692	1.74615	2.46923	15.8167	1.63465	1.76429	1.86386	1.72276	0.547003	0.646717	0.914521	0.948708
15.8333	1.63208	1.76187	1.86154	1.72029	54.2	49	44.8	50.7	0.549852	0.646717	0.914521	0.951558	1.48462	1.74615	2.46923	15.8333	1.63208	1.76187	1.86154	1.72029	0.549852	0.646717	0.914521	0.951558
15.85	1.6295	1.75702	1.86154	1.71535	54.3	49.2	44.8	50.9	0.549852	0.646717	0.914521	0.954406	1.48462	1.74615	2.46923	15.85	1.6295	1.75702	1.86154	1.71535	0.549852	0.646717	0.914521	0.954406
15.8667	1.62692	1.75702	1.85921	1.71287	54.4	49.2	44.9	51	0.549852	0.646717	0.911672	0.957255	1.48462	1.74615	2.46154	15.8667	1.62692	1.75702	1.85921	1.71287	0.549852	0.646717	0.911672	0.957255
15.8833	1.62434	1.75459	1.85921	1.71039	54.5	49.3	44.9	51.1	0.549852	0.646717	0.908823	0.960104	1.48462	1.74615	2.45385	15.8833	1.62434	1.75459	1.85921	1.71039	0.549852	0.646717	0.908823	0.960104
15.9	1.62176	1.75215	1.85921	1.70791	54.6	49.4	44.9	51.2	0.552701	0.643868	0.905974	0.962953	1.49231	1.73846	2.44615	15.9	1.62176	1.75215	1.85921	1.70791	0.552701	0.643868	0.905974	0.962953
15.9167	1.61917	1.74972	1.85688	1.70543	54.7	49.5	45	51.3	0.558399	0.643868	0.900276	0.962953	1.50769	1.73846	2.43077	15.9167	1.61917	1.74972	1.85688	1.70543	0.558399	0.643868	0.900276	0.962953
15.9333	1.61917	1.74728	1.85688	1.70294	54.7	49.6	45	51.4	0.561248	0.643868	0.894578	0.962953	1.51538	1.73846	2.41539	15.9333	1.61917	1.74728	1.85688	1.70294	0.561248	0.643868	0.894578	0.962953
15.95	1.61657	1.74484	1.85455	1.70045	54.8	49.7	45.1	51.5	0.564097	0.643868	0.88888	0.962953	1.52308	1.73846	2.4	15.95	1.61657	1.74484	1.85455	1.70045	0.564097	0.643868	0.88888	0.962953
15.9667	1.61398	1.74484	1.85455	1.69796	54.9	49.7	45.1	51.6	0.566946	0.643868	0.883182	0.951558	1.53077	1.73846	2.38462	15.9667	1.61398	1.74484	1.85455	1.69796	0.566946	0.643868	0.883182	0.951558
15.9833	1.61398	1.7424	1.85455	1.69546	54.9	49.8	45.1	51.7	0.569795	0.643868	0.877484	0.943011	1.53846	1.73846	2.36923	15.9833	1.61398	1.7424	1.85455	1.69546	0.569795	0.643868	0.877484	0.943011
16	1.61138	1.73995	1.85221	1.69296	55	49.9	45.2	51.8	0.572644	0.643868	0.871786	0.934464	1.54615	1.73846	2.35385	16	1.61138	1.73995	1.85221	1.69296	0.572644	0.643868	0.871786	0.934464
16.0167	1.61138	1.73995	1.85221	1.68796	55	49.9	45.2	52	0.575493	0.595436	0.866088	0.923068	1.55385	1.60769	2.33846	16.0167	1.61138	1.73995	1.85221	1.68796	0.575493	0.595436	0.866088	0.923068
16.0333	1.60878	1.7375	1.84988	1.68294	55.1	50	45.3	52.2	0.578342	0.544154	0.86039	0.911672	1.56154	1.46923	2.32308	16.0333	1.60878	1.7375	1.84988	1.68294	0.578342	0.544154	0.86039	0.911672
16.05	1.60356	1.7326	1.84988	1.67791	55.3	50.2	45.3	52.4	0.581191	0.492872	0.854692	0.900276	1.56923	1.33077	2.30769	16.05	1.60356	1.7326	1.84988	1.67791	0.581191	0.492872	0.854692	0.900276
16.0667	1.60356	1.72768	1.84754	1.67539	55.3	50.4	45.4	52.5	0.58404	0.441591	0.848994	0.88888	1.57692	1.19231	2.29231	16.0667	1.60356	1.72768	1.84754	1.67539	0.58404	0.441591	0.848994	0.88888
16.0833	1.60095	1.72522	1.8452	1.67286	55.4	50.5	45.5	52.6	0.586889	0.390309	0.843296	0.877484	1.58462	1.05385	2.27692	16.0833	1.60095	1.72522	1.8452	1.67286	0.586889	0.390309	0.843296	0.877484
16.1	1.60095	1.72276	1.84286	1.67034	55.4	50.6	45.6	52.7	0.589738	0.339028	0.837599	0.866088	1.59231	0.915385	2.26154	16.1	1.60095	1.72276	1.84286	1.67034	0.589738	0.339028	0.837599	0.866088
16.1167	1.59833	1.72276	1.84051	1.66781	55.5	50.6	45.7	52.8	0.592587	0.290595	0.831901	0.854692	1.6	0.784615	2.24615	16.1167	1.59833	1.72276	1.84051	1.66781	0.592587	0.290595	0.831901	0.854692
16.1333	1.59833	1.72029	1.84051	1.66528	55.5	50.7	45.7	52.9	0.592587	0.282048	0.829051	0.843296	1.6	0.761538	2.23846	16.1333	1.59833	1.72029	1.84051	1.66528	0.592587	0.282048	0.829051	0.843296
16.15	1.59571	1.72029	1.83817	1.66274	55.6	50.7	45.8	53	0.592587	0.273502	0.826202	0.831901	1.6	0.738462	2.23077	16.15	1.59571	1.72029	1.83817	1.66274	0.592587	0.273502	0.826202	0.831901
16.1667	1.59571	1.71782	1.83582	1.6602	55.6	50.8	45.9	53.1	0.592587	0.264955	0.823354	0.820505	1.6	0.715385	2.22308	16.1667	1.59571	1.71782	1.83582	1.6602	0.592587	0.264955	0.823354	0.820505
16.1833	1.59309	1.71535	1.83347	1.65766	55.7	50.9	46	53.2	0.592587	0.256408	0.820505	0.820505	1.6	0.692308	2.21538	16.1833	1.59309	1.71535	1.83347	1.65766	0.592587	0.256408	0.820505	0.820505
16.2	1.59309	1.71535	1.83111	1.65512	55.7	50.9	46.1	53.3	0.592587	0.207975	0.817656	0.803411	1.6	0.561539	2.20769	16.2	1.59309	1.71535	1.83111	1.65512	0.592587	0.207975	0.817656	0.803411
16.2167	1.59047	1.71287	1.8264	1.65257	55.8	51	46.3	53.4	0.592587	0.196579	0.814807	0.792015	1.6	0.530769	2.2	16.2167	1.59047	1.71287	1.8264	1.65257	0.592587	0.196579	0.814807	0.792015
16.2333	1.59047	1.71039	1.82404	1.65002	55.8	51.1	46.4	53.5	0.592587	0.233616	0.814807	0.729338	1.6	0.630769	2.2	16.2333	1.59047	1.71039	1.82404	1.65002	0.592587	0.233616	0.814807	0.729338
16.25	1.58784	1.70791	1.82168	1.64747	55.9	51.2	46.5	53.6	0.592587	0.27635	0.814807	0.66666	1.6	0.746154	2.2	16.25	1.58784	1.70791	1.82168	1.64747	0.592587	0.27635	0.814807	0.66666
16.2667	1.58784	1.70543	1.81932	1.64235	55.9	51.3	46.6	53.8	0.589738	0.316236	0.814807	0.603982	1.59231	0.853846	2.2	16.2667	1.58784	1.70543	1.81932	1.64235	0.589738	0.316236	0.814807	0.603982
16.2833	1.59047	1.70294	1.81695	1.63722	55.8	51.4	46.7	54	0.586889	0.356122	0.814807	0.541305	1.58462	0.961538	2.2	16.2833	1.59047	1.70294	1.81695	1.63722	0.586889	0.356122	0.814807	0.541305
16.3	1.59047	1.70045	1.81458	1.63208	55.8	51.5	46.8	54.2	0.58404	0.396008	0.814807	0.478628	1.57692	1.06923	2.2	16.3	1.59047	1.70045	1.81458	1.63208	0.58404	0.396008	0.814807	0.478628
16.3167	1.59047	1.69796	1.81221	1.6295	55.8	51.6	46.9	54.3	0.581191	0.435893	0.814807	0.41595	1.56923	1.17692	2.2	16.3167	1.59047	1.69796	1.81221	1.6295	0.581191	0.435893	0.814807	0.41595
16.3333	1.59047	1.69546	1.80746	1.62692	55.8	51.7	47.1	54.4	0.578342	0.475779	0.811958	0.396008	1.56154	1.28462	2.19231	16.3333	1.59047	1.69546	1.80746	1.62692	0.578342	0.475779	0.811958	0.396008
16.35	1.59047	1.69546	1.80508	1.62434	55.8	51.7	47.2	54.5	0.575493	0.475779	0.809109	0.376065	1.55385	1.28462	2.18461	16.35	1.59047	1.69546	1.80508	1.62434	0.575493	0.475779	0.809109	0.376065
16.3667	1.59047	1.69296	1.8027	1.62176	55.8	51.8	47.3	54.6	0.572644	0.475779	0.80626	0.353273	1.54615	1.28462	2.17692	16.3667	1.59047	1.69296	1.8027	1.62176	0.572644	0.475779	0.80626	0.353273
16.3833	1.59047	1.69046	1.80032	1.62176	55.8	51.9	47.4	54.6	0.569795	0.475779	0.803411	0.30484	1.53846	1.28462	2.16923	16.3833	1.59047	1.69046	1.80032	1.62176	0.569795	0.475779	0.803411	0.30484
16.4	1.59309	1.68796	1.79793	1.61917	55.7	52	47.5	54.7	0.566946	0.475779	0.800562	0.282048	1.53077	1.28462	2.16154	16.4	1.59309	1.68796	1.79793	1.61917	0.566946	0.475779	0.800562	0.282048
16.4167	1.59309	1.68545	1.79555	1.61657	55.7	52.1	47.6	54.8	0.564097	0.515664	0.797713	0.273502	1.52308	1.39231	2.15385	16.4167	1.59309	1.68545	1.79555	1.61657	0.564097	0.515664	0.797713	0.273502
16.4333	1.59309	1.68294	1.79316	1.61398	55.7	52.2	47.7	54.9	0.561248	0.518513	0.794864	0.259257	1.51538	1.4	2.14615	16.4333	1.59309	1.68294	1.79316	1.61398	0.561248	0.518513	0.794864	0.259257
16.45	1.59309	1.68042	1.79076	1.61138	55.7	52.3	47.8	55	0.558399	0.524211	0.792015	0.299142	1.50769	1.41538	2.13846	16.45	1.59309	1.68042	1.79076	1.61138	0.558399	0.524211	0.792015	0.299142
16.4667	1.59309	1.68042	1.78837	1.60878	55.7	52.3	47.9	55.1	0.55555	0.524211	0.789166	0.339028	1.5	1.41538	2.13077	16.4667	1.59309	1.68042	1.78837	1.60878	0.55555	0.524211	0.789166	0.339028
16.4833	1.59309	1.67791	1.78597	1.60878	55.7	52.4	48	55.1	0.55555	0.52706	0.786317	0.378914	1.5	1.42308	2.12308	16.4833	1.59309	1.67791	1.78597	1.60878	0.55555	0.52706	0.786317	0.378914
16.5	1.59571	1.67539	1.78597	1.60617	55.6	52.5	48	55.2	0.55555	0.529909	0.783468	0.418799	1.5	1.43077	2.11538	16.5	1.59571	1.67539	1.78597	1.60617	0.55555	0.529909	0.783468	0.418799
16.5167	1.59571	1.67286	1.78357	1.60356	55.6	52.6	48.1	55.3	0.55555	0.532758	0.780619	0.458685	1.5	1.43846	2.10769	16.5167	1.59571	1.67286	1.78357	1.60356	0.55555	0.532758	0.780619	0.458685
16.5333	1.59571	1.67034	1.77877	1.59833	55.6	52.7	48.3	55.5	0.55555	0.535607	0.77777	0.495722	1.5	1.44615	2.1	16.5333	1.59571	1.67034	1.77877	1.59833	0.55555	0.535607	0.77777	0.495722
16.55	1.59571	1.66781	1.77636	1.59309	55.6	52.8	48.4	55.7	0.55555	0.538456	0.77777	0.490024	1.5	1.45385	2.1	16.55	1.59571	1.66781	1.77636	1.59309	0.55555	0.538456	0.77777	0.490024
16.5667	1.59571	1.66528	1.77395	1.58784	55.6	52.9	48.5	55.9	0.55555	0.541305	0.769223	0.484326	1.5	1.46154	2.07692	16.5667	1.59571	1.66528	1.77395	1.58784	0.55555	0.541305	0.769223	0.484326
16.5833	1.59571	1.66528	1.77154	1.5852	55.6	52.9	48.6	56	0.55555	0.544154	0.712244	0.481477	1.5	1.46923	1.92308	16.5833	1.59571	1.66528	1.77154	1.5852	0.55555	0.544154	0.712244	0.481477
16.6	1.59571	1.66274	1.76913	1.57993	55.6	53	48.7	56.2	0.55555	0.547003	0.652415	0.509966	1.5	1.47692	1.76154	16.6	1.59571	1.66274	1.76913	1.57993	0.55555	0.547003	0.652415	0.509966
16.6167	1.59833	1.6602	1.76671	1.57728	55.5	53.1	48.8	56.3	0.55555	0.549852	0.592587	0.515664	1.5	1.48462	1.6	16.6167	1.59833	1.6602	1.76671	1.57728	0.55555	0.549852	0.592587	0.515664
16.6333	1.59833	1.65766	1.76429	1.57463	55.5	53.2	48.9	56.4	0.55555	0.55555	0.532758	0.521362	1.5	1.5	1.43846	16.6333	1.59833	1.65766	1.76429	1.57463	0.55555	0.55555	0.532758	0.521362
16.65	1.59833	1.65766	1.76429	1.57198	55.5	53.2	48.9	56.5	0.55555	0.561248	0.47293	0.529909	1.5	1.51538	1.27692	16.65	1.59833	1.65766	1.76429	1.57198	0.55555	0.561248	0.47293	0.529909
16.6667	1.59833	1.65512	1.76187	1.56933	55.5	53.3	49	56.6	0.55555	0.564097	0.413101	0.535607	1.5	1.52308	1.11539	16.6667	1.59833	1.65512	1.76187	1.56933	0.55555	0.564097	0.413101	0.535607
16.6833	1.59833	1.65257	1.75944	1.56933	55.5	53.4	49.1	56.6	0.55555	0.566946	0.396008	0.541305	1.5	1.53077	1.06923	16.6833	1.59833	1.65257	1.75944	1.56933	0.55555	0.566946	0.396008	0.541305
16.7	1.59833	1.65002	1.75944	1.56667	55.5	53.5	49.1	56.7	0.55555	0.569795	0.339028	0.547003	1.5	1.53846	0.915385	16.7	1.59833	1.65002	1.75944	1.56667	0.55555	0.569795	0.339028	0.547003
16.7167	1.59833	1.65002	1.75702	1.56667	55.5	53.5	49.2	56.7	0.55555	0.566946	0.2792	0.55555	1.5	1.53077	0.753846	16.7167	1.59833	1.65002	1.75702	1.56667	0.55555	0.566946	0.2792	0.55555
16.7333	1.60095	1.64747	1.75459	1.56667	55.4	53.6	49.3	56.7	0.55555	0.564097	0.259257	0.564097	1.5	1.52308	0.7	16.7333	1.60095	1.64747	1.75459	1.56667	0.55555	0.564097	0.259257	0.564097
16.75	1.60095	1.64491	1.75459	1.56667	55.4	53.7	49.3	56.7	0.55555	0.561248	0.239314	0.575493	1.5	1.51538	0.646154	16.75	1.60095	1.64491	1.75459	1.56667	0.55555	0.561248	0.239314	0.575493
16.7667	1.60095	1.64491	1.75215	1.56135	55.4	53.7	49.4	56.9	0.55555	0.558399	0.22222	0.586889	1.5	1.50769	0.6	16.7667	1.60095	1.64491	1.75215	1.56135	0.55555	0.558399	0.22222	0.586889
16.7833	1.60095	1.64235	1.74972	1.55601	55.4	53.8	49.5	57.1	0.55555	0.55555	0.210824	0.598285	1.5	1.5	0.569231	16.7833	1.60095	1.64235	1.74972	1.55601	0.55555	0.55555	0.210824	0.598285
16.8	1.60095	1.64235	1.74728	1.55065	55.4	53.8	49.6	57.3	0.55555	0.552701	0.247861	0.609681	1.5	1.49231	0.669231	16.8	1.60095	1.64235	1.74728	1.55065	0.55555	0.552701	0.247861	0.609681
16.8167	1.60095	1.64235	1.74484	1.55065	55.4	53.8	49.7	57.3	0.55555	0.549852	0.290595	0.615378	1.5	1.48462	0.784615	16.8167	1.60095	1.64235	1.74484	1.55065	0.55555	0.549852	0.290595	0.615378
16.8333	1.60095	1.64235	1.7424	1.54797	55.4	53.8	49.8	57.4	0.55555	0.547003	0.330481	0.618228	1.5	1.47692	0.892308	16.8333	1.60095	1.64235	1.7424	1.54797	0.55555	0.547003	0.330481	0.618228
16.85	1.60356	1.64235	1.73995	1.54528	55.3	53.8	49.9	57.5	0.55555	0.544154	0.370367	0.629623	1.5	1.46923	1	16.85	1.60356	1.64235	1.73995	1.54528	0.55555	0.544154	0.370367	0.629623
16.8667	1.60356	1.63979	1.7375	1.54259	55.3	53.9	50	57.6	0.55555	0.541305	0.410252	0.63817	1.5	1.46154	1.10769	16.8667	1.60356	1.63979	1.7375	1.54259	0.55555	0.541305	0.410252	0.63817
16.8833	1.60356	1.63979	1.73505	1.54259	55.3	53.9	50.1	57.6	0.55555	0.541305	0.450138	0.649566	1.5	1.46154	1.21538	16.8833	1.60356	1.63979	1.73505	1.54259	0.55555	0.541305	0.450138	0.649566
16.9	1.60356	1.63979	1.7326	1.5399	55.3	53.9	50.2	57.7	0.55555	0.541305	0.447289	0.660962	1.5	1.46154	1.20769	16.9	1.60356	1.63979	1.7326	1.5399	0.55555	0.541305	0.447289	0.660962
16.9167	1.60356	1.63979	1.73014	1.5372	55.3	53.9	50.3	57.8	0.55555	0.541305	0.484326	0.672358	1.5	1.46154	1.30769	16.9167	1.60356	1.63979	1.73014	1.5372	0.55555	0.541305	0.484326	0.672358
16.9333	1.60356	1.63979	1.73014	1.5345	55.3	53.9	50.3	57.9	0.55555	0.547003	0.524211	0.680905	1.5	1.47692	1.41538	16.9333	1.60356	1.63979	1.73014	1.5345	0.55555	0.547003	0.524211	0.680905
16.95	1.60617	1.63722	1.72768	1.5345	55.2	54	50.4	57.9	0.55555	0.552701	0.524211	0.689452	1.5	1.49231	1.41538	16.95	1.60617	1.63722	1.72768	1.5345	0.55555	0.552701	0.524211	0.689452
16.9667	1.60617	1.63722	1.72522	1.5345	55.2	54	50.5	57.9	0.55555	0.558399	0.52706	0.697999	1.5	1.50769	1.42308	16.9667	1.60617	1.63722	1.72522	1.5345	0.55555	0.558399	0.52706	0.697999
16.9833	1.60617	1.63722	1.72276	1.5345	55.2	54	50.6	57.9	0.55555	0.564097	0.52706	0.706546	1.5	1.52308	1.42308	16.9833	1.60617	1.63722	1.72276	1.5345	0.55555	0.564097	0.52706	0.706546
17	1.60878	1.63722	1.72029	1.53179	55.1	54	50.7	58	0.55555	0.566946	0.529909	0.715092	1.5	1.53077	1.43077	17	1.60878	1.63722	1.72029	1.53179	0.55555	0.566946	0.529909	0.715092
17.0167	1.60878	1.63722	1.71782	1.53179	55.1	54	50.8	58	0.55555	0.569795	0.532758	0.723639	1.5	1.53846	1.43846	17.0167	1.60878	1.63722	1.71782	1.53179	0.55555	0.569795	0.532758	0.723639
17.0333	1.60878	1.63465	1.71535	1.53179	55.1	54.1	50.9	58	0.55555	0.572644	0.538456	0.732186	1.5	1.54615	1.45385	17.0333	1.60878	1.63465	1.71535	1.53179	0.55555	0.572644	0.538456	0.732186
17.05	1.61138	1.63465	1.71287	1.52908	55	54.1	51	58.1	0.55555	0.575493	0.547003	0.740733	1.5	1.55385	1.47692	17.05	1.61138	1.63465	1.71287	1.52908	0.55555	0.575493	0.547003	0.740733
17.0667	1.61138	1.63208	1.71039	1.52908	55	54.2	51.1	58.1	0.55555	0.575493	0.55555	0.740733	1.5	1.55385	1.5	17.0667	1.61138	1.63208	1.71039	1.52908	0.55555	0.575493	0.55555	0.740733
17.0833	1.61398	1.63208	1.71039	1.52908	54.9	54.2	51.1	58.1	0.55555	0.575493	0.564097	0.740733	1.5	1.55385	1.52308	17.0833	1.61398	1.63208	1.71039	1.52908	0.55555	0.575493	0.564097	0.740733
17.1	1.61398	1.6295	1.70791	1.52908	54.9	54.3	51.2	58.1	0.55555	0.572644	0.572644	0.740733	1.5	1.54615	1.54615	17.1	1.61398	1.6295	1.70791	1.52908	0.55555	0.572644	0.572644	0.740733
17.1167	1.61657	1.6295	1.70791	1.52637	54.8	54.3	51.2	58.2	0.55555	0.569795	0.581191	0.740733	1.5	1.53846	1.56923	17.1167	1.61657	1.6295	1.70791	1.52637	0.55555	0.569795	0.581191	0.740733
17.1333	1.61917	1.63208	1.70791	1.52637	54.7	54.2	51.2	58.2	0.55555	0.566946	0.589738	0.740733	1.5	1.53077	1.59231	17.1333	1.61917	1.63208	1.70791	1.52637	0.55555	0.566946	0.589738	0.740733
17.15	1.62176	1.63208	1.70543	1.52637	54.6	54.2	51.3	58.2	0.55555	0.564097	0.598285	0.740733	1.5	1.52308	1.61539	17.15	1.62176	1.63208	1.70543	1.52637	0.55555	0.564097	0.598285	0.740733
17.1667	1.62434	1.63208	1.70543	1.52365	54.5	54.2	51.3	58.3	0.55555	0.558399	0.606832	0.740733	1.5	1.50769	1.63846	17.1667	1.62434	1.63208	1.70543	1.52365	0.55555	0.558399	0.606832	0.740733
17.1833	1.62692	1.63465	1.70294	1.52365	54.4	54.1	51.4	58.3	0.55555	0.552701	0.612529	0.740733	1.5	1.49231	1.65385	17.1833	1.62692	1.63465	1.70294	1.52365	0.55555	0.552701	0.612529	0.740733
17.2	1.63208	1.63465	1.70294	1.52365	54.2	54.1	51.4	58.3	0.55555	0.547003	0.618228	0.740733	1.5	1.47692	1.66923	17.2	1.63208	1.63465	1.70294	1.52365	0.55555	0.547003	0.618228	0.740733
17.2167	1.63465	1.63465	1.70045	1.52365	54.1	54.1	51.5	58.3	0.55555	0.544154	0.623925	0.740733	1.5	1.46923	1.68461	17.2167	1.63465	1.63465	1.70045	1.52365	0.55555	0.544154	0.623925	0.740733
17.2333	1.63722	1.63465	1.70045	1.52365	54	54.1	51.5	58.3	0.55555	0.541305	0.629623	0.740733	1.5	1.46154	1.7	17.2333	1.63722	1.63465	1.70045	1.52365	0.55555	0.541305	0.629623	0.740733
17.25	1.63979	1.63722	1.70045	1.52637	53.9	54	51.5	58.2	0.55555	0.538456	0.629623	0.740733	1.5	1.45385	1.7	17.25	1.63979	1.63722	1.70045	1.52637	0.55555	0.538456	0.629623	0.740733
17.2667	1.64235	1.63722	1.70045	1.52637	53.8	54	51.5	58.2	0.55555	0.535607	0.63817	0.740733	1.5	1.44615	1.72308	17.2667	1.64235	1.63722	1.70045	1.52637	0.55555	0.535607	0.63817	0.740733
17.2833	1.64491	1.63722	1.70045	1.52637	53.7	54	51.5	58.2	0.55555	0.532758	0.643868	0.740733	1.5	1.43846	1.73846	17.2833	1.64491	1.63722	1.70045	1.52637	0.55555	0.532758	0.643868	0.740733
17.3	1.64747	1.63979	1.70045	1.52908	53.6	53.9	51.5	58.1	0.55555	0.529909	0.649566	0.740733	1.5	1.43077	1.75385	17.3	1.64747	1.63979	1.70045	1.52908	0.55555	0.529909	0.649566	0.740733
17.3167	1.65002	1.63979	1.70045	1.52908	53.5	53.9	51.5	58.1	0.55555	0.52706	0.655264	0.740733	1.5	1.42308	1.76923	17.3167	1.65002	1.63979	1.70045	1.52908	0.55555	0.52706	0.655264	0.740733
[truncated: 5,169 more rows]

## Sheet: Figure 2b
pH	550/610 ratio
[truncated: 96 more rows]

## Sheet: Figure 2c
Time (h)	DO	pHIC	OCR (μM/s)
[truncated: 6,171 more rows]

[truncated: 16 more sheets: Figure 3b, Figure 3c, Figure 3d, Figure 3e, Figure 4a, Figure 4b, Figure 4c, Figure 4d, Figure 4e, Figure 4f, Figure 4g, Figure 4h, Figure 5a, Figure 5b, Figure 5c, Figure 5d]
